# Supplementary material for: Archaeological expansions in tropical South America during the late Holocene: Assessing the role of demic diffusion
Source: PLoS One. 2020 Apr 27;15(4):e0232367. doi: 10.1371/journal.pone.0232367 (PMC7185720; doi:10.1371/journal.pone.0232367)
Supplement: S1 Table — (ODS) [file pone.0232367.s001.ods]

## Sheet: Dates
Site	Culture	Original_affiliation	C14Age	C14SD	Lab_code	Material	Latitude	Longitude	Site_description	Comments	Reference	Full_reference	Exclude
La Gruta	Saladoid-Barrancoid	Saladoid (La Gruta)	4790	90	OxA-2532		7.82	-65.77		This date is not normally accepted as earliest Saladoid. Early La Gruta dates are not considered Saladoid in the "short chronology" model.	Roosevelt 1997	Roosevelt, Anna Curtenius. 1997. The Excavations at Corozal, Venezuela: Stratigraphy and Ceramic Seriation. New Haven: Yale University.	TRUE
Boa Vista	Saladoid-Barrancoid	Pré-Pocó-Açutuba	4470	40	Beta-294080		-8.8445	-63.9767		Zuse (2014) suggests the "incised and painted" pottery has affinities with Saladoid, Pocó-Açutuba, Tutishcainyo and Shakimu complexes, but considers the date problematic.	Zuse 2014	Zuse, Silvana. 2014. “Variabilidade Cerâmica e Diversidade Cultural No Alto Rio Madeira, Rondônia.” São Paulo: University of São Paulo.	TRUE
La Gruta	Saladoid-Barrancoid	Saladoid (La Gruta)	4090	105	I-8970		7.82	-65.77		Early La Gruta dates are not considered Saladoid in the "short chronology" model. This date has been removed from short chronology models.	Roosevelt 1997	Roosevelt, Anna Curtenius. 1997. The Excavations at Corozal, Venezuela: Stratigraphy and Ceramic Seriation. New Haven: Yale University.	FALSE
La Gruta	Saladoid-Barrancoid	Saladoid (La Gruta)	4065	85	I-8548		7.82	-65.77		Early La Gruta dates are not considered Saladoid in the "short chronology" model. This date has been removed from short chronology models.	Roosevelt 1997	Roosevelt, Anna Curtenius. 1997. The Excavations at Corozal, Venezuela: Stratigraphy and Ceramic Seriation. New Haven: Yale University.	FALSE
Agüerito	Saladoid-Barrancoid	Saladoid (La Gruta)	3980	150	GX-5180		7.6	-66.3833		Early La Gruta dates are not considered Saladoid in the "short chronology" model. This date has been removed from short chronology models.	Roosevelt 1997	Roosevelt, Anna Curtenius. 1997. The Excavations at Corozal, Venezuela: Stratigraphy and Ceramic Seriation. New Haven: Yale University.	FALSE
La Gruta	Saladoid-Barrancoid	Saladoid (La Gruta)	3710	85	I-8546		7.82	-65.77		Early La Gruta dates are not considered Saladoid in the "short chronology" model. This date has been removed from short chronology models.	Roosevelt 1997	Roosevelt, Anna Curtenius. 1997. The Excavations at Corozal, Venezuela: Stratigraphy and Ceramic Seriation. New Haven: Yale University.	FALSE
La Gruta	Saladoid-Barrancoid	Saladoid (La Gruta)	3665	85	I-9232		7.82	-65.77		Early La Gruta dates are not considered Saladoid in the "short chronology" model. This date has been removed from short chronology models.	Roosevelt 1997	Roosevelt, Anna Curtenius. 1997. The Excavations at Corozal, Venezuela: Stratigraphy and Ceramic Seriation. New Haven: Yale University.	FALSE
Kaurikreek	Saladoid-Barrancoid	Saladoid (Ronquín)	3620	160	GrN-10303	Charcoal	5.0822	-57.2189	ADE site.	Ceramics show similarities with early Ronquín. This date has been excluded from short chronology models.	Versteeg 1985	Versteeg, A. H. 1985. “The Prehistory of the Young Coastal Plain of West Suriname.” Berichten Rijksdienst Oudheidkundig Bodemonderzoek 35: 653–750.	FALSE
La Gruta	Saladoid-Barrancoid	Saladoid (La Gruta)	3320	100	I-10742		7.82	-65.77		Early La Gruta dates are not considered Saladoid in the "short chronology" model. This date has been removed from short chronology models.	Roosevelt 1997	Roosevelt, Anna Curtenius. 1997. The Excavations at Corozal, Venezuela: Stratigraphy and Ceramic Seriation. New Haven: Yale University.	FALSE
Boa Vista (PA-OR-63)	Saladoid-Barrancoid	Pocó-Açutuba	3280	45	PN-1752		-1.4614	-56.3995	A 13.5 ha site with two areas of ADE.	Initially discarded by Hilbert and Hilbert (1980) but now considered plausible in face of other Pocó-Açutuba dates. This date has been removed from short chronology models.	Hilbert and Hilbert 1980	Hilbert, Peter P, and Klaus Hilbert. 1980. “Resultados Preliminares Da Pesquisa Arqueológica Nos Rios Nhamundá e Trombetas, Baixo Amazonas.” Boletim Do Museu Paraense Emilio Goeldi 75: 1–15.	FALSE
Porto (PA-ST-42)	Saladoid-Barrancoid	Pocó-Açutuba	3260	30	Beta-322223		-2.4202	-54.7409	Aldeia and Porto form a single complex, the largest ADE site (16 ha) in the Santarém region. Excavations uncovered domestic floors with hearths and ceramic-filled pits.	Early Porto ceramics show Barrancoid and painted (Pocó) traits. This date has been removed from short chronology models.	Alves 2012	Alves, Daiana T. 2012. “Ocupação Indígena Na Foz Do Rio Tapajós (3260-960 AP): Estudo Do Sítio Porto de Santarém, Baixo Amazonas.” Belém: Universidade Federal do Pará.	FALSE
Teotônio (RO-JP-01)	Saladoid-Barrancoid	Pocó-Açutuba	3250	30	Beta-482332	Ceramic temper	-8.8655	-64.0611	ADE site. A deep feature is described as a potential post hole.	The date is seen with caution by Kater (2018). Laboratory reports potential contamination.	Watling 2018	Watling, Jennifer. 2018. “Human-Environment Interactions at the Teotônio Site, Upper Madeira Basin, Amazonia.” São Paulo.	TRUE
Vista Alegre I	Saladoid-Barrancoid	Pré-Pocó-Açutuba	3140	40	Beta-294100		-8.8647	-64.0274	Large site over 1.5 km across with hearths and potential post holes.	Zuse (2014) notes resemblances with Saladoid series, as well as Pocó-Açutuba, Tutishcainyo, Shakimu. The date is seen with caution.	Zuse 2014	Zuse, Silvana. 2014. “Variabilidade Cerâmica e Diversidade Cultural No Alto Rio Madeira, Rondônia.” São Paulo: University of São Paulo.	TRUE
Saladero	Saladoid-Barrancoid	Barrancoid (Barrancas)	3080	25	OxA-28166	Charcoal	8.6817	-62.2009		The date is considered too early for the ceramic style.	Oliver 2013	Oliver, José R. 2013. “Nuevos Aportes a La Arqueología Del Sitio Saladero, Bajo Orinoco, Venezuela.” In III Encuentro Nacional de Arqueología Amazónica. Quito.	TRUE
Porto (PA-ST-42)	Saladoid-Barrancoid	Pocó-Açutuba	3060	30	Beta-322221		-2.4202	-54.7409	Aldeia and Porto form a single complex, the largest ADE site (16 ha) in the Santarém region. Excavations uncovered domestic floors with hearths and ceramic-filled pits.	Early Porto ceramics show Barrancoid and painted (Pocó) traits. This date has been removed from short chronology models.	Alves 2012	Alves, Daiana T. 2012. “Ocupação Indígena Na Foz Do Rio Tapajós (3260-960 AP): Estudo Do Sítio Porto de Santarém, Baixo Amazonas.” Belém: Universidade Federal do Pará.	FALSE
Ourilândia 2	Saladoid-Barrancoid	Incised Rim	3010	70	Beta-236417	Charcoal	-6.7614	-51.0749		This date has been removed from short chronology models.	SCIENTIA 2008	SCIENTIA. 2008. “Arqueologia Preventiva Na Área de Intervenção Da Mineração Onça Puma e Linha de Transmissão Associada, Sudeste Do Pará.” São Paulo.	FALSE
Aldeia (PA01037)	Saladoid-Barrancoid	Pocó-Açutuba	3000	40	Beta-283902		-2.4204	-54.7154	Aldeia and Porto form a single complex, the largest ADE site (16 ha) in the Santarém region. Excavations uncovered domestic floors with hearths and ceramic-filled pits.	This date has been removed from short chronology models.	Gomes 2011	Gomes, Denise C. 2011. “Cronologia e Conexões Culturais Na Amazônia: As Sociedades Formativas Na Região de Santarém, PA.” Revista de Antropologia 54: 268–314.	FALSE
Merocurotes	Saladoid-Barrancoid	Saladoid (Ronquín)	2970	85	I-8971		7.77	-65.82		This date has been removed from short chronology models.	Roosevelt 1997	Roosevelt, Anna Curtenius. 1997. The Excavations at Corozal, Venezuela: Stratigraphy and Ceramic Seriation. New Haven: Yale University.	FALSE
Boa Vista (PA-OR-63)	Saladoid-Barrancoid	Pocó-Açutuba	2950	130	PN-1753		-1.4614	-56.3995	A 13.5 ha site with two areas of ADE.	Initially discarded by Hilbert and Hilbert (1980) but now considered plausible in face of other Pocó-Açutuba dates. This date has been removed from short chronology models.	Hilbert and Hilbert 1980	Hilbert, Peter P, and Klaus Hilbert. 1980. “Resultados Preliminares Da Pesquisa Arqueológica Nos Rios Nhamundá e Trombetas, Baixo Amazonas.” Boletim Do Museu Paraense Emilio Goeldi 75: 1–15.	FALSE
Porto (PA-ST-42)	Saladoid-Barrancoid	Pocó-Açutuba	2912	56	WK-6836		-2.4202	-54.7409	Aldeia and Porto form a single complex, the largest ADE site (16 ha) in the Santarém region. Excavations uncovered domestic floors with hearths and ceramic-filled pits.	This date has been removed from short chronology models.	Quinn 2004	Quinn, Ellen. 2004. “Excavating ‘Tapajó’ Ceramics at Santarém: Their Age and Archaeological Context.” Chicago: University of Illinois at Chicago.	FALSE
Kurupukari	Saladoid-Barrancoid	Saladoid (Ronquín)	2910	80	Beta-76247		4.3298	-58.4597		Ceramics show similarities with early Ronquín. This date has been excluded from short chronology models.	Williams 2003	Williams, D. 2003. Prehistoric Guiana. Kingston: Ian Randle Publishers.	FALSE
Porto (PA-ST-42)	Saladoid-Barrancoid	Pocó-Açutuba	2900	30	Beta-322219		-2.4202	-54.7409	Aldeia and Porto form a single complex, the largest ADE site (16 ha) in the Santarém region. Excavations uncovered domestic floors with hearths and ceramic-filled pits.	This date has been removed from short chronology models.	Alves 2012	Alves, Daiana T. 2012. “Ocupação Indígena Na Foz Do Rio Tapajós (3260-960 AP): Estudo Do Sítio Porto de Santarém, Baixo Amazonas.” Belém: Universidade Federal do Pará.	FALSE
Saladero	Saladoid-Barrancoid	Saladoid (Saladero)	2880	130	Y-42		8.6817	-62.2009		Three dates (2880 ± 130 BP, 2860 ± 130 BP and 2520 ± 140 BP) are listed under the same laboratory number.	Preston et al. 1955	Preston, Richard S, Elaine Person, and E S Deevey. 1955. “Yale Natural Radiocarbon Measurements II.” Science 122 (3177): 954–60.	FALSE
Ilha Dionísio	Saladoid-Barrancoid	Pocó-Açutuba	2871	28	OxA-33008		-9.1875	-64.3853	A 350 x 550 m ADE site with occupation debris and funerary areas with potential urns (ceramic deposits).		Costa 2016	Costa, Angislaine. 2016. “A Multifuncionalidade Da Cerâmica No Sítio Ilha Dionísio, Alto Rio Madeira.” Universidade Federal do Rio de Janeiro.	FALSE
Saladero	Saladoid-Barrancoid	Saladoid (Saladero)	2860	130	Y-42		8.6817	-62.2009			Preston et al. 1955	Preston, Richard S, Elaine Person, and E S Deevey. 1955. “Yale Natural Radiocarbon Measurements II.” Science 122 (3177): 954–60.	FALSE
Saladero	Saladoid-Barrancoid	Barrancoid (Barrancas)	2850	120	Y-40a		8.6817	-62.2009			Preston et al. 1955	Preston, Richard S, Elaine Person, and E S Deevey. 1955. “Yale Natural Radiocarbon Measurements II.” Science 122 (3177): 954–60.	FALSE
Saladero	Saladoid-Barrancoid	Barrancoid (Barrancas)	2820	80	Y-316		8.6817	-62.2009			Cruxent and Rouse 1958	Cruxent, José M, and Irving Rouse. 1958. An Archaeological Chronology of Venezuela. Washington, D.C.: Pan American Union.	FALSE
Saladero	Saladoid-Barrancoid	Barrancoid (Barrancas)	2800	150	Y-294		8.6817	-62.2009			Cruxent and Rouse 1958	Cruxent, José M, and Irving Rouse. 1958. An Archaeological Chronology of Venezuela. Washington, D.C.: Pan American Union.	FALSE
São José	Saladoid-Barrancoid	Pocó-Açutuba	2800	70			-1.46	-56.37			Gomes 2011	Gomes, Denise C. 2011. “Cronologia e Conexões Culturais Na Amazônia: As Sociedades Formativas Na Região de Santarém, PA.” Revista de Antropologia 54: 268–314.	FALSE
Foz do Jatuarana	Saladoid-Barrancoid	Pré-Pocó-Açutuba	2780	40	Beta-294084	Charcoal	-8.8411	-64.0558		Zuse (2014) notes resemblances with Saladoid series, as well as Pocó-Açutuba, Tutishcainyo, Shakimu.	Zuse 2014	Zuse, Silvana. 2014. “Variabilidade Cerâmica e Diversidade Cultural No Alto Rio Madeira, Rondônia.” São Paulo: University of São Paulo.	FALSE
Ourilândia 11 (PA01069)	Saladoid-Barrancoid	Incised Rim	2740	30	Beta-297751		-6.5327	-51.0599		Two dates from this site have been published with the same laboratory number (2740 ± 30 and 1190 ± 30). This is probably an error.	Panachuk and Cruz 2014	Panachuk, Lílian, and Daniel G Cruz. 2014. Saga e Persistência: A Histórica Formação Do Sudeste Do Pará Desde Os Tempos (Mais) Antigos. São Paulo: Scientia Consultoria Científica.	FALSE
Teotônio (RO-JP-01)	Saladoid-Barrancoid	Pocó-Açutuba	2730	75	SI-3950		-8.8655	-64.0611	ADE site. A deep feature is described as a potential post hole.	This date is suggested to be preceramic by Almeida (2013) but Kater (2018) reevaluates it as Pocó-Açutuba.	Miller 1992	Miller, Eurico T. 1992. “Arqueologia Nos Empreendimentos Hidrelétricos Da Eletronorte: Resultados Preliminares.” Brasília: Centrais Elétricas do Norte do Brasil S.A.	FALSE
Ourilândia 11 (PA01069)	Saladoid-Barrancoid	Incised Rim	2720	30	Beta-297749		-6.5327	-51.0599			Panachuk and Cruz 2014	Panachuk, Lílian, and Daniel G Cruz. 2014. Saga e Persistência: A Histórica Formação Do Sudeste Do Pará Desde Os Tempos (Mais) Antigos. São Paulo: Scientia Consultoria Científica.	FALSE
Ourilândia 11 (PA01069)	Saladoid-Barrancoid	Incised Rim	2720	30	Beta-297750		-6.5327	-51.0599			Panachuk and Cruz 2014	Panachuk, Lílian, and Daniel G Cruz. 2014. Saga e Persistência: A Histórica Formação Do Sudeste Do Pará Desde Os Tempos (Mais) Antigos. São Paulo: Scientia Consultoria Científica.	FALSE
Saladero	Saladoid-Barrancoid	Barrancoid (Barrancas)	2710	130	Y-40b		8.6817	-62.2009			Preston et al. 1955	Preston, Richard S, Elaine Person, and E S Deevey. 1955. “Yale Natural Radiocarbon Measurements II.” Science 122 (3177): 954–60.	FALSE
Saladero	Saladoid-Barrancoid	Saladoid (Saladero)	2700	130	Y-43		8.6817	-62.2009			Preston et al. 1955	Preston, Richard S, Elaine Person, and E S Deevey. 1955. “Yale Natural Radiocarbon Measurements II.” Science 122 (3177): 954–60.	FALSE
Boa Esperança	Saladoid-Barrancoid	Pocó-Açutuba	2690	20	Beta-321192	Ceramic temper	-2.41	-64.7486	This is the largest (15 ha) and most diverse ADE site in the region. Dozens of funerary urns were found on the surface. Excavations revealed numerous pit features.		Costa 2012	Costa, Bernardo L S. 2012. “Levantamento Arqueológico Na Reserva de Desenvolvimento Sustentável (RDS) Amanã: Estado Do Amazonas.” São Paulo: University of São Paulo.	FALSE
Kurupukari	Saladoid-Barrancoid	Saladoid	2660	70	Beta-96854		4.3298	-58.4597			Williams 2003	Williams, D. 2003. Prehistoric Guiana. Kingston: Ian Randle Publishers.	FALSE
Hosororo Creek	Saladoid-Barrancoid	Barrancoid (Mabaruma)	2660	45	SI-6636		8.1724	-59.8092	Shell mound.		Williams 1992	Williams, Denis. 1992. “El Arcaico En El Noroeste de Guyana y Los Comienzos de La Horticultura.” In Prehistoria Sudamericana: Nuevas Perspectivas, edited by Betty J Meggers, 233–51. Washington D.C.: Taraxacum.	FALSE
La Gruta	Saladoid-Barrancoid	Saladoid (La Gruta)	2605	85	I-9519		7.82	-65.77			Roosevelt 1997	Roosevelt, Anna Curtenius. 1997. The Excavations at Corozal, Venezuela: Stratigraphy and Ceramic Seriation. New Haven: Yale University.	FALSE
Saladero	Saladoid-Barrancoid	Saladoid (Saladero)	2570	130	Y-44		8.6817	-62.2009			Preston et al. 1955	Preston, Richard S, Elaine Person, and E S Deevey. 1955. “Yale Natural Radiocarbon Measurements II.” Science 122 (3177): 954–60.	FALSE
Saladero	Saladoid-Barrancoid	Saladoid (Saladero)	2570	25	OxA-28167	Charcoal	8.6817	-62.2009			Oliver 2013	Oliver, José R. 2013. “Nuevos Aportes a La Arqueología Del Sitio Saladero, Bajo Orinoco, Venezuela.” In III Encuentro Nacional de Arqueología Amazónica. Quito.	FALSE
Saladero	Saladoid-Barrancoid	Barrancoid (Barrancas)	2540	75	SI-865	Charcoal	8.6817	-62.2009			Cruxent and Rouse 1958	Cruxent, José M, and Irving Rouse. 1958. An Archaeological Chronology of Venezuela. Washington, D.C.: Pan American Union.	FALSE
Kaurikreek	Saladoid-Barrancoid	Saladoid (Ronquín)	2530	30	GrN-10875	Charcoal	5.0822	-57.2189	ADE site.	Ceramics show similarities with early Ronquín.	Versteeg 1985	Versteeg, A. H. 1985. “The Prehistory of the Young Coastal Plain of West Suriname.” Berichten Rijksdienst Oudheidkundig Bodemonderzoek 35: 653–750.	FALSE
Saladero	Saladoid-Barrancoid	Saladoid (Saladero)	2520	140	Y-42		8.6817	-62.2009			Preston et al. 1955	Preston, Richard S, Elaine Person, and E S Deevey. 1955. “Yale Natural Radiocarbon Measurements II.” Science 122 (3177): 954–60.	FALSE
Saladero	Saladoid-Barrancoid	Saladoid (Saladero)	2514	24	OxA-28168	Charcoal	8.6817	-62.2009			Oliver 2013	Oliver, José R. 2013. “Nuevos Aportes a La Arqueología Del Sitio Saladero, Bajo Orinoco, Venezuela.” In III Encuentro Nacional de Arqueología Amazónica. Quito.	FALSE
Ilha Dionísio	Saladoid-Barrancoid	Pocó-Açutuba	2510	30	Beta-416177		-9.1875	-64.3853	A 350 x 550 m ADE site with occupation debris and funerary areas with potential urns (ceramic deposits).		Costa 2016	Costa, Angislaine. 2016. “A Multifuncionalidade Da Cerâmica No Sítio Ilha Dionísio, Alto Rio Madeira.” Universidade Federal do Rio de Janeiro.	FALSE
Saladero	Saladoid-Barrancoid	Saladoid (Saladero)	2501	31	OxA-28208	Charcoal	8.6817	-62.2009			Oliver 2013	Oliver, José R. 2013. “Nuevos Aportes a La Arqueología Del Sitio Saladero, Bajo Orinoco, Venezuela.” In III Encuentro Nacional de Arqueología Amazónica. Quito.	FALSE
Boa Esperança	Saladoid-Barrancoid	Pocó-Açutuba	2500	40	Beta-294194	Charcoal	-2.41	-64.7486	This is the largest (15 ha) and most diverse ADE site in the region. Dozens of funerary urns were found on the surface. Excavations revealed numerous pit features.		Costa 2012	Costa, Bernardo L S. 2012. “Levantamento Arqueológico Na Reserva de Desenvolvimento Sustentável (RDS) Amanã: Estado Do Amazonas.” São Paulo: University of São Paulo.	FALSE
Cinco Irmãos	Saladoid-Barrancoid	Pre-Barrancoid	2450	30	Beta-294078		-9.3831	-64.3599		The ceramics were not analysed, but Zuse (2014) suggests they fit with other early Pocó-Açutuba complexes.	Zuse 2014	Zuse, Silvana. 2014. “Variabilidade Cerâmica e Diversidade Cultural No Alto Rio Madeira, Rondônia.” São Paulo: University of São Paulo.	FALSE
Boa Esperança	Saladoid-Barrancoid	Pocó-Açutuba	2410	40	Beta-294195	Charcoal	-2.41	-64.7486	This is the largest (15 ha) and most diverse ADE site in the region. Dozens of funerary urns were found on the surface. Excavations revealed numerous pit features.		Costa 2012	Costa, Bernardo L S. 2012. “Levantamento Arqueológico Na Reserva de Desenvolvimento Sustentável (RDS) Amanã: Estado Do Amazonas.” São Paulo: University of São Paulo.	FALSE
Aldeia (PA01037)	Saladoid-Barrancoid	Pocó-Açutuba	2370	60	Beta-248482		-2.4204	-54.7154	Aldeia and Porto form a single complex, the largest ADE site (16 ha) in the Santarém region. Excavations uncovered domestic floors with hearths and ceramic-filled pits.		Gomes 2011	Gomes, Denise C. 2011. “Cronologia e Conexões Culturais Na Amazônia: As Sociedades Formativas Na Região de Santarém, PA.” Revista de Antropologia 54: 268–314.	FALSE
Açutuba (AM-IR-02)	Saladoid-Barrancoid	Pocó-Açutuba	2310	140	Beta-97528	Charcoal	-3.098	-60.371	Extensive linear distribution of ADE with several habitation areas. The site is surrounded by a defensive ditch.		Heckenberger et al. 1999	Heckenberger, Michael J, James B Petersen, and Eduardo Góes Neves. 1999. “Village Size and Permanence in Amazonia: Two Archaeological Examples from Brazil.” Latin American Antiquity 10 (4): 353–76.	FALSE
Hatahara (AM-IR-13)	Saladoid-Barrancoid	Pocó-Açutuba	2310	120	Beta-143597		-3.2747	-60.2058	The site consists of at least 14 mounds arranged in semi-circle. Mounds have constructive layers of ADE and ceramics. 25 burials have been recovered from two mounds.		Lima et al. 2006	Lima, Helena P, Eduardo Góes Neves, and James B Petersen. 2006. “A Fase Açutuba: Um Novo Complexo Cerâmico Na Amazônia Central.” Arqueología Suramericana 2 (1): 26–52.	FALSE
Açutuba (AM-IR-02)	Saladoid-Barrancoid	Pocó-Açutuba	2280	100	Beta-178910		-3.098	-60.371	Extensive linear distribution of ADE with several habitation areas. The site is surrounded by a defensive ditch.		Lima et al. 2006	Lima, Helena P, Eduardo Góes Neves, and James B Petersen. 2006. “A Fase Açutuba: Um Novo Complexo Cerâmico Na Amazônia Central.” Arqueología Suramericana 2 (1): 26–52.	FALSE
Porto (PA-ST-42)	Saladoid-Barrancoid	Pocó-Açutuba	2270	63	WK-6834		-2.4202	-54.7409	Aldeia and Porto form a single complex, the largest ADE site (16 ha) in the Santarém region. Excavations uncovered domestic floors with hearths and ceramic-filled pits.		Quinn 2004	Quinn, Ellen. 2004. “Excavating ‘Tapajó’ Ceramics at Santarém: Their Age and Archaeological Context.” Chicago: University of Illinois at Chicago.	FALSE
Cipoal	Saladoid-Barrancoid	Pocó-Açutuba	2250	70	Beta-281110		-1.7764	-56.5039	ADE and ceramic density reveal a circular settlement.		Guapindaia and Aires da Fonseca 2012	Guapindaia, Vera L C, and J Aires da Fonseca. 2012. “Relatório de Atividade de Campo Sítio PA-OR-127: Cipoal Do Araticum.” Belém.	FALSE
Chemin Saint-Louis (97311.121)	Saladoid-Barrancoid	Unclassified	2150	30	POZ-30947	Charcoal	5.2821	-54.0247	Thick dark layer with post holes, pits and ceramic deposits.	Ceramics are left unclassified but show adaptation of elements from Saladoid, Pocó and Barrancoid (Van den Bel 2015).	Van den Bel 2015	Bel, Martijn Van den. 2015. Archaeological Investigations between Cayenne Island and the Maroni River: A Cultural Sequence of Western Coastal French Guiana from 5000 BP to Present. Leiden: Sidestone Press.	FALSE
Chemin Saint-Louis (97311.121)	Saladoid-Barrancoid	Unclassified	2145	30	POZ-30943	Charcoal	5.2821	-54.0247	Thick dark layer with post holes, pits and ceramic deposits.	Ceramics are left unclassified but show adaptation of elements from Saladoid, Pocó and Barrancoid (Van den Bel 2015).	Van den Bel 2015	Bel, Martijn Van den. 2015. Archaeological Investigations between Cayenne Island and the Maroni River: A Cultural Sequence of Western Coastal French Guiana from 5000 BP to Present. Leiden: Sidestone Press.	FALSE
Pedra Chata (AM-IT-30)	Saladoid-Barrancoid	Pocó-Açutuba	2130	30	Beta-420231		-3.0803	-58.5742	Deep ADE site with 3 ha area.	Bassi (2016) suggests the earliest ceramics associated with this date are affiliated to the Pocó-Açutuba horizon.	Bassi 2016	Bassi, Filippo S. 2016. “A Maloca Saracá: Uma Fronteira Cultural No Médio Amazonas Pré-Colonial, Vista Da Perspectiva de Uma Casa.” São Paulo: University of São Paulo.	FALSE
Boa Vista (PA-OR-63)	Saladoid-Barrancoid	Pocó-Açutuba	2120	60	Beta-232423		-1.4614	-56.3995	A 13.5 ha site with two areas of ADE.		Guapindaia 2008	Guapindaia, Vera. 2008. “Além Da Margem Do Rio - a Ocupação Konduri e Pocó Na Região de Porto Trombetas, PA.” São Paulo: University of São Paulo.	FALSE
Nokugu (MT-FX-06)	Saladoid-Barrancoid	Incised Rim (Ipavu)	2110	40	Beta-176138	Charcoal	-12.356	-53.2217	Large site with two enclosed plazas, three concentric defensive ditches and four roads. The entire complex is over 1000 m across.	The date is an outlier and could represent earlier materials mixed in the fill.	Heckenberger et al. 2008	Heckenberger, Michael J, J Christian Russell, Carlos Fausto, Joshua R Toney, Morgan Schmidt, Edithe Pereira, Bruna Franchetto, and Afukaka Kuikuro. 2008. “Pre-Columbian Urbanism, Anthropogenic Landscapes, and the Future of the Amazon.” Science 321 (5893): 1214–17.	TRUE
Boa Vista (PA-OR-63)	Saladoid-Barrancoid	Pocó-Açutuba	2100	40	Beta-232424		-1.4614	-56.3995	A 13.5 ha site with two areas of ADE.		Guapindaia 2008	Guapindaia, Vera. 2008. “Além Da Margem Do Rio - a Ocupação Konduri e Pocó Na Região de Porto Trombetas, PA.” São Paulo: University of São Paulo.	FALSE
Chemin Saint-Louis (97311.121)	Saladoid-Barrancoid	Unclassified	2100	30	POZ-36924	Charcoal	5.2821	-54.0247	Thick dark layer with post holes, pits and ceramic deposits.	Ceramics are left unclassified but show adaptation of elements from Saladoid, Pocó and Barrancoid (Van den Bel 2015).	Van den Bel 2015	Bel, Martijn Van den. 2015. Archaeological Investigations between Cayenne Island and the Maroni River: A Cultural Sequence of Western Coastal French Guiana from 5000 BP to Present. Leiden: Sidestone Press.	FALSE
Posto Diauarum (MT-AX-01)	Saladoid-Barrancoid	Incised Rim (Diauarum)	2095	65	SI-717	Charcoal	-12.1942	-53.3782		This date is considered too early for the ceramic complex. Originally classified as Incised-Punctate. Reassigned to Incised Rim/Barrancoid (Heckenberger 2005).	Simões 1972	Simões, Mário F. 1972. “Indice Das Fases Arqueológicas Brasileiras 1950-1971.” Publicaçoes Avulsas Do Museu Paraense Emilio Goeldi 18.	TRUE
Terra Preta 1	Saladoid-Barrancoid	Pocó-Açutuba	2090	50			-2.1671	-56.0993	Large ADE site. Terra Preta 1 and Terra Preta 2 together extend over 50 ha.	The early material is mixed with Pocó-Açutuba, which is consistent with the dates (Panachuk 2012).	Panachuk 2012	Panachuk, Lílian. 2012. “Cerâmicas Pocó e Konduri No Baixo Amazonas.” In Cerâmicas Arqueológicas Da Amazônia: Rumo a Uma Nova Síntese, edited by Cristiana Barreto, Helena P Lima, and Carla J Betancourt, 289–97. Brasília: IPHAN/Ministério da Cultura.	FALSE
Kurupukari	Saladoid-Barrancoid	Saladoid	2080	70	Beta-76246		4.3298	-58.4597			Williams 2003	Williams, D. 2003. Prehistoric Guiana. Kingston: Ian Randle Publishers.	FALSE
Bom Sucesso	Saladoid-Barrancoid	Pocó-Açutuba (Itacoatiara)	2050	150			-3.12	-59.43		In spite of original affiliaton with Incised-Punctate, Itacoatiara ceramics are clearly Barrancoid.	Hilbert 1968	Hilbert, Peter P. 1968. Archäologische Untersuchung Am Mittleren Amazonas: Beitrage Zur Vorgschichte Des Sudamerikas Tieflandes. Berlin: Reimer.	FALSE
Terra Preta 1	Saladoid-Barrancoid	Pocó-Açutuba	2040	40			-2.1671	-56.0993	Large ADE site. Terra Preta 1 and Terra Preta 2 together extend over 50 ha.	The early material is mixed with Pocó-Açutuba, which is consistent with the dates (Panachuk 2012).	Panachuk 2012	Panachuk, Lílian. 2012. “Cerâmicas Pocó e Konduri No Baixo Amazonas.” In Cerâmicas Arqueológicas Da Amazônia: Rumo a Uma Nova Síntese, edited by Cristiana Barreto, Helena P Lima, and Carla J Betancourt, 289–97. Brasília: IPHAN/Ministério da Cultura.	FALSE
Pocó	Saladoid-Barrancoid	Pocó-Açutuba	2015	95	SI-2774		-2.17	-56.74			Hilbert and Hilbert 1980	Hilbert, Peter P, and Klaus Hilbert. 1980. “Resultados Preliminares Da Pesquisa Arqueológica Nos Rios Nhamundá e Trombetas, Baixo Amazonas.” Boletim Do Museu Paraense Emilio Goeldi 75: 1–15.	FALSE
Boa Vista	Saladoid-Barrancoid	Pré-Pocó-Açutuba	2010	30	Beta-294079		-8.8445	-63.9767		Zuse (2014) suggests the "incised and painted" pottery has affinities with Saladoid, Pocó-Açutuba, Tutishcainyo and Shakimu complexes.	Zuse 2014	Zuse, Silvana. 2014. “Variabilidade Cerâmica e Diversidade Cultural No Alto Rio Madeira, Rondônia.” São Paulo: University of São Paulo.	FALSE
Boa Vista (PA-OR-63)	Saladoid-Barrancoid	Pocó-Açutuba	2000	50	Beta-232420		-1.4614	-56.3995	A 13.5 ha site with two areas of ADE.		Guapindaia 2008	Guapindaia, Vera. 2008. “Além Da Margem Do Rio - a Ocupação Konduri e Pocó Na Região de Porto Trombetas, PA.” São Paulo: University of São Paulo.	FALSE
Chemin Saint-Louis (97311.121)	Saladoid-Barrancoid	Unclassified	2000	30	POZ-30940	Charcoal	5.2821	-54.0247	Thick dark layer with post holes, pits and ceramic deposits.	Ceramics are left unclassified but show adaptation of elements from Saladoid, Pocó and Barrancoid (Van den Bel 2015).	Van den Bel 2015	Bel, Martijn Van den. 2015. Archaeological Investigations between Cayenne Island and the Maroni River: A Cultural Sequence of Western Coastal French Guiana from 5000 BP to Present. Leiden: Sidestone Press.	FALSE
Chemin Saint-Louis (97311.121)	Saladoid-Barrancoid	Unclassified	2000	30	POZ-30942	Charcoal	5.2821	-54.0247	Thick dark layer with post holes, pits and ceramic deposits.	Ceramics are left unclassified but show adaptation of elements from Saladoid, Pocó and Barrancoid (Van den Bel 2015).	Van den Bel 2015	Bel, Martijn Van den. 2015. Archaeological Investigations between Cayenne Island and the Maroni River: A Cultural Sequence of Western Coastal French Guiana from 5000 BP to Present. Leiden: Sidestone Press.	FALSE
Boa Vista (PA-OR-63)	Saladoid-Barrancoid	Pocó-Açutuba	1990	70	Beta-232422		-1.4614	-56.3995	A 13.5 ha site with two areas of ADE.		Guapindaia 2008	Guapindaia, Vera. 2008. “Além Da Margem Do Rio - a Ocupação Konduri e Pocó Na Região de Porto Trombetas, PA.” São Paulo: University of São Paulo.	FALSE
Yaou (97353.002)	Saladoid-Barrancoid	Saladoid	1985	50	ARC-860		3.7209	-53.966	The site (3.35 ha) is surrounded by a defensive ditch with entrances. Domestic areas were excavated inside the enclosure, with post holes and ceramic deposits.		Mazière and Mazière 1993	Mazière, M., and G. Mazière. 1993. “Maripasoula, Montagne Couronnée de Yaou.” Bilan Scientifique de La Guyane 1992: 21–23.	FALSE
São José	Saladoid-Barrancoid	Pocó-Açutuba	1980	60			-1.46	-56.37			Gomes 2011	Gomes, Denise C. 2011. “Cronologia e Conexões Culturais Na Amazônia: As Sociedades Formativas Na Região de Santarém, PA.” Revista de Antropologia 54: 268–314.	FALSE
Yaou (97353.002)	Saladoid-Barrancoid	Saladoid	1975	80	KIA-36191		3.7209	-53.966	The site (3.35 ha) is surrounded by a defensive ditch with entrances. Domestic areas were excavated inside the enclosure, with post holes and ceramic deposits.		Mestre et al. 2013	Mestre, M., M. Hildebrand, and S. Delpech. 2013. “Yaou: Rapport Final d’Opération.”	FALSE
Terra Preta 1	Saladoid-Barrancoid	Pocó-Açutuba	1960	40			-2.1671	-56.0993	Large ADE site. Terra Preta 1 and Terra Preta 2 together extend over 50 ha.	The early material is mixed with Pocó-Açutuba, which is consistent with the dates (Panachuk 2012).	Panachuk 2012	Panachuk, Lílian. 2012. “Cerâmicas Pocó e Konduri No Baixo Amazonas.” In Cerâmicas Arqueológicas Da Amazônia: Rumo a Uma Nova Síntese, edited by Cristiana Barreto, Helena P Lima, and Carla J Betancourt, 289–97. Brasília: IPHAN/Ministério da Cultura.	FALSE
Yaou (97353.002)	Saladoid-Barrancoid	Saladoid	1955	70	ARC-859		3.7209	-53.966	The site (3.35 ha) is surrounded by a defensive ditch with entrances. Domestic areas were excavated inside the enclosure, with post holes and ceramic deposits.		Mazière and Mazière 1993	Mazière, M., and G. Mazière. 1993. “Maripasoula, Montagne Couronnée de Yaou.” Bilan Scientifique de La Guyane 1992: 21–23.	FALSE
Cipoal	Saladoid-Barrancoid	Pocó-Açutuba	1950	40			-1.7764	-56.5039	ADE and ceramic density reveal a circular settlement.		Guapindaia and Aires da Fonseca 2012	Guapindaia, Vera L C, and J Aires da Fonseca. 2012. “Relatório de Atividade de Campo Sítio PA-OR-127: Cipoal Do Araticum.” Belém.	FALSE
Lago Grande	Saladoid-Barrancoid	Pocó-Açutuba	1940	60	Beta-178920		-3.225	-60.251	The site contains mounds around a plaza and is protected by a defensive ditch.		Lima et al. 2006	Lima, Helena P, Eduardo Góes Neves, and James B Petersen. 2006. “A Fase Açutuba: Um Novo Complexo Cerâmico Na Amazônia Central.” Arqueología Suramericana 2 (1): 26–52.	FALSE
Morro dos Macacos II	Saladoid-Barrancoid	Pocó-Açutuba	1940	30	Beta-294092		-8.8393	-64.0235		Zuse (2014) leaves this early ceramic complex unaffiliated. However, some fragments are clearly Pocó-Açutuba.	Zuse 2014	Zuse, Silvana. 2014. “Variabilidade Cerâmica e Diversidade Cultural No Alto Rio Madeira, Rondônia.” São Paulo: University of São Paulo.	FALSE
Cipoal	Saladoid-Barrancoid	Pocó-Açutuba	1930	40			-1.7764	-56.5039	ADE and ceramic density reveal a circular settlement.		Guapindaia and Aires da Fonseca 2012	Guapindaia, Vera L C, and J Aires da Fonseca. 2012. “Relatório de Atividade de Campo Sítio PA-OR-127: Cipoal Do Araticum.” Belém.	FALSE
Cipoal	Saladoid-Barrancoid	Pocó-Açutuba	1920	60			-1.7764	-56.5039	ADE and ceramic density reveal a circular settlement.		Guapindaia and Aires da Fonseca 2012	Guapindaia, Vera L C, and J Aires da Fonseca. 2012. “Relatório de Atividade de Campo Sítio PA-OR-127: Cipoal Do Araticum.” Belém.	FALSE
Chemin Saint-Louis (97311.121)	Saladoid-Barrancoid	Unclassified	1920	30	POZ-30950	Charcoal	5.2821	-54.0247	Thick dark layer with post holes, pits and ceramic deposits.	Ceramics are left unclassified but show adaptation of elements from Saladoid, Pocó and Barrancoid (Van den Bel 2015).	Van den Bel 2015	Bel, Martijn Van den. 2015. Archaeological Investigations between Cayenne Island and the Maroni River: A Cultural Sequence of Western Coastal French Guiana from 5000 BP to Present. Leiden: Sidestone Press.	FALSE
Chemin Saint-Louis (97311.121)	Saladoid-Barrancoid	Unclassified	1915	30	POZ-36926	Charcoal	5.2821	-54.0247	Thick dark layer with post holes, pits and ceramic deposits.	Ceramics are left unclassified but show adaptation of elements from Saladoid, Pocó and Barrancoid (Van den Bel 2015).	Van den Bel 2015	Bel, Martijn Van den. 2015. Archaeological Investigations between Cayenne Island and the Maroni River: A Cultural Sequence of Western Coastal French Guiana from 5000 BP to Present. Leiden: Sidestone Press.	FALSE
Boa Vista (PA-OR-63)	Saladoid-Barrancoid	Pocó-Açutuba	1910	70	Beta-232415		-1.4614	-56.3995	A 13.5 ha site with two areas of ADE.		Guapindaia 2008	Guapindaia, Vera. 2008. “Além Da Margem Do Rio - a Ocupação Konduri e Pocó Na Região de Porto Trombetas, PA.” São Paulo: University of São Paulo.	FALSE
Vila Gomes	Saladoid-Barrancoid	Incised Rim (Axinim)	1910	40	Beta-297126	Ceramic temper	-4.3258	-59.6845	A large site with 40 ha of ADE surrounded by a 1 km long defensive ditch.	The date is considered an outlier by Moraes (2013).	Moraes 2013	Moraes, Claide de Paula. 2013. “Amazônia Ano 1000: Territorialidade e Conflito No Tempo Das Chefias Regionais.” São Paulo: University of São Paulo.	TRUE
Boa Vista (PA-OR-63)	Saladoid-Barrancoid	Pocó-Açutuba	1900	60	Beta-232414		-1.4614	-56.3995	A 13.5 ha site with two areas of ADE.		Guapindaia 2008	Guapindaia, Vera. 2008. “Além Da Margem Do Rio - a Ocupação Konduri e Pocó Na Região de Porto Trombetas, PA.” São Paulo: University of São Paulo.	FALSE
Wonotobo	Saladoid-Barrancoid	Saladoid	1900	40	GrN-4551	Charcoal	4.4167	-57.8333			Vogel and Lerman 1969	Vogel, J C, and J C Lerman. 1969. “Groningen Radiocarbon Dates VIII.” Radiocarbon 11 (2): 351–90.	FALSE
Yaou (97353.002)	Saladoid-Barrancoid	Saladoid	1900	30	KIA-36188		3.7209	-53.966	The site (3.35 ha) is surrounded by a defensive ditch with entrances. Domestic areas were excavated inside the enclosure, with post holes and ceramic deposits.		Mestre et al. 2013	Mestre, M., M. Hildebrand, and S. Delpech. 2013. “Yaou: Rapport Final d’Opération.”	FALSE
Ronquín	Saladoid-Barrancoid	Saladoid (Ronquín)	1900	220	QC-444-E		7.817	-65.819		SD too large.	Roosevelt 1997	Roosevelt, Anna Curtenius. 1997. The Excavations at Corozal, Venezuela: Stratigraphy and Ceramic Seriation. New Haven: Yale University.	TRUE
Chemin Saint-Louis (97311.121)	Saladoid-Barrancoid	Unclassified	1890	30	POZ-30953	Charcoal	5.2821	-54.0247	Thick dark layer with post holes, pits and ceramic deposits.	Ceramics are left unclassified but show adaptation of elements from Saladoid, Pocó and Barrancoid (Van den Bel 2015).	Van den Bel 2015	Bel, Martijn Van den. 2015. Archaeological Investigations between Cayenne Island and the Maroni River: A Cultural Sequence of Western Coastal French Guiana from 5000 BP to Present. Leiden: Sidestone Press.	FALSE
Chemin Saint-Louis (97311.121)	Saladoid-Barrancoid	Unclassified	1875	30	POZ-35514	Charcoal	5.2821	-54.0247	Thick dark layer with post holes, pits and ceramic deposits.	Ceramics are left unclassified but show adaptation of elements from Saladoid, Pocó and Barrancoid (Van den Bel 2015).	Van den Bel 2015	Bel, Martijn Van den. 2015. Archaeological Investigations between Cayenne Island and the Maroni River: A Cultural Sequence of Western Coastal French Guiana from 5000 BP to Present. Leiden: Sidestone Press.	FALSE
Boa Vista (PA-OR-63)	Saladoid-Barrancoid	Pocó-Açutuba	1870	40	Beta-232421		-1.4614	-56.3995	A 13.5 ha site with two areas of ADE.		Guapindaia 2008	Guapindaia, Vera. 2008. “Além Da Margem Do Rio - a Ocupação Konduri e Pocó Na Região de Porto Trombetas, PA.” São Paulo: University of São Paulo.	FALSE
Manacapuru	Saladoid-Barrancoid	Pocó-Açutuba (Itacoatiara)	1864	58	P-372		-3.29	-60.63		In spite of original affiliaton with Incised-Punctate, Itacoatiara ceramics are clearly Barrancoid.	Lathrap 1970	Lathrap, Donald Ward. 1970. The Upper Amazon. London: Thames & Hudson.	FALSE
Manacapuru	Saladoid-Barrancoid	Pocó-Açutuba (Itacoatiara)	1855	150			-3.29	-60.63		In spite of original affiliaton with Incised-Punctate, Itacoatiara ceramics are clearly Barrancoid.	Lathrap 1970	Lathrap, Donald Ward. 1970. The Upper Amazon. London: Thames & Hudson.	FALSE
Boa Vista (PA-OR-63)	Saladoid-Barrancoid	Pocó-Açutuba	1850	70	Beta-232418		-1.4614	-56.3995	A 13.5 ha site with two areas of ADE.		Guapindaia 2008	Guapindaia, Vera. 2008. “Além Da Margem Do Rio - a Ocupação Konduri e Pocó Na Região de Porto Trombetas, PA.” São Paulo: University of São Paulo.	FALSE
Buckleburg 1	Saladoid-Barrancoid	Barrancoid (Mabaruma)	1845	45	GrN-9804		5.8996	-56.5564	Habitation mound with over 130 m diameter and 1.5 m height. Surrounded by clusters of raised fields.		Versteeg 1985	Versteeg, A. H. 1985. “The Prehistory of the Young Coastal Plain of West Suriname.” Berichten Rijksdienst Oudheidkundig Bodemonderzoek 35: 653–750.	FALSE
Pocó	Saladoid-Barrancoid	Pocó-Açutuba	1840	90	SI-2776		-2.17	-56.74			Hilbert and Hilbert 1980	Hilbert, Peter P, and Klaus Hilbert. 1980. “Resultados Preliminares Da Pesquisa Arqueológica Nos Rios Nhamundá e Trombetas, Baixo Amazonas.” Boletim Do Museu Paraense Emilio Goeldi 75: 1–15.	FALSE
Abary Phase	Saladoid-Barrancoid	Barrancoid (Abary)	1835	45			6.26	-57.55			Versteeg 2003	Versteeg, A. H. 2003. Suriname Before Columbus. Paramaribo: Stichting Surinaams Museum.	FALSE
Açutuba (AM-IR-02)	Saladoid-Barrancoid	Pocó-Açutuba	1830	80	Beta-109179	Charcoal	-3.098	-60.371	Extensive linear distribution of ADE with several habitation areas. The site is surrounded by a defensive ditch.		Heckenberger et al. 1999	Heckenberger, Michael J, James B Petersen, and Eduardo Góes Neves. 1999. “Village Size and Permanence in Amazonia: Two Archaeological Examples from Brazil.” Latin American Antiquity 10 (4): 353–76.	FALSE
Boa Vista (PA-OR-63)	Saladoid-Barrancoid	Pocó-Açutuba	1820	60			-1.4614	-56.3995	A 13.5 ha site with two areas of ADE.		Gomes 2011	Gomes, Denise C. 2011. “Cronologia e Conexões Culturais Na Amazônia: As Sociedades Formativas Na Região de Santarém, PA.” Revista de Antropologia 54: 268–314.	FALSE
Chemin Saint-Louis (97311.121)	Saladoid-Barrancoid	Unclassified	1820	30	POZ-36922	Charcoal	5.2821	-54.0247	Thick dark layer with post holes, pits and ceramic deposits.	Ceramics are left unclassified but show adaptation of elements from Saladoid, Pocó and Barrancoid (Van den Bel 2015).	Van den Bel 2015	Bel, Martijn Van den. 2015. Archaeological Investigations between Cayenne Island and the Maroni River: A Cultural Sequence of Western Coastal French Guiana from 5000 BP to Present. Leiden: Sidestone Press.	FALSE
Ilha Dionísio	Saladoid-Barrancoid	Pocó-Açutuba	1811	34	OxA-32968		-9.1875	-64.3853	A 350 x 550 m ADE site with occupation debris and funerary areas with potential urns (ceramic deposits).		Costa 2016	Costa, Angislaine. 2016. “A Multifuncionalidade Da Cerâmica No Sítio Ilha Dionísio, Alto Rio Madeira.” Universidade Federal do Rio de Janeiro.	FALSE
Sucuriju	Saladoid-Barrancoid	Pocó-Açutuba	1810	40	SI-5096		-3.2124	-58.7908		The ceramics from this period are classified as Pocó-Açutuba in Neves et al. (2014).	Machado 1991	Machado, Ana L. 1991. “As Tradições Ceramistas Da Bacia Amazônica: Uma Análise Crítica Baseada Nas Evidências Arqueológicas Do Médio Rio Urubu (AM).” Universidade Federal de Pernambuco.	FALSE
Morro dos Macacos I	Saladoid-Barrancoid	Pocó-Açutuba	1810	40	Beta-294090		-8.8391	-64.0159		Zuse (2014) leaves this early ceramic complex unaffiliated. However, some fragments are clearly Pocó-Açutuba.	Zuse 2014	Zuse, Silvana. 2014. “Variabilidade Cerâmica e Diversidade Cultural No Alto Rio Madeira, Rondônia.” São Paulo: University of São Paulo.	FALSE
Nokugu (MT-FX-06)	Saladoid-Barrancoid	Incised Rim (Ipavu)	1810	40	Beta-194844	Charcoal	-12.356	-53.2217	Large site with two enclosed plazas, three concentric defensive ditches and four roads. The entire complex is over 1000 m across.	The date is an outlier and could represent earlier materials mixed in the fill.	Heckenberger et al. 2008	Heckenberger, Michael J, J Christian Russell, Carlos Fausto, Joshua R Toney, Morgan Schmidt, Edithe Pereira, Bruna Franchetto, and Afukaka Kuikuro. 2008. “Pre-Columbian Urbanism, Anthropogenic Landscapes, and the Future of the Amazon.” Science 321 (5893): 1214–17.	TRUE
Chemin Saint-Louis (97311.121)	Saladoid-Barrancoid	Unclassified	1805	30	POZ-36923	Charcoal	5.2821	-54.0247	Thick dark layer with post holes, pits and ceramic deposits.	Ceramics are left unclassified but show adaptation of elements from Saladoid, Pocó and Barrancoid (Van den Bel 2015).	Van den Bel 2015	Bel, Martijn Van den. 2015. Archaeological Investigations between Cayenne Island and the Maroni River: A Cultural Sequence of Western Coastal French Guiana from 5000 BP to Present. Leiden: Sidestone Press.	FALSE
Açutuba (AM-IR-02)	Saladoid-Barrancoid	Pocó-Açutuba	1800	80	Beta-90724	Charcoal	-3.098	-60.371	Extensive linear distribution of ADE with several habitation areas. The site is surrounded by a defensive ditch.		Heckenberger et al. 1999	Heckenberger, Michael J, James B Petersen, and Eduardo Góes Neves. 1999. “Village Size and Permanence in Amazonia: Two Archaeological Examples from Brazil.” Latin American Antiquity 10 (4): 353–76.	FALSE
Aldeia (PA01037)	Saladoid-Barrancoid	Pocó-Açutuba	1800	40	Beta-283903		-2.4204	-54.7154	Aldeia and Porto form a single complex, the largest ADE site (16 ha) in the Santarém region. Excavations uncovered domestic floors with hearths and ceramic-filled pits.		Gomes 2011	Gomes, Denise C. 2011. “Cronologia e Conexões Culturais Na Amazônia: As Sociedades Formativas Na Região de Santarém, PA.” Revista de Antropologia 54: 268–314.	FALSE
Yaou (97353.002)	Saladoid-Barrancoid	Saladoid	1800	30	ETH-46371		3.7209	-53.966	The site (3.35 ha) is surrounded by a defensive ditch with entrances. Domestic areas were excavated inside the enclosure, with post holes and ceramic deposits.		Van den Bel 2015	Bel, Martijn Van den. 2015. Archaeological Investigations between Cayenne Island and the Maroni River: A Cultural Sequence of Western Coastal French Guiana from 5000 BP to Present. Leiden: Sidestone Press.	FALSE
El Mayal 2	Saladoid-Barrancoid	Saladoid (El Mayal)	1795	80	Y-297	Charcoal	10.67	-63.23			Rouse and Cruxent 1963	Rouse, Irving, and José M Cruxent. 1963. Venezuelan Archaeology. New Haven: Yale University Press.	FALSE
Olga	Saladoid-Barrancoid	Saladoid	1795	25	KIA-26024		5.31	-52.87			Van den Bel 2015	Bel, Martijn Van den. 2015. Archaeological Investigations between Cayenne Island and the Maroni River: A Cultural Sequence of Western Coastal French Guiana from 5000 BP to Present. Leiden: Sidestone Press.	FALSE
Yaou (97353.002)	Saladoid-Barrancoid	Saladoid	1780	30	KIA-36187		3.7209	-53.966	The site (3.35 ha) is surrounded by a defensive ditch with entrances. Domestic areas were excavated inside the enclosure, with post holes and ceramic deposits.		Mestre et al. 2013	Mestre, M., M. Hildebrand, and S. Delpech. 2013. “Yaou: Rapport Final d’Opération.”	FALSE
Chemin Saint-Louis (97311.121)	Saladoid-Barrancoid	Unclassified	1780	30	POZ-30952	Charcoal	5.2821	-54.0247	Thick dark layer with post holes, pits and ceramic deposits.	Ceramics are left unclassified but show adaptation of elements from Saladoid, Pocó and Barrancoid (Van den Bel 2015).	Van den Bel 2015	Bel, Martijn Van den. 2015. Archaeological Investigations between Cayenne Island and the Maroni River: A Cultural Sequence of Western Coastal French Guiana from 5000 BP to Present. Leiden: Sidestone Press.	FALSE
Boa Vista (PA-OR-63)	Saladoid-Barrancoid	Pocó-Açutuba	1770	40	Beta-232416		-1.4614	-56.3995	A 13.5 ha site with two areas of ADE.		Guapindaia 2008	Guapindaia, Vera. 2008. “Além Da Margem Do Rio - a Ocupação Konduri e Pocó Na Região de Porto Trombetas, PA.” São Paulo: University of São Paulo.	FALSE
Chemin Saint-Louis (97311.121)	Saladoid-Barrancoid	Unclassified	1770	30	POZ-30946	Charcoal	5.2821	-54.0247	Thick dark layer with post holes, pits and ceramic deposits.	Ceramics are left unclassified but show adaptation of elements from Saladoid, Pocó and Barrancoid (Van den Bel 2015).	Van den Bel 2015	Bel, Martijn Van den. 2015. Archaeological Investigations between Cayenne Island and the Maroni River: A Cultural Sequence of Western Coastal French Guiana from 5000 BP to Present. Leiden: Sidestone Press.	FALSE
La Gruta	Saladoid-Barrancoid	Saladoid (La Gruta)	1765	80	I-8969		7.82	-65.77			Roosevelt 1997	Roosevelt, Anna Curtenius. 1997. The Excavations at Corozal, Venezuela: Stratigraphy and Ceramic Seriation. New Haven: Yale University.	FALSE
Ourilândia 2	Saladoid-Barrancoid	Incised Rim	1760	40	Beta-236418	Charcoal	-6.7614	-51.0749		Referred to as Barrancoid.	SCIENTIA 2008	SCIENTIA. 2008. “Arqueologia Preventiva Na Área de Intervenção Da Mineração Onça Puma e Linha de Transmissão Associada, Sudeste Do Pará.” São Paulo.	FALSE
Terra Preta 1	Saladoid-Barrancoid	Pocó-Açutuba	1760	40			-2.1671	-56.0993	Large ADE site. Terra Preta 1 and Terra Preta 2 together extend over 50 ha.	The early material is mixed with Pocó-Açutuba, which is consistent with the dates (Panachuk 2012).	Panachuk 2012	Panachuk, Lílian. 2012. “Cerâmicas Pocó e Konduri No Baixo Amazonas.” In Cerâmicas Arqueológicas Da Amazônia: Rumo a Uma Nova Síntese, edited by Cristiana Barreto, Helena P Lima, and Carla J Betancourt, 289–97. Brasília: IPHAN/Ministério da Cultura.	FALSE
Chemin Saint-Louis (97311.121)	Saladoid-Barrancoid	Unclassified	1755	30	POZ-30939	Ceramic residue	5.2821	-54.0247	Thick dark layer with post holes, pits and ceramic deposits.	Ceramics are left unclassified but show adaptation of elements from Saladoid, Pocó and Barrancoid (Van den Bel 2015).	Van den Bel 2015	Bel, Martijn Van den. 2015. Archaeological Investigations between Cayenne Island and the Maroni River: A Cultural Sequence of Western Coastal French Guiana from 5000 BP to Present. Leiden: Sidestone Press.	FALSE
Ponta Grossa	Saladoid-Barrancoid	Pocó-Açutuba	1750	105	N-2353		-2.8294	-58.1928		The ceramics are classified as Pocó-Açutuba in Neves et al. (2014).	Simões e Machado 1987	Simões, Mário F, and Ana L Machado. 1987. “Pesquisas Arqueológicas No Lago de Silves (AM).” Revista de Arqueologia 4 (1): 49–82.	FALSE
Pocó	Saladoid-Barrancoid	Pocó-Açutuba	1745	115	PN-8020		-2.17	-56.74			Hilbert and Hilbert 1980	Hilbert, Peter P, and Klaus Hilbert. 1980. “Resultados Preliminares Da Pesquisa Arqueológica Nos Rios Nhamundá e Trombetas, Baixo Amazonas.” Boletim Do Museu Paraense Emilio Goeldi 75: 1–15.	FALSE
Ponta Grossa	Saladoid-Barrancoid	Pocó-Açutuba	1740	65	N-2354		-2.8294	-58.1928		The ceramics are classified as Pocó-Açutuba in Neves et al. (2014).	Simões e Machado 1987	Simões, Mário F, and Ana L Machado. 1987. “Pesquisas Arqueológicas No Lago de Silves (AM).” Revista de Arqueologia 4 (1): 49–82.	FALSE
Ronquín	Saladoid-Barrancoid	Saladoid (Ronquín Sombra)	1720	80	I-9233		7.817	-65.819			Roosevelt 1997	Roosevelt, Anna Curtenius. 1997. The Excavations at Corozal, Venezuela: Stratigraphy and Ceramic Seriation. New Haven: Yale University.	FALSE
Irapa	Saladoid-Barrancoid	Saladoid	1720	50	Y-290	Bone	10.57	-62.58		The three dates for Irapa are listed under the same laboratory number.	Preston et al. 1955	Preston, Richard S, Elaine Person, and E S Deevey. 1955. “Yale Natural Radiocarbon Measurements II.” Science 122 (3177): 954–60.	FALSE
Terra Preta 1	Saladoid-Barrancoid	Pocó-Açutuba	1710	50			-2.1671	-56.0993	Large ADE site. Terra Preta 1 and Terra Preta 2 together extend over 50 ha.	The early material is mixed with Pocó-Açutuba, which is consistent with the dates (Panachuk 2012).	Panachuk 2012	Panachuk, Lílian. 2012. “Cerâmicas Pocó e Konduri No Baixo Amazonas.” In Cerâmicas Arqueológicas Da Amazônia: Rumo a Uma Nova Síntese, edited by Cristiana Barreto, Helena P Lima, and Carla J Betancourt, 289–97. Brasília: IPHAN/Ministério da Cultura.	FALSE
Garbin	Saladoid-Barrancoid	Pocó-Açutuba	1710	40	Beta-260335		-8.786	-63.939	ADE site.	Zuse (2014) suggests the "incised and painted" pottery has affinities with Saladoid, Pocó-Açutuba, Tutishcainyo and Shakimu complexes.	Zuse 2014	Zuse, Silvana. 2014. “Variabilidade Cerâmica e Diversidade Cultural No Alto Rio Madeira, Rondônia.” São Paulo: University of São Paulo.	FALSE
Chemin Saint-Louis (97311.121)	Saladoid-Barrancoid	Unclassified	1710	30	POZ-30954	Charcoal	5.2821	-54.0247	Thick dark layer with post holes, pits and ceramic deposits.	Ceramics are left unclassified but show adaptation of elements from Saladoid, Pocó and Barrancoid (Van den Bel 2015).	Van den Bel 2015	Bel, Martijn Van den. 2015. Archaeological Investigations between Cayenne Island and the Maroni River: A Cultural Sequence of Western Coastal French Guiana from 5000 BP to Present. Leiden: Sidestone Press.	FALSE
Boa Vista (PA-OR-63)	Saladoid-Barrancoid	Pocó-Açutuba	1700	40	Beta-231419		-1.4614	-56.3995	A 13.5 ha site with two areas of ADE.		Guapindaia 2008	Guapindaia, Vera. 2008. “Além Da Margem Do Rio - a Ocupação Konduri e Pocó Na Região de Porto Trombetas, PA.” São Paulo: University of São Paulo.	FALSE
Yaou (97353.002)	Saladoid-Barrancoid	Saladoid	1695	30	KIA-36186		3.7209	-53.966	The site (3.35 ha) is surrounded by a defensive ditch with entrances. Domestic areas were excavated inside the enclosure, with post holes and ceramic deposits.		Mestre et al. 2013	Mestre, M., M. Hildebrand, and S. Delpech. 2013. “Yaou: Rapport Final d’Opération.”	FALSE
Punta de Piedras	Saladoid-Barrancoid	Saladoid (Irapa)	1680	80	Y-1113	Charcoal	10.55	-62.45			Rouse and Cruxent 1963	Rouse, Irving, and José M Cruxent. 1963. Venezuelan Archaeology. New Haven: Yale University Press.	FALSE
Yaou (97353.002)	Saladoid-Barrancoid	Saladoid	1680	30	KIA-36192		3.7209	-53.966	The site (3.35 ha) is surrounded by a defensive ditch with entrances. Domestic areas were excavated inside the enclosure, with post holes and ceramic deposits.		Mestre et al. 2013	Mestre, M., M. Hildebrand, and S. Delpech. 2013. “Yaou: Rapport Final d’Opération.”	FALSE
El Cuartel	Saladoid-Barrancoid	Saladoid (Ronquín)	1660	70	IVIC-777	Charcoal	10.0667	-63.75			Tamers 1973	Tamers, M. A. 1973. “Instituto Venezolano de Investigaciones Cientificas Natural Radiocarbon Measurements VII.” Radiocarbon 15 (2): 307–20.	FALSE
Lago do Limão (AM-IR-11)	Saladoid-Barrancoid	Incised Rim (Manacapuru)	1660	28	OxA-15502	Ceramic residue	-3.1836	-60.3446			Moraes 2006	Moraes, Claide de Paula. 2006. “Arqueologia Na Amazônia Central Vista de Uma Perspectiva Da Região Do Lago Do Limão.” São Paulo: University of São Paulo.	FALSE
Bom Socorro (AM-IT-35)	Saladoid-Barrancoid	Pocó-Açutuba (Silves)	1650	30	Beta-410639		-3.1137	-58.5604	A 500 x 120 m ADE site. Excavations revealed post holes of a domestic structure with many pits and hearths.		Bassi 2016	Bassi, Filippo S. 2016. “A Maloca Saracá: Uma Fronteira Cultural No Médio Amazonas Pré-Colonial, Vista Da Perspectiva de Uma Casa.” São Paulo: University of São Paulo.	FALSE
Yaou (97353.002)	Saladoid-Barrancoid	Saladoid	1650	30	KIA-36190		3.7209	-53.966	The site (3.35 ha) is surrounded by a defensive ditch with entrances. Domestic areas were excavated inside the enclosure, with post holes and ceramic deposits.		Mestre et al. 2013	Mestre, M., M. Hildebrand, and S. Delpech. 2013. “Yaou: Rapport Final d’Opération.”	FALSE
La Gruta	Saladoid-Barrancoid	Saladoid (La Gruta)	1645	80	I-8968		7.82	-65.77			Roosevelt 1997	Roosevelt, Anna Curtenius. 1997. The Excavations at Corozal, Venezuela: Stratigraphy and Ceramic Seriation. New Haven: Yale University.	FALSE
Aserradero	Saladoid-Barrancoid	Barrancoid (El Palito)	1640	120	Y-579	Charcoal	10.4667	-68.1167			Stuiver and Deevey 1961	Stuiver, Minze, and Edward S. Deevey. 1961. “Yale Natural Radiocarbon Measurements VI.” Radiocarbon 3: 126–40.	FALSE
Rio Guapo	Saladoid-Barrancoid	Saladoid (El Mayal)	1630	100	Y-1231	Charcoal	10.2833	-65.9667			Stuiver 1969	Stuiver, M. 1969. “Yale Natural Radiocarbon Measurements IX.” Radiocarbon 11 (2): 545–658.	FALSE
Aserradero	Saladoid-Barrancoid	Barrancoid (El Palito)	1615	120	Y-580	Charcoal	10.4667	-68.1167			Stuiver and Deevey 1961	Stuiver, Minze, and Edward S. Deevey. 1961. “Yale Natural Radiocarbon Measurements VI.” Radiocarbon 3: 126–40.	FALSE
Ronquín	Saladoid-Barrancoid	Saladoid (Ronquín Sombra)	1615	50	SI-1371		7.817	-65.819			Roosevelt 1997	Roosevelt, Anna Curtenius. 1997. The Excavations at Corozal, Venezuela: Stratigraphy and Ceramic Seriation. New Haven: Yale University.	FALSE
Açutuba (AM-IR-02)	Saladoid-Barrancoid	Pocó-Açutuba	1610	90	Beta-178909		-3.098	-60.371	Extensive linear distribution of ADE with several habitation areas. The site is surrounded by a defensive ditch.		Lima et al. 2006	Lima, Helena P, Eduardo Góes Neves, and James B Petersen. 2006. “A Fase Açutuba: Um Novo Complexo Cerâmico Na Amazônia Central.” Arqueología Suramericana 2 (1): 26–52.	FALSE
La Cucaracha	Saladoid-Barrancoid	Saladoid (El Mayal)	1600	100	Y-1230	Charcoal	10.6333	-63.25			Stuiver 1969	Stuiver, M. 1969. “Yale Natural Radiocarbon Measurements IX.” Radiocarbon 11 (2): 545–658.	FALSE
Açutuba (AM-IR-02)	Saladoid-Barrancoid	Incised Rim (Manacapuru)	1590	60	Beta-106438	Charcoal	-3.098	-60.371	Extensive linear distribution of ADE with several habitation areas. The site is surrounded by a defensive ditch.		Heckenberger et al. 1999	Heckenberger, Michael J, James B Petersen, and Eduardo Góes Neves. 1999. “Village Size and Permanence in Amazonia: Two Archaeological Examples from Brazil.” Latin American Antiquity 10 (4): 353–76.	FALSE
Açutuba (AM-IR-02)	Saladoid-Barrancoid	Pocó-Açutuba	1590	40	Beta-178908		-3.098	-60.371	Extensive linear distribution of ADE with several habitation areas. The site is surrounded by a defensive ditch.		Lima et al. 2006	Lima, Helena P, Eduardo Góes Neves, and James B Petersen. 2006. “A Fase Açutuba: Um Novo Complexo Cerâmico Na Amazônia Central.” Arqueología Suramericana 2 (1): 26–52.	FALSE
Hatahara (AM-IR-13)	Saladoid-Barrancoid	Incised Rim (Manacapuru)	1580	40	Beta-145483		-3.2747	-60.2058	The site consists of at least 14 mounds arranged in semi-circle. Mounds have constructive layers of ADE and ceramics. 25 burials have been recovered from two mounds.		Arroyo-Kalin 2009	Arroyo-Kalin, M. 2009. “Steps Towards an Ecology of Landscape: The Pedo-Stratigraphy of Anthropogenic Dark Earths.” In Amazonian Dark Earths: Wim Sombroek’s Vision, edited by W I Woods, W G Teixeira, J Lehmann, C Steiner, A WinklerPrins, and L Rebellato, 33–83. Dordrecht: Springer.	FALSE
Jacuruxi	Saladoid-Barrancoid	Pocó-Açutuba	1580	40	Beta-242442		-3.2282	-60.4237			Lima 2015	Lima, Helena P. 2015. “Análises Cerâmicas Na Arqueologia Amazônica: Contribuições Da Amazônia Central a Uma Longa Trajetória de Discussões.” Revista de Arqueologia 28 (1): 3–29.	FALSE
Ronquín	Saladoid-Barrancoid	Saladoid (Ronquín Sombra)	1560	80	I-8545		7.817	-65.819			Roosevelt 1997	Roosevelt, Anna Curtenius. 1997. The Excavations at Corozal, Venezuela: Stratigraphy and Ceramic Seriation. New Haven: Yale University.	FALSE
Teotônio (RO-JP-01)	Saladoid-Barrancoid	Barrancoid	1550	30	Beta-323284	Charcoal	-8.8655	-64.0611	ADE site. A deep feature is described as a potential post hole.	Contra Miller (1978), the Polychrome ceramics are recent and may be preceded by a complex similar to Pocó-Açutuba (Almeida 2013). Kater (2018) assigns these dates to Barrancoid-like ceramics.	Almeida 2013	Almeida, Fernando O. 2013. “A Tradição Polícroma No Alto Rio Madeira.” São Paulo: Universidade de São Paulo.	FALSE
Bom Socorro	Saladoid-Barrancoid	Pocó-Açutuba (Silves)	1550	30	Beta-420444		-3.1137	-58.5604	A 500 x 120 m ADE site. Excavations revealed post holes of a domestic structure with many pits and hearths.		Bassi 2016	Bassi, Filippo S. 2016. “A Maloca Saracá: Uma Fronteira Cultural No Médio Amazonas Pré-Colonial, Vista Da Perspectiva de Uma Casa.” São Paulo: University of São Paulo.	FALSE
Santa Paula (RO-JP-26)	Saladoid-Barrancoid	Pocó-Açutuba	1550	30	Beta-294095		-8.8511	-64.0664	The site has a ring of mounds around a plaza.	Zuse (2014) notes resemblances with Saladoid series, as well as Pocó-Açutuba, Tutishcainyo, Shakimu.	Zuse 2014	Zuse, Silvana. 2014. “Variabilidade Cerâmica e Diversidade Cultural No Alto Rio Madeira, Rondônia.” São Paulo: University of São Paulo.	FALSE
Teotônio (RO-JP-01)	Saladoid-Barrancoid	Barrancoid	1545	60	SI-3947		-8.8655	-64.0611	ADE site. A deep feature is described as a potential post hole.	Contra Miller (1978), the Polychrome ceramics are recent and may be preceded by a complex similar to Pocó-Açutuba (Almeida 2013). Kater (2018) assigns these dates to Barrancoid-like ceramics.	Miller 1978	Miller, Eurico T. 1978. “Relatório Das Pesquisas Arqueológicas No Território Federal de Rondônia (Alto Rio Madeira, Do Yata Ao Cuniã)”. PRONAPABA.	FALSE
Santa Paula (RO-JP-26)	Saladoid-Barrancoid	Pocó-Açutuba	1530	30	Beta-294093		-8.8511	-64.0664	The site has a ring of mounds around a plaza.	Zuse (2014) notes resemblances with Saladoid series, as well as Pocó-Açutuba, Tutishcainyo, Shakimu.	Zuse 2014	Zuse, Silvana. 2014. “Variabilidade Cerâmica e Diversidade Cultural No Alto Rio Madeira, Rondônia.” São Paulo: University of São Paulo.	FALSE
Manacapuru	Saladoid-Barrancoid	Incised Rim (Manacapuru)	1525	58	P-406	Ceramic temper	-3.29	-60.63			Brochado et al. 1969	Brochado, José Joaquim Justiniano Proenza, Valentin Calderón, Igor Chmyz, Clifford Evans, Silvia Maranca, Betty J Meggers, Eurico T Miller, et al. 1969. “Arqueologia Brasileira Em 1968.” Publicaçoes Avulsas Do Museu Paraense Emilio Goeldi 12.	FALSE
Santa Paula (RO-JP-26)	Saladoid-Barrancoid	Pocó-Açutuba	1520	40	Beta-294094		-8.8511	-64.0664	The site has a ring of mounds around a plaza.	Zuse (2014) notes resemblances with Saladoid series, as well as Pocó-Açutuba, Tutishcainyo, Shakimu.	Zuse 2014	Zuse, Silvana. 2014. “Variabilidade Cerâmica e Diversidade Cultural No Alto Rio Madeira, Rondônia.” São Paulo: University of São Paulo.	FALSE
Ronquín	Saladoid-Barrancoid	Saladoid (Ronquín Sombra)	1515	80	I-8544		7.817	-65.819			Roosevelt 1997	Roosevelt, Anna Curtenius. 1997. The Excavations at Corozal, Venezuela: Stratigraphy and Ceramic Seriation. New Haven: Yale University.	FALSE
El Cuartel	Saladoid-Barrancoid	Saladoid	1505	75	SI-855	Charcoal	10.0667	-63.75			Sanoja and Vargas 1978	Sanoja, Mario, and Iraida Vargas. 1978. “The Formative Cultures of the Venezuela Oriente.” In Advances in Andean Archaeology, edited by David L. Browman, 250–76. The Hague: Mouton.	FALSE
Jacuruxi	Saladoid-Barrancoid	Pocó-Açutuba	1500	40	Beta-242441		-3.2282	-60.4237			Lima 2015	Lima, Helena P. 2015. “Análises Cerâmicas Na Arqueologia Amazônica: Contribuições Da Amazônia Central a Uma Longa Trajetória de Discussões.” Revista de Arqueologia 28 (1): 3–29.	FALSE
Sete Irmãs do Anebá	Saladoid-Barrancoid	Pocó-Açutuba (Itacoatiara)	1490	40	Beta-303998		-2.8938	-58.5754			Lima et al. 2012	Lima, Helena P, Luiza S Araújo, and Bruno M Moraes. 2012. “As Cerâmicas Saracá e Cronologia Regional Do Rio Urubu.” In Cerâmicas Arqueológicas Da Amazônia: Rumo a Uma Nova Síntese, edited by Cristiana Barreto, Helena P Lima, and Carla J Betancourt, 301–14. Belém: IPHAN.	FALSE
Irapa	Saladoid-Barrancoid	Saladoid	1485	90	Y-290	Bone	10.57	-62.58		The three dates for Irapa are listed under the same laboratory number.	Preston et al. 1955	Preston, Richard S, Elaine Person, and E S Deevey. 1955. “Yale Natural Radiocarbon Measurements II.” Science 122 (3177): 954–60.	FALSE
Posto Diauarum (MT-AX-01)	Saladoid-Barrancoid	Incised Rim (Diauarum)	1470	135	SI-714	Ceramic temper	-12.1942	-53.3782		This date is considered too early for the ceramic complex. Originally classified as Incised-Punctate. Reassigned to Incised Rim/Barrancoid (Heckenberger 2005).	Simões 1972	Simões, Mário F. 1972. “Indice Das Fases Arqueológicas Brasileiras 1950-1971.” Publicaçoes Avulsas Do Museu Paraense Emilio Goeldi 18.	TRUE
Ronquín	Saladoid-Barrancoid	Saladoid (Ronquín Sombra)	1450	75	QC-311-B		7.817	-65.819			Roosevelt 1997	Roosevelt, Anna Curtenius. 1997. The Excavations at Corozal, Venezuela: Stratigraphy and Ceramic Seriation. New Haven: Yale University.	FALSE
Cipoal	Saladoid-Barrancoid	Pocó-Açutuba	1450	60	Beta-281106		-1.7764	-56.5039	ADE and ceramic density reveal a circular settlement.		Guapindaia and Aires da Fonseca 2012	Guapindaia, Vera L C, and J Aires da Fonseca. 2012. “Relatório de Atividade de Campo Sítio PA-OR-127: Cipoal Do Araticum.” Belém.	FALSE
Mucajatuba	Saladoid-Barrancoid	Pocó-Açutuba (Silves)	1450	40	Beta-242446		-2.8709	-58.1756	Large site with over 1 m depth of ADE.	Ceramics are classified as Pocó-Açutuba by Neves et al. (2014).	Lima et al. 2012	Lima, Helena P, Luiza S Araújo, and Bruno M Moraes. 2012. “As Cerâmicas Saracá e Cronologia Regional Do Rio Urubu.” In Cerâmicas Arqueológicas Da Amazônia: Rumo a Uma Nova Síntese, edited by Cristiana Barreto, Helena P Lima, and Carla J Betancourt, 301–14. Belém: IPHAN.	FALSE
Osvaldo (AM-IR-09)	Saladoid-Barrancoid	Incised Rim (Manacapuru)	1440	70	Beta-143615	Charcoal	-3.19	-60.3417	One of the largest ADE sites in its region.		Moraes 2006	Moraes, Claide de Paula. 2006. “Arqueologia Na Amazônia Central Vista de Uma Perspectiva Da Região Do Lago Do Limão.” São Paulo: University of São Paulo.	FALSE
Hatahara (AM-IR-13)	Saladoid-Barrancoid	Incised Rim (Manacapuru)	1390	40	Beta-145484		-3.2747	-60.2058	The site consists of at least 14 mounds arranged in semi-circle. Mounds have constructive layers of ADE and ceramics. 25 burials have been recovered from two mounds.		Arroyo-Kalin 2009	Arroyo-Kalin, M. 2009. “Steps Towards an Ecology of Landscape: The Pedo-Stratigraphy of Anthropogenic Dark Earths.” In Amazonian Dark Earths: Wim Sombroek’s Vision, edited by W I Woods, W G Teixeira, J Lehmann, C Steiner, A WinklerPrins, and L Rebellato, 33–83. Dordrecht: Springer.	FALSE
Sítio do Brejo	Saladoid-Barrancoid	Incised Rim	1390	40	Beta-294082		-8.81	-63.952	The site has layers of ADE intercalated with natural deposition. Features included hearths and potential post holes.	Ceramics are called Barrancoid or Incised Rim, and Zuse (2012) explicitly points to similarities with Manacapuru, Paredão, Axinim.	Zuse 2014	Zuse, Silvana. 2014. “Variabilidade Cerâmica e Diversidade Cultural No Alto Rio Madeira, Rondônia.” São Paulo: University of São Paulo.	FALSE
Tuteceta (MT-AX-02)	Saladoid-Barrancoid	Incised Rim (Diauarum)	1390	140	SI-712	Ceramic temper	-12.1443	-53.4171		This date is considered too early for the ceramic complex. Originally classified as Incised-Punctate. Reassigned to Incised Rim/Barrancoid (Heckenberger 2005).	Simões 1972	Simões, Mário F. 1972. “Indice Das Fases Arqueológicas Brasileiras 1950-1971.” Publicaçoes Avulsas Do Museu Paraense Emilio Goeldi 18.	TRUE
El Cuartel	Saladoid-Barrancoid	Saladoid	1380	65	SI-857	Charcoal	10.0667	-63.75			Sanoja and Vargas 1978	Sanoja, Mario, and Iraida Vargas. 1978. “The Formative Cultures of the Venezuela Oriente.” In Advances in Andean Archaeology, edited by David L. Browman, 250–76. The Hague: Mouton.	FALSE
Saladero	Saladoid-Barrancoid	Barrancoid (Los Barrancos)	1370	90	Y-499	Charcoal	8.6817	-62.2009			Cruxent and Rouse 1958	Cruxent, José M, and Irving Rouse. 1958. An Archaeological Chronology of Venezuela. Washington, D.C.: Pan American Union.	FALSE
Osvaldo (AM-IR-09)	Saladoid-Barrancoid	Incised Rim (Manacapuru)	1370	40	Beta-143610	Charcoal	-3.19	-60.3417	One of the largest ADE sites in its region.		Moraes 2006	Moraes, Claide de Paula. 2006. “Arqueologia Na Amazônia Central Vista de Uma Perspectiva Da Região Do Lago Do Limão.” São Paulo: University of São Paulo.	FALSE
Nokugu (MT-FX-06)	Saladoid-Barrancoid	Incised Rim (Ipavu)	1370	60	Beta-176143	Charcoal	-12.356	-53.2217	Large site with two enclosed plazas, three concentric defensive ditches and four roads. The entire complex is over 1000 m across.	The date is considered possibly intrusive by Heckenberger (2005).	Heckenberger et al. 2008	Heckenberger, Michael J, J Christian Russell, Carlos Fausto, Joshua R Toney, Morgan Schmidt, Edithe Pereira, Bruna Franchetto, and Afukaka Kuikuro. 2008. “Pre-Columbian Urbanism, Anthropogenic Landscapes, and the Future of the Amazon.” Science 321 (5893): 1214–17.	TRUE
Ronquín	Saladoid-Barrancoid	Saladoid (Ronquín Sombra)	1360	140	QC-444-D		7.817	-65.819			Roosevelt 1997	Roosevelt, Anna Curtenius. 1997. The Excavations at Corozal, Venezuela: Stratigraphy and Ceramic Seriation. New Haven: Yale University.	FALSE
Osvaldo (AM-IR-09)	Saladoid-Barrancoid	Incised Rim (Manacapuru)	1360	50	Beta-143614	Charcoal	-3.19	-60.3417	One of the largest ADE sites in its region.		Moraes 2006	Moraes, Claide de Paula. 2006. “Arqueologia Na Amazônia Central Vista de Uma Perspectiva Da Região Do Lago Do Limão.” São Paulo: University of São Paulo.	FALSE
Irapa	Saladoid-Barrancoid	Saladoid	1350	80	Y-290	Bone	10.57	-62.58		The three dates for Irapa are listed under the same laboratory number.	Preston et al. 1955	Preston, Richard S, Elaine Person, and E S Deevey. 1955. “Yale Natural Radiocarbon Measurements II.” Science 122 (3177): 954–60.	FALSE
Teotônio (RO-JP-01)	Saladoid-Barrancoid	Barrancoid	1350	60	SI-3954		-8.8655	-64.0611	ADE site. A deep feature is described as a potential post hole.	Contra Miller (1978), the Polychrome ceramics are recent and may be preceded by a complex similar to Pocó-Açutuba (Almeida 2013). Kater (2018) assigns these dates to Barrancoid-like ceramics.	Miller 1978	Miller, Eurico T. 1978. “Relatório Das Pesquisas Arqueológicas No Território Federal de Rondônia (Alto Rio Madeira, Do Yata Ao Cuniã)”. PRONAPABA.	FALSE
Osvaldo (AM-IR-09)	Saladoid-Barrancoid	Incised Rim (Manacapuru)	1350	40	Beta-143618	Charcoal	-3.19	-60.3417	One of the largest ADE sites in its region.		Moraes 2006	Moraes, Claide de Paula. 2006. “Arqueologia Na Amazônia Central Vista de Uma Perspectiva Da Região Do Lago Do Limão.” São Paulo: University of São Paulo.	FALSE
Osvaldo (AM-IR-09)	Saladoid-Barrancoid	Incised Rim (Manacapuru)	1350	40	Beta-143627	Charcoal	-3.19	-60.3417	One of the largest ADE sites in its region.		Moraes 2006	Moraes, Claide de Paula. 2006. “Arqueologia Na Amazônia Central Vista de Uma Perspectiva Da Região Do Lago Do Limão.” São Paulo: University of São Paulo.	FALSE
Osvaldo (AM-IR-09)	Saladoid-Barrancoid	Incised Rim (Manacapuru)	1350	30	Beta-143616	Charcoal	-3.19	-60.3417	One of the largest ADE sites in its region.		Moraes 2006	Moraes, Claide de Paula. 2006. “Arqueologia Na Amazônia Central Vista de Uma Perspectiva Da Região Do Lago Do Limão.” São Paulo: University of São Paulo.	FALSE
Osvaldo (AM-IR-09)	Saladoid-Barrancoid	Incised Rim (Manacapuru)	1340	40	Beta-143617	Charcoal	-3.19	-60.3417	One of the largest ADE sites in its region.		Moraes 2006	Moraes, Claide de Paula. 2006. “Arqueologia Na Amazônia Central Vista de Uma Perspectiva Da Região Do Lago Do Limão.” São Paulo: University of São Paulo.	FALSE
Saladero	Saladoid-Barrancoid	Barrancoid (Los Barrancos)	1330	90	GX-1618		8.6817	-62.2009			Oliver 2013	Oliver, José R. 2013. “Nuevos Aportes a La Arqueología Del Sitio Saladero, Bajo Orinoco, Venezuela.” In III Encuentro Nacional de Arqueología Amazónica. Quito.	FALSE
Vila Gomes	Saladoid-Barrancoid	Incised Rim (Axinim)	1330	50	Beta-297125	Ceramic temper	-4.3258	-59.6845	A large site with 40 ha of ADE surrounded by a 1 km long defensive ditch.		Moraes 2013	Moraes, Claide de Paula. 2013. “Amazônia Ano 1000: Territorialidade e Conflito No Tempo Das Chefias Regionais.” São Paulo: University of São Paulo.	FALSE
Osvaldo (AM-IR-09)	Saladoid-Barrancoid	Incised Rim (Manacapuru)	1330	40	Beta-143612	Charcoal	-3.19	-60.3417	One of the largest ADE sites in its region.		Moraes 2006	Moraes, Claide de Paula. 2006. “Arqueologia Na Amazônia Central Vista de Uma Perspectiva Da Região Do Lago Do Limão.” São Paulo: University of São Paulo.	FALSE
El Cuartel	Saladoid-Barrancoid	Saladoid	1325	70	SI-859	Charcoal	10.0667	-63.75			Sanoja and Vargas 1978	Sanoja, Mario, and Iraida Vargas. 1978. “The Formative Cultures of the Venezuela Oriente.” In Advances in Andean Archaeology, edited by David L. Browman, 250–76. The Hague: Mouton.	FALSE
Cabrantica	Saladoid-Barrancoid	Saladoid (Irapa)	1320	100	Y-1112	Charcoal	10.65	-62.2333			Stuiver et al. 1963	Stuiver, M, E S Deevey Jr., and Irving Rouse. 1963. “Yale Natural Radiocarbon Measurements VIII.” Radiocarbon 5: 312–41.	FALSE
Osvaldo (AM-IR-09)	Saladoid-Barrancoid	Incised Rim (Manacapuru)	1320	60	Beta-143619	Charcoal	-3.19	-60.3417	One of the largest ADE sites in its region.		Moraes 2006	Moraes, Claide de Paula. 2006. “Arqueologia Na Amazônia Central Vista de Uma Perspectiva Da Região Do Lago Do Limão.” São Paulo: University of São Paulo.	FALSE
Terra Preta (PA00797)	Saladoid-Barrancoid	Incised Rim	1320	60	Beta-178443		-2.442	-60.732	Linear ADE village 350 m across. Contained domestic debris and a secondary urn burial.		Gomes 2011	Gomes, Denise C. 2011. “Cronologia e Conexões Culturais Na Amazônia: As Sociedades Formativas Na Região de Santarém, PA.” Revista de Antropologia 54: 268–314.	FALSE
Mangueiras	Saladoid-Barrancoid	Pocó-Açutuba	1318	59	P-588		-1.6	-69.27		The material was classified as Incised-Punctate, but is clearly reminiscent of Barrancoid and Pocó-Açutuba (Gomes 2015).	Hilbert 1968	Hilbert, Peter P. 1968. Archäologische Untersuchung Am Mittleren Amazonas: Beitrage Zur Vorgschichte Des Sudamerikas Tieflandes. Berlin: Reimer.	FALSE
Mangueiras	Saladoid-Barrancoid	Pocó-Açutuba	1315	59	P-538		-1.6	-69.27		The material was classified as Incised-Punctate, but is clearly reminiscent of Barrancoid and Pocó-Açutuba (Gomes 2015).	Hilbert 1968	Hilbert, Peter P. 1968. Archäologische Untersuchung Am Mittleren Amazonas: Beitrage Zur Vorgschichte Des Sudamerikas Tieflandes. Berlin: Reimer.	FALSE
Buckleburg 1	Saladoid-Barrancoid	Barrancoid (Mabaruma)	1315	55	GrN-9803		5.8996	-56.5564	Habitation mound with over 130 m diameter and 1.5 m height. Surrounded by clusters of raised fields.		Versteeg 1985	Versteeg, A. H. 1985. “The Prehistory of the Young Coastal Plain of West Suriname.” Berichten Rijksdienst Oudheidkundig Bodemonderzoek 35: 653–750.	FALSE
Caiambé	Saladoid-Barrancoid	Incised Rim (Caiambé)	1310	60	GrN-4331	Charcoal	-3.58	-64.47			Hilbert 1962	Hilbert, Peter P. 1962. “New Stratigraphic Evidence of Culture Change on the Middle Amazon (Solimões).” In Akten Des 34 Internationalen Amerikanistenkongresses, Wien, 471–76. Vienna: International Congress of Americanists.	FALSE
Osvaldo (AM-IR-09)	Saladoid-Barrancoid	Incised Rim (Manacapuru)	1310	40	Beta-143620	Charcoal	-3.19	-60.3417	One of the largest ADE sites in its region.		Moraes 2006	Moraes, Claide de Paula. 2006. “Arqueologia Na Amazônia Central Vista de Uma Perspectiva Da Região Do Lago Do Limão.” São Paulo: University of São Paulo.	FALSE
Hatahara (AM-IR-13)	Saladoid-Barrancoid	Incised Rim (Manacapuru)	1300	40	Beta-143599	Charcoal	-3.2747	-60.2058	The site consists of at least 14 mounds arranged in semi-circle. Mounds have constructive layers of ADE and ceramics. 25 burials have been recovered from two mounds.		Machado 2005	Machado, Juliana S. 2005. “Montículos Artificiais Na Amazônia Central: Um Estudo de Caso Do Sítio Hatahara.” São Paulo: University of São Paulo.	FALSE
Vila Gomes	Saladoid-Barrancoid	Incised Rim (Axinim)	1300	30	Beta-338694	Charcoal	-4.3258	-59.6845	A large site with 40 ha of ADE surrounded by a 1 km long defensive ditch.		Moraes 2013	Moraes, Claide de Paula. 2013. “Amazônia Ano 1000: Territorialidade e Conflito No Tempo Das Chefias Regionais.” São Paulo: University of São Paulo.	FALSE
Ronquín	Saladoid-Barrancoid	Saladoid (Ronquín)	1295	90	QC-327	Charcoal	7.817	-65.819			Roosevelt 1997	Roosevelt, Anna Curtenius. 1997. The Excavations at Corozal, Venezuela: Stratigraphy and Ceramic Seriation. New Haven: Yale University.	FALSE
El Cuartel	Saladoid-Barrancoid	Saladoid	1295	50	SI-853	Charcoal	10.0667	-63.75			Sanoja and Vargas 1978	Sanoja, Mario, and Iraida Vargas. 1978. “The Formative Cultures of the Venezuela Oriente.” In Advances in Andean Archaeology, edited by David L. Browman, 250–76. The Hague: Mouton.	FALSE
Osvaldo (AM-IR-09)	Saladoid-Barrancoid	Incised Rim (Manacapuru)	1290	40	Beta-143613	Charcoal	-3.19	-60.3417	One of the largest ADE sites in its region.		Moraes 2006	Moraes, Claide de Paula. 2006. “Arqueologia Na Amazônia Central Vista de Uma Perspectiva Da Região Do Lago Do Limão.” São Paulo: University of São Paulo.	FALSE
Osvaldo (AM-IR-09)	Saladoid-Barrancoid	Incised Rim (Manacapuru)	1290	30	Beta-143609	Charcoal	-3.19	-60.3417	One of the largest ADE sites in its region.		Moraes 2006	Moraes, Claide de Paula. 2006. “Arqueologia Na Amazônia Central Vista de Uma Perspectiva Da Região Do Lago Do Limão.” São Paulo: University of São Paulo.	FALSE
Garbin	Saladoid-Barrancoid	Incised Rim	1280	30	Beta-294087		-8.786	-63.939	ADE site.		Zuse 2014	Zuse, Silvana. 2014. “Variabilidade Cerâmica e Diversidade Cultural No Alto Rio Madeira, Rondônia.” São Paulo: University of São Paulo.	FALSE
Açutuba (AM-IR-02)	Saladoid-Barrancoid	Incised Rim (Manacapuru)	1270	60	Beta-90723	Charcoal	-3.098	-60.371	Extensive linear distribution of ADE with several habitation areas. The site is surrounded by a defensive ditch.		Heckenberger et al. 1999	Heckenberger, Michael J, James B Petersen, and Eduardo Góes Neves. 1999. “Village Size and Permanence in Amazonia: Two Archaeological Examples from Brazil.” Latin American Antiquity 10 (4): 353–76.	FALSE
Cacoal do Amanã	Saladoid-Barrancoid	Incised Rim (Caiambé)	1270	30	Beta-294196	Charcoal	-2.5072	-64.7337	A 5.8 ha ADE site with 47 funerary urns and many pit features.		Santos 2015	Santos, Jaqueline Gomes. 2015. “Cronologia e Mudança Cultural Na RDS Amanã (Amazonas): Um Estudo Sobre a Fase Caiambé Da Tradição Borda Incisa.” Universidade de São Paulo.	FALSE
Cacoal do Amanã	Saladoid-Barrancoid	Incised Rim (Caiambé)	1270	30	Beta-386834	Charcoal	-2.5072	-64.7337	A 5.8 ha ADE site with 47 funerary urns and many pit features.		Santos 2015	Santos, Jaqueline Gomes. 2015. “Cronologia e Mudança Cultural Na RDS Amanã (Amazonas): Um Estudo Sobre a Fase Caiambé Da Tradição Borda Incisa.” Universidade de São Paulo.	FALSE
Lago Grande (AM-IR-12)	Saladoid-Barrancoid	Incised Rim (Paredão)	1260	40	Beta-143606	Charcoal	-3.225	-60.251	The site contains mounds around a plaza and is protected by a defensive ditch.		Neves and Petersen 2006	Neves, Eduardo Góes, and James B Petersen. 2006. “Political Economy and Pre-Columbian Landscape Transformation in Central Amazonia.” In Time and Complexity in Historical Ecology: Studies in the Neotropical Lowlands, edited by William Balée and Clark L Erickson, 279–310. New York: Columbia University Press.	FALSE
Osvaldo (AM-IR-09)	Saladoid-Barrancoid	Incised Rim (Manacapuru)	1260	30	Beta-143623	Charcoal	-3.19	-60.3417	One of the largest ADE sites in its region.		Moraes 2006	Moraes, Claide de Paula. 2006. “Arqueologia Na Amazônia Central Vista de Uma Perspectiva Da Região Do Lago Do Limão.” São Paulo: University of São Paulo.	FALSE
Hatahara (AM-IR-13)	Saladoid-Barrancoid	Incised Rim (Paredão)	1250	80	Beta-143591	Charcoal	-3.2747	-60.2058	The site consists of at least 14 mounds arranged in semi-circle. Mounds have constructive layers of ADE and ceramics. 25 burials have been recovered from two mounds.		Machado 2005	Machado, Juliana S. 2005. “Montículos Artificiais Na Amazônia Central: Um Estudo de Caso Do Sítio Hatahara.” São Paulo: University of São Paulo.	FALSE
Hatahara (AM-IR-13)	Saladoid-Barrancoid	Incised Rim (Paredão)	1250	70	Beta-143584	Charcoal	-3.2747	-60.2058	The site consists of at least 14 mounds arranged in semi-circle. Mounds have constructive layers of ADE and ceramics. 25 burials have been recovered from two mounds.		Machado 2005	Machado, Juliana S. 2005. “Montículos Artificiais Na Amazônia Central: Um Estudo de Caso Do Sítio Hatahara.” São Paulo: University of São Paulo.	FALSE
Ronquín	Saladoid-Barrancoid	Saladoid (Ronquín)	1240	105	I-8542		7.817	-65.819			Roosevelt 1997	Roosevelt, Anna Curtenius. 1997. The Excavations at Corozal, Venezuela: Stratigraphy and Ceramic Seriation. New Haven: Yale University.	FALSE
São Miguel do Cacau	Saladoid-Barrancoid	Incised Rim (Caiambé)	1240	30	Beta-383585	Charcoal	-2.6359	-64.5994	ADE site with 3.1 ha. Two urn burials were found, one of which containing a child.		Santos 2015	Santos, Jaqueline Gomes. 2015. “Cronologia e Mudança Cultural Na RDS Amanã (Amazonas): Um Estudo Sobre a Fase Caiambé Da Tradição Borda Incisa.” Universidade de São Paulo.	FALSE
La Gruta	Saladoid-Barrancoid	Saladoid (La Gruta)	1230	130	I-10747		7.82	-65.77			Roosevelt 1997	Roosevelt, Anna Curtenius. 1997. The Excavations at Corozal, Venezuela: Stratigraphy and Ceramic Seriation. New Haven: Yale University.	FALSE
La Gruta	Saladoid-Barrancoid	Saladoid (La Gruta)	1230	130	QC-444-B		7.82	-65.77			Roosevelt 1997	Roosevelt, Anna Curtenius. 1997. The Excavations at Corozal, Venezuela: Stratigraphy and Ceramic Seriation. New Haven: Yale University.	FALSE
Açutuba (AM-IR-02)	Saladoid-Barrancoid	Incised Rim (Manacapuru)	1230	70	Beta-106437	Charcoal	-3.098	-60.371	Extensive linear distribution of ADE with several habitation areas. The site is surrounded by a defensive ditch.		Heckenberger et al. 1999	Heckenberger, Michael J, James B Petersen, and Eduardo Góes Neves. 1999. “Village Size and Permanence in Amazonia: Two Archaeological Examples from Brazil.” Latin American Antiquity 10 (4): 353–76.	FALSE
Pontão	Saladoid-Barrancoid	Pocó-Açutuba (Silves)	1230	40	Beta-304001		-2.8709	-58.1756	Large site with over 1 m depth of ADE.	Ceramics are classified as Pocó-Açutuba by Neves et al. (2014).	Lima et al. 2012	Lima, Helena P, Luiza S Araújo, and Bruno M Moraes. 2012. “As Cerâmicas Saracá e Cronologia Regional Do Rio Urubu.” In Cerâmicas Arqueológicas Da Amazônia: Rumo a Uma Nova Síntese, edited by Cristiana Barreto, Helena P Lima, and Carla J Betancourt, 301–14. Belém: IPHAN.	FALSE
Pontão	Saladoid-Barrancoid	Pocó-Açutuba (Silves)	1230	40	Beta-304003		-2.8709	-58.1756	Large site with over 1 m depth of ADE.	Ceramics are classified as Pocó-Açutuba by Neves et al. (2014).	Lima et al. 2012	Lima, Helena P, Luiza S Araújo, and Bruno M Moraes. 2012. “As Cerâmicas Saracá e Cronologia Regional Do Rio Urubu.” In Cerâmicas Arqueológicas Da Amazônia: Rumo a Uma Nova Síntese, edited by Cristiana Barreto, Helena P Lima, and Carla J Betancourt, 301–14. Belém: IPHAN.	FALSE
Ronquín	Saladoid-Barrancoid	Saladoid (Ronquín)	1220	80	I-8547		7.817	-65.819			Roosevelt 1997	Roosevelt, Anna Curtenius. 1997. The Excavations at Corozal, Venezuela: Stratigraphy and Ceramic Seriation. New Haven: Yale University.	FALSE
Caiambé	Saladoid-Barrancoid	Incised Rim (Caiambé)	1220	60	GrN-4332	Charcoal	-3.58	-64.47			Hilbert 1962	Hilbert, Peter P. 1962. “New Stratigraphic Evidence of Culture Change on the Middle Amazon (Solimões).” In Akten Des 34 Internationalen Amerikanistenkongresses, Wien, 471–76. Vienna: International Congress of Americanists.	FALSE
Terra Preta (PA00797)	Saladoid-Barrancoid	Incised Rim	1220	60	Beta-178442		-2.442	-60.732	Linear ADE village 350 m across. Contained domestic debris and a secondary urn burial.		Gomes 2011	Gomes, Denise C. 2011. “Cronologia e Conexões Culturais Na Amazônia: As Sociedades Formativas Na Região de Santarém, PA.” Revista de Antropologia 54: 268–314.	FALSE
Antônio Galo (AM-IR-72)	Saladoid-Barrancoid	Incised Rim (Manacapuru)	1216	27	OxA-15505	Ceramic temper	-3.199	-60.3383	The site is formed by twelve mounds around a plaza.		Moraes 2006	Moraes, Claide de Paula. 2006. “Arqueologia Na Amazônia Central Vista de Uma Perspectiva Da Região Do Lago Do Limão.” São Paulo: University of São Paulo.	FALSE
Lago Grande (AM-IR-12)	Saladoid-Barrancoid	Incised Rim (Paredão)	1180	40	Beta-178923	Charcoal	-3.225	-60.251	The site contains mounds around a plaza and is protected by a defensive ditch.		Neves and Petersen 2006	Neves, Eduardo Góes, and James B Petersen. 2006. “Political Economy and Pre-Columbian Landscape Transformation in Central Amazonia.” In Time and Complexity in Historical Ecology: Studies in the Neotropical Lowlands, edited by William Balée and Clark L Erickson, 279–310. New York: Columbia University Press.	FALSE
Ronquín	Saladoid-Barrancoid	Saladoid (Ronquín Sombra)	1170	95	QC-311-A	Charcoal	7.817	-65.819			Roosevelt 1997	Roosevelt, Anna Curtenius. 1997. The Excavations at Corozal, Venezuela: Stratigraphy and Ceramic Seriation. New Haven: Yale University.	FALSE
Lago Grande (AM-IR-12)	Saladoid-Barrancoid	Incised Rim (Paredão)	1170	40	Beta-178924	Charcoal	-3.225	-60.251	The site contains mounds around a plaza and is protected by a defensive ditch.		Neves and Petersen 2006	Neves, Eduardo Góes, and James B Petersen. 2006. “Political Economy and Pre-Columbian Landscape Transformation in Central Amazonia.” In Time and Complexity in Historical Ecology: Studies in the Neotropical Lowlands, edited by William Balée and Clark L Erickson, 279–310. New York: Columbia University Press.	FALSE
Pontão	Saladoid-Barrancoid	Pocó-Açutuba (Silves)	1170	40	Beta-304002		-2.8709	-58.1756	Large site with over 1 m depth of ADE.	Ceramics are classified as Pocó-Açutuba by Neves et al. (2014).	Lima et al. 2012	Lima, Helena P, Luiza S Araújo, and Bruno M Moraes. 2012. “As Cerâmicas Saracá e Cronologia Regional Do Rio Urubu.” In Cerâmicas Arqueológicas Da Amazônia: Rumo a Uma Nova Síntese, edited by Cristiana Barreto, Helena P Lima, and Carla J Betancourt, 301–14. Belém: IPHAN.	FALSE
Heulugihïtï (MT-FX-13)	Saladoid-Barrancoid	Incised Rim (Ipavu)	1160	80	Beta-197517	Charcoal	-12.3888	-53.1896	A site with multiple enclosed plazas connected by roads.		Heckenberger et al. 2008	Heckenberger, Michael J, J Christian Russell, Carlos Fausto, Joshua R Toney, Morgan Schmidt, Edithe Pereira, Bruna Franchetto, and Afukaka Kuikuro. 2008. “Pre-Columbian Urbanism, Anthropogenic Landscapes, and the Future of the Amazon.” Science 321 (5893): 1214–17.	FALSE
Sítio do Brejo	Saladoid-Barrancoid	Incised Rim	1160	40	Beta-260324		-8.81	-63.952	The site has layers of ADE intercalated with natural deposition. Features included hearths and potential post holes.	Ceramics are called Barrancoid or Incised Rim, and Zuse (2012) explicitly points to similarities with Manacapuru, Paredão, Axinim.	Zuse 2014	Zuse, Silvana. 2014. “Variabilidade Cerâmica e Diversidade Cultural No Alto Rio Madeira, Rondônia.” São Paulo: University of São Paulo.	FALSE
Careiro	Saladoid-Barrancoid	Incised Rim (Paredão)	1150	75	GrN-4412	Charcoal	-3.3333	-59.75			Vogel and Waterbolk 1967	Vogel, J. C., and H. C. Waterbolk. 1967. “Croningen Radiocarbon Dates VII.” Radiocarbon 9: 107–55.	FALSE
Hatahara (AM-IR-13)	Saladoid-Barrancoid	Incised Rim (Paredão)	1150	40	Beta-178916	Charcoal	-3.2747	-60.2058	The site consists of at least 14 mounds arranged in semi-circle. Mounds have constructive layers of ADE and ceramics. 25 burials have been recovered from two mounds.		Machado 2005	Machado, Juliana S. 2005. “Montículos Artificiais Na Amazônia Central: Um Estudo de Caso Do Sítio Hatahara.” São Paulo: University of São Paulo.	FALSE
Lago Grande (AM-IR-12)	Saladoid-Barrancoid	Incised Rim (Paredão)	1150	40	Beta-143603	Charcoal	-3.225	-60.251	The site contains mounds around a plaza and is protected by a defensive ditch.		Neves and Petersen 2006	Neves, Eduardo Góes, and James B Petersen. 2006. “Political Economy and Pre-Columbian Landscape Transformation in Central Amazonia.” In Time and Complexity in Historical Ecology: Studies in the Neotropical Lowlands, edited by William Balée and Clark L Erickson, 279–310. New York: Columbia University Press.	FALSE
Lago Grande (AM-IR-12)	Saladoid-Barrancoid	Incised Rim (Paredão)	1130	40	Beta-143604	Charcoal	-3.225	-60.251	The site contains mounds around a plaza and is protected by a defensive ditch.		Neves and Petersen 2006	Neves, Eduardo Góes, and James B Petersen. 2006. “Political Economy and Pre-Columbian Landscape Transformation in Central Amazonia.” In Time and Complexity in Historical Ecology: Studies in the Neotropical Lowlands, edited by William Balée and Clark L Erickson, 279–310. New York: Columbia University Press.	FALSE
Hatahara (AM-IR-13)	Saladoid-Barrancoid	Incised Rim (Paredão)	1130	40	Beta-145486		-3.2747	-60.2058	The site consists of at least 14 mounds arranged in semi-circle. Mounds have constructive layers of ADE and ceramics. 25 burials have been recovered from two mounds.		Arroyo-Kalin 2009	Arroyo-Kalin, M. 2009. “Steps Towards an Ecology of Landscape: The Pedo-Stratigraphy of Anthropogenic Dark Earths.” In Amazonian Dark Earths: Wim Sombroek’s Vision, edited by W I Woods, W G Teixeira, J Lehmann, C Steiner, A WinklerPrins, and L Rebellato, 33–83. Dordrecht: Springer.	FALSE
Vila Gomes	Saladoid-Barrancoid	Incised Rim (Axinim)	1130	30	Beta-338692	Charcoal	-4.3258	-59.6845	A large site with 40 ha of ADE surrounded by a 1 km long defensive ditch.		Moraes 2013	Moraes, Claide de Paula. 2013. “Amazônia Ano 1000: Territorialidade e Conflito No Tempo Das Chefias Regionais.” São Paulo: University of São Paulo.	FALSE
Sítio do Brejo	Saladoid-Barrancoid	Incised Rim	1120	40	Beta-260326		-8.81	-63.952	The site has layers of ADE intercalated with natural deposition. Features included hearths and potential post holes.	Ceramics are called Barrancoid or Incised Rim, and Zuse (2012) explicitly points to similarities with Manacapuru, Paredão, Axinim.	Zuse 2014	Zuse, Silvana. 2014. “Variabilidade Cerâmica e Diversidade Cultural No Alto Rio Madeira, Rondônia.” São Paulo: University of São Paulo.	FALSE
Hatahara (AM-IR-13)	Saladoid-Barrancoid	Incised Rim (Manacapuru)	1110	40	Beta-143598	Charcoal	-3.2747	-60.2058	The site consists of at least 14 mounds arranged in semi-circle. Mounds have constructive layers of ADE and ceramics. 25 burials have been recovered from two mounds.		Machado 2005	Machado, Juliana S. 2005. “Montículos Artificiais Na Amazônia Central: Um Estudo de Caso Do Sítio Hatahara.” São Paulo: University of São Paulo.	FALSE
Lago Grande (AM-IR-12)	Saladoid-Barrancoid	Incised Rim (Paredão)	1110	40	Beta-178922	Charcoal	-3.225	-60.251	The site contains mounds around a plaza and is protected by a defensive ditch.		Neves and Petersen 2006	Neves, Eduardo Góes, and James B Petersen. 2006. “Political Economy and Pre-Columbian Landscape Transformation in Central Amazonia.” In Time and Complexity in Historical Ecology: Studies in the Neotropical Lowlands, edited by William Balée and Clark L Erickson, 279–310. New York: Columbia University Press.	FALSE
Lago Grande (AM-IR-12)	Saladoid-Barrancoid	Incised Rim (Paredão)	1110	40	Beta-178925	Charcoal	-3.225	-60.251	The site contains mounds around a plaza and is protected by a defensive ditch.		Neves and Petersen 2006	Neves, Eduardo Góes, and James B Petersen. 2006. “Political Economy and Pre-Columbian Landscape Transformation in Central Amazonia.” In Time and Complexity in Historical Ecology: Studies in the Neotropical Lowlands, edited by William Balée and Clark L Erickson, 279–310. New York: Columbia University Press.	FALSE
Lago Grande (AM-IR-12)	Saladoid-Barrancoid	Incised Rim (Paredão)	1110	40	Beta-178927	Charcoal	-3.225	-60.251	The site contains mounds around a plaza and is protected by a defensive ditch.		Neves and Petersen 2006	Neves, Eduardo Góes, and James B Petersen. 2006. “Political Economy and Pre-Columbian Landscape Transformation in Central Amazonia.” In Time and Complexity in Historical Ecology: Studies in the Neotropical Lowlands, edited by William Balée and Clark L Erickson, 279–310. New York: Columbia University Press.	FALSE
Açutuba (AM-IR-02)	Saladoid-Barrancoid	Incised Rim (Manacapuru)	1100	60	Beta-109182	Charcoal	-3.098	-60.371	Extensive linear distribution of ADE with several habitation areas. The site is surrounded by a defensive ditch.		Heckenberger et al. 1999	Heckenberger, Michael J, James B Petersen, and Eduardo Góes Neves. 1999. “Village Size and Permanence in Amazonia: Two Archaeological Examples from Brazil.” Latin American Antiquity 10 (4): 353–76.	FALSE
Osvaldo (AM-IR-09)	Saladoid-Barrancoid	Incised Rim (Manacapuru)	1100	40	Beta-143626	Charcoal	-3.19	-60.3417	One of the largest ADE sites in its region.		Moraes 2006	Moraes, Claide de Paula. 2006. “Arqueologia Na Amazônia Central Vista de Uma Perspectiva Da Região Do Lago Do Limão.” São Paulo: University of São Paulo.	FALSE
Lago Grande (AM-IR-12)	Saladoid-Barrancoid	Incised Rim (Paredão)	1100	30	Beta-143605	Charcoal	-3.225	-60.251	The site contains mounds around a plaza and is protected by a defensive ditch.		Neves and Petersen 2006	Neves, Eduardo Góes, and James B Petersen. 2006. “Political Economy and Pre-Columbian Landscape Transformation in Central Amazonia.” In Time and Complexity in Historical Ecology: Studies in the Neotropical Lowlands, edited by William Balée and Clark L Erickson, 279–310. New York: Columbia University Press.	FALSE
Vila Gomes	Saladoid-Barrancoid	Incised Rim (Axinim)	1090	30	Beta-297127	Charcoal	-4.3258	-59.6845	A large site with 40 ha of ADE surrounded by a 1 km long defensive ditch.		Moraes 2013	Moraes, Claide de Paula. 2013. “Amazônia Ano 1000: Territorialidade e Conflito No Tempo Das Chefias Regionais.” São Paulo: University of São Paulo.	FALSE
Paredão	Saladoid-Barrancoid	Incised Rim (Paredão)	1080	70	GrN-4329	Charcoal	-3.138	-59.945			Hilbert 1968	Hilbert, Peter P. 1968. Archäologische Untersuchung Am Mittleren Amazonas: Beitrage Zur Vorgschichte Des Sudamerikas Tieflandes. Berlin: Reimer.	FALSE
Alencorne	Saladoid-Barrancoid	Pocó-Açutuba (Itacoatiara)	1075	150			-3.19	-59.82		In spite of original affiliaton with Incised-Punctate, Itacoatiara ceramics are clearly Barrancoid.	Hilbert 1968	Hilbert, Peter P. 1968. Archäologische Untersuchung Am Mittleren Amazonas: Beitrage Zur Vorgschichte Des Sudamerikas Tieflandes. Berlin: Reimer.	FALSE
Hatahara (AM-IR-13)	Saladoid-Barrancoid	Incised Rim (Manacapuru)	1070	70	Beta-143596	Charcoal	-3.2747	-60.2058	The site consists of at least 14 mounds arranged in semi-circle. Mounds have constructive layers of ADE and ceramics. 25 burials have been recovered from two mounds.		Machado 2005	Machado, Juliana S. 2005. “Montículos Artificiais Na Amazônia Central: Um Estudo de Caso Do Sítio Hatahara.” São Paulo: University of São Paulo.	FALSE
Paredão	Saladoid-Barrancoid	Incised Rim (Paredão)	1070	70	GrN-4330	Charcoal	-3.138	-59.945			Hilbert 1968	Hilbert, Peter P. 1968. Archäologische Untersuchung Am Mittleren Amazonas: Beitrage Zur Vorgschichte Des Sudamerikas Tieflandes. Berlin: Reimer.	FALSE
Hatahara (AM-IR-13)	Saladoid-Barrancoid	Incised Rim (Paredão)	1070	50	Beta-143593	Charcoal	-3.2747	-60.2058	The site consists of at least 14 mounds arranged in semi-circle. Mounds have constructive layers of ADE and ceramics. 25 burials have been recovered from two mounds.		Machado 2005	Machado, Juliana S. 2005. “Montículos Artificiais Na Amazônia Central: Um Estudo de Caso Do Sítio Hatahara.” São Paulo: University of São Paulo.	FALSE
Fazenda I	Saladoid-Barrancoid	Incised Rim (Axinim)	1065	90	SI-5376		-5.7666	-61.2792	ADE site.	Moraes (2013) revises the classification of the Curralinho and Axinim phases, merging them in the Incised Rim tradition.	Simões and Lopes 1987	Simões, Mário F, and Daniel F Lopes. 1987. “Pesquisas Arqueológicas No Baixo/Médio Rio Madeira (AM).” Revista de Arqueologia 4 (1): 117–34.	FALSE
Cuaru (AM-DE-01)	Saladoid-Barrancoid	Incised Rim (Cuaru)	1050	90	SI-4057		-1.021	-62.468			Simões and Kalkmann 1987	Simões, Mário F, and Ana L M Kalkmann. 1987. “Pesquisas Arqueológicas No Médio Rio Negro (AM).” Revista de Arqueologia 4 (1): 83–116.	FALSE
Lago Grande (AM-IR-12)	Saladoid-Barrancoid	Incised Rim (Paredão)	1050	40	Beta-143600	Charcoal	-3.225	-60.251	The site contains mounds around a plaza and is protected by a defensive ditch.		Neves and Petersen 2006	Neves, Eduardo Góes, and James B Petersen. 2006. “Political Economy and Pre-Columbian Landscape Transformation in Central Amazonia.” In Time and Complexity in Historical Ecology: Studies in the Neotropical Lowlands, edited by William Balée and Clark L Erickson, 279–310. New York: Columbia University Press.	FALSE
Sítio do Brejo	Saladoid-Barrancoid	Incised Rim	1040	60	Beta-260325		-8.81	-63.952	The site has layers of ADE intercalated with natural deposition. Features included hearths and potential post holes.	Ceramics are called Barrancoid or Incised Rim, and Zuse (2012) explicitly points to similarities with Manacapuru, Paredão, Axinim.	Zuse 2014	Zuse, Silvana. 2014. “Variabilidade Cerâmica e Diversidade Cultural No Alto Rio Madeira, Rondônia.” São Paulo: University of São Paulo.	FALSE
Sítio do Brejo	Saladoid-Barrancoid	Incised Rim	1040	40	Beta-260323		-8.81	-63.952	The site has layers of ADE intercalated with natural deposition. Features included hearths and potential post holes.	Ceramics are called Barrancoid or Incised Rim, and Zuse (2012) explicitly points to similarities with Manacapuru, Paredão, Axinim.	Zuse 2014	Zuse, Silvana. 2014. “Variabilidade Cerâmica e Diversidade Cultural No Alto Rio Madeira, Rondônia.” São Paulo: University of São Paulo.	FALSE
Vila Gomes	Saladoid-Barrancoid	Incised Rim (Axinim)	1040	20	Beta-338693	Ceramic temper	-4.3258	-59.6845	A large site with 40 ha of ADE surrounded by a 1 km long defensive ditch.		Moraes 2013	Moraes, Claide de Paula. 2013. “Amazônia Ano 1000: Territorialidade e Conflito No Tempo Das Chefias Regionais.” São Paulo: University of São Paulo.	FALSE
Açutuba (AM-IR-02)	Saladoid-Barrancoid	Incised Rim (Manacapuru)	1030	100	Beta-97527	Charcoal	-3.098	-60.371	Extensive linear distribution of ADE with several habitation areas. The site is surrounded by a defensive ditch.		Heckenberger et al. 1999	Heckenberger, Michael J, James B Petersen, and Eduardo Góes Neves. 1999. “Village Size and Permanence in Amazonia: Two Archaeological Examples from Brazil.” Latin American Antiquity 10 (4): 353–76.	FALSE
Nokugu (MT-FX-06)	Saladoid-Barrancoid	Incised Rim (Ipavu)	1030	60	Beta-176141	Charcoal	-12.356	-53.2217	Large site with two enclosed plazas, three concentric defensive ditches and four roads. The entire complex is over 1000 m across.		Heckenberger et al. 2008	Heckenberger, Michael J, J Christian Russell, Carlos Fausto, Joshua R Toney, Morgan Schmidt, Edithe Pereira, Bruna Franchetto, and Afukaka Kuikuro. 2008. “Pre-Columbian Urbanism, Anthropogenic Landscapes, and the Future of the Amazon.” Science 321 (5893): 1214–17.	FALSE
Lago do Jacaré 1 (PA00795)	Saladoid-Barrancoid	Incised Rim	1020	50	Beta-186954		-2.8312	-55.2213	An ADE ring village with 650 m diameter and central plaza. Excavations uncovered post holes and refuse middens.		Gomes 2011	Gomes, Denise C. 2011. “Cronologia e Conexões Culturais Na Amazônia: As Sociedades Formativas Na Região de Santarém, PA.” Revista de Antropologia 54: 268–314.	FALSE
Hatahara (AM-IR-13)	Saladoid-Barrancoid	Incised Rim (Paredão)	1010	80	Beta-143583	Charcoal	-3.2747	-60.2058	The site consists of at least 14 mounds arranged in semi-circle. Mounds have constructive layers of ADE and ceramics. 25 burials have been recovered from two mounds.		Machado 2005	Machado, Juliana S. 2005. “Montículos Artificiais Na Amazônia Central: Um Estudo de Caso Do Sítio Hatahara.” São Paulo: University of São Paulo.	FALSE
Nokugu (MT-FX-06)	Saladoid-Barrancoid	Incised Rim (Ipavu)	1000	70	Beta-72261	Charcoal	-12.356	-53.2217	Large site with two enclosed plazas, three concentric defensive ditches and four roads. The entire complex is over 1000 m across.		Heckenberger 2005	Heckenberger, Michael J. 2005. The Ecology of Power: Culture, Place, and Personhood in the Southern Amazon, A.D. 1000-2000. New York: Routledge.	FALSE
Hatahara (AM-IR-13)	Saladoid-Barrancoid	Incised Rim (Paredão)	1000	40	Beta-143588	Charcoal	-3.2747	-60.2058	The site consists of at least 14 mounds arranged in semi-circle. Mounds have constructive layers of ADE and ceramics. 25 burials have been recovered from two mounds.		Machado 2005	Machado, Juliana S. 2005. “Montículos Artificiais Na Amazônia Central: Um Estudo de Caso Do Sítio Hatahara.” São Paulo: University of São Paulo.	FALSE
Hatahara (AM-IR-13)	Saladoid-Barrancoid	Incised Rim (Paredão)	1000	40	Beta-143589	Charcoal	-3.2747	-60.2058	The site consists of at least 14 mounds arranged in semi-circle. Mounds have constructive layers of ADE and ceramics. 25 burials have been recovered from two mounds.		Machado 2005	Machado, Juliana S. 2005. “Montículos Artificiais Na Amazônia Central: Um Estudo de Caso Do Sítio Hatahara.” São Paulo: University of São Paulo.	FALSE
Hatahara (AM-IR-13)	Saladoid-Barrancoid	Incised Rim (Paredão)	1000	40	Beta-143595	Charcoal	-3.2747	-60.2058	The site consists of at least 14 mounds arranged in semi-circle. Mounds have constructive layers of ADE and ceramics. 25 burials have been recovered from two mounds.		Prestes-Carneiro et al. 2016	Prestes-Carneiro et al. 2016	FALSE
Ilha de Santo Antônio	Saladoid-Barrancoid	Incised Rim	990	40	Beta-260331		-8.789	-63.941	ADE site with 9 ha area, pit features and potential funerary urn.	Ceramics are called Barrancoid or Incised Rim, and Zuse (2012) explicitly points to similarities with Manacapuru, Paredão, Axinim.	Costa 2016	Costa, Angislaine. 2016. “A Multifuncionalidade Da Cerâmica No Sítio Ilha Dionísio, Alto Rio Madeira.” Universidade Federal do Rio de Janeiro.	FALSE
São Miguel do Cacau	Saladoid-Barrancoid	Incised Rim (Caiambé)	990	30	Beta-386836	Charcoal	-2.6359	-64.5994	ADE site with 3.1 ha. Two urn burials were found, one of which containing a child.		Santos 2015	Santos, Jaqueline Gomes. 2015. “Cronologia e Mudança Cultural Na RDS Amanã (Amazonas): Um Estudo Sobre a Fase Caiambé Da Tradição Borda Incisa.” Universidade de São Paulo.	FALSE
Garbin	Saladoid-Barrancoid	Incised Rim	990	30	Beta-294086		-8.786	-63.939	ADE site.		Zuse 2014	Zuse, Silvana. 2014. “Variabilidade Cerâmica e Diversidade Cultural No Alto Rio Madeira, Rondônia.” São Paulo: University of São Paulo.	FALSE
Yaou (97353.002)	Saladoid-Barrancoid	Saladoid	990	30	KIA-36189		3.7209	-53.966	The site (3.35 ha) is surrounded by a defensive ditch with entrances. Domestic areas were excavated inside the enclosure, with post holes and ceramic deposits.		Mestre et al. 2013	Mestre, M., M. Hildebrand, and S. Delpech. 2013. “Yaou: Rapport Final d’Opération.”	FALSE
Hatahara (AM-IR-13)	Saladoid-Barrancoid	Incised Rim (Paredão)	980	40	Beta-242439	Bone collagen	-3.2747	-60.2058	The site consists of at least 14 mounds arranged in semi-circle. Mounds have constructive layers of ADE and ceramics. 25 burials have been recovered from two mounds.		Prestes-Carneiro et al. 2016	Prestes-Carneiro et al. 2016	FALSE
Hatahara (AM-IR-13)	Saladoid-Barrancoid	Incised Rim (Paredão)	980	40	Beta-143585	Charcoal	-3.2747	-60.2058	The site consists of at least 14 mounds arranged in semi-circle. Mounds have constructive layers of ADE and ceramics. 25 burials have been recovered from two mounds.		Machado 2005	Machado, Juliana S. 2005. “Montículos Artificiais Na Amazônia Central: Um Estudo de Caso Do Sítio Hatahara.” São Paulo: University of São Paulo.	FALSE
Cacoal do Amanã	Saladoid-Barrancoid	Incised Rim (Caiambé)	980	30	Beta-383582	Charcoal	-2.5072	-64.7337	A 5.8 ha ADE site with 47 funerary urns and many pit features.		Santos 2015	Santos, Jaqueline Gomes. 2015. “Cronologia e Mudança Cultural Na RDS Amanã (Amazonas): Um Estudo Sobre a Fase Caiambé Da Tradição Borda Incisa.” Universidade de São Paulo.	FALSE
Hatahara (AM-IR-13)	Saladoid-Barrancoid	Incised Rim (Paredão)	970	40	Beta-178914	Charcoal	-3.2747	-60.2058	The site consists of at least 14 mounds arranged in semi-circle. Mounds have constructive layers of ADE and ceramics. 25 burials have been recovered from two mounds.		Machado 2005	Machado, Juliana S. 2005. “Montículos Artificiais Na Amazônia Central: Um Estudo de Caso Do Sítio Hatahara.” São Paulo: University of São Paulo.	FALSE
Lago Grande (AM-IR-12)	Saladoid-Barrancoid	Incised Rim (Paredão)	960	40	Beta-178921	Charcoal	-3.225	-60.251	The site contains mounds around a plaza and is protected by a defensive ditch.		Neves and Petersen 2006	Neves, Eduardo Góes, and James B Petersen. 2006. “Political Economy and Pre-Columbian Landscape Transformation in Central Amazonia.” In Time and Complexity in Historical Ecology: Studies in the Neotropical Lowlands, edited by William Balée and Clark L Erickson, 279–310. New York: Columbia University Press.	FALSE
Hatahara (AM-IR-13)	Saladoid-Barrancoid	Incised Rim (Paredão)	960	30	Beta-143586	Charcoal	-3.2747	-60.2058	The site consists of at least 14 mounds arranged in semi-circle. Mounds have constructive layers of ADE and ceramics. 25 burials have been recovered from two mounds.		Machado 2005	Machado, Juliana S. 2005. “Montículos Artificiais Na Amazônia Central: Um Estudo de Caso Do Sítio Hatahara.” São Paulo: University of São Paulo.	FALSE
Lago Grande (AM-IR-12)	Saladoid-Barrancoid	Incised Rim (Paredão)	960	30	Beta-143607	Charcoal	-3.225	-60.251	The site contains mounds around a plaza and is protected by a defensive ditch.		Neves and Petersen 2006	Neves, Eduardo Góes, and James B Petersen. 2006. “Political Economy and Pre-Columbian Landscape Transformation in Central Amazonia.” In Time and Complexity in Historical Ecology: Studies in the Neotropical Lowlands, edited by William Balée and Clark L Erickson, 279–310. New York: Columbia University Press.	FALSE
Lago Grande (AM-IR-12)	Saladoid-Barrancoid	Incised Rim (Paredão)	950	60	Beta-178919		-3.225	-60.251	The site contains mounds around a plaza and is protected by a defensive ditch.		Neves and Petersen 2006	Neves, Eduardo Góes, and James B Petersen. 2006. “Political Economy and Pre-Columbian Landscape Transformation in Central Amazonia.” In Time and Complexity in Historical Ecology: Studies in the Neotropical Lowlands, edited by William Balée and Clark L Erickson, 279–310. New York: Columbia University Press.	FALSE
Lago Grande (AM-IR-12)	Saladoid-Barrancoid	Incised Rim (Paredão)	950	40	Beta-143601	Charcoal	-3.225	-60.251	The site contains mounds around a plaza and is protected by a defensive ditch.		Neves and Petersen 2006	Neves, Eduardo Góes, and James B Petersen. 2006. “Political Economy and Pre-Columbian Landscape Transformation in Central Amazonia.” In Time and Complexity in Historical Ecology: Studies in the Neotropical Lowlands, edited by William Balée and Clark L Erickson, 279–310. New York: Columbia University Press.	FALSE
Lago Grande (AM-IR-12)	Saladoid-Barrancoid	Incised Rim (Paredão)	950	30	Beta-143602	Charcoal	-3.225	-60.251	The site contains mounds around a plaza and is protected by a defensive ditch.		Neves and Petersen 2006	Neves, Eduardo Góes, and James B Petersen. 2006. “Political Economy and Pre-Columbian Landscape Transformation in Central Amazonia.” In Time and Complexity in Historical Ecology: Studies in the Neotropical Lowlands, edited by William Balée and Clark L Erickson, 279–310. New York: Columbia University Press.	FALSE
Sítio do Brejo	Saladoid-Barrancoid	Incised Rim	940	30	Beta-294083		-8.81	-63.952	The site has layers of ADE intercalated with natural deposition. Features included hearths and potential post holes.	Ceramics are called Barrancoid or Incised Rim, and Zuse (2012) explicitly points to similarities with Manacapuru, Paredão, Axinim.	Zuse 2014	Zuse, Silvana. 2014. “Variabilidade Cerâmica e Diversidade Cultural No Alto Rio Madeira, Rondônia.” São Paulo: University of São Paulo.	FALSE
La Gruta	Saladoid-Barrancoid	Saladoid (La Gruta)	935	80	I-8937		7.82	-65.77			Roosevelt 1997	Roosevelt, Anna Curtenius. 1997. The Excavations at Corozal, Venezuela: Stratigraphy and Ceramic Seriation. New Haven: Yale University.	FALSE
Heulugihïtï (MT-FX-13)	Saladoid-Barrancoid	Incised Rim (Ipavu)	930	50	Beta-197516	Charcoal	-12.3888	-53.1896	A site with multiple enclosed plazas connected by roads.		Heckenberger et al. 2008	Heckenberger, Michael J, J Christian Russell, Carlos Fausto, Joshua R Toney, Morgan Schmidt, Edithe Pereira, Bruna Franchetto, and Afukaka Kuikuro. 2008. “Pre-Columbian Urbanism, Anthropogenic Landscapes, and the Future of the Amazon.” Science 321 (5893): 1214–17.	FALSE
Antônio Galo (AM-IR-72)	Saladoid-Barrancoid	Incised Rim (Paredão)	930	30	Beta-297120	Ceramic temper	-3.199	-60.3383	The site contains twelve mounds around a plaza.		Moraes 2013	Moraes, Claide de Paula. 2013. “Amazônia Ano 1000: Territorialidade e Conflito No Tempo Das Chefias Regionais.” São Paulo: University of São Paulo.	FALSE
Morená (MT-AX-08)	Saladoid-Barrancoid	Incised Rim (Ipavu)	920	90	GIF-3308	Charcoal	-11.9264	-53.5566	The site is enclosed by a defensive ditch.		Becquelin 1993	Becquelin, P. 1993. “Arqueologia Xinguana.” In Karl von Den Steinen: Um Século de Antropologia No Xingu, edited by Vera P Coelho, 224–32. São Paulo: EDUSP.	FALSE
Hatahara (AM-IR-13)	Saladoid-Barrancoid	Incised Rim (Paredão)	920	40	Beta-143592	Charcoal	-3.2747	-60.2058	The site consists of at least 14 mounds arranged in semi-circle. Mounds have constructive layers of ADE and ceramics. 25 burials have been recovered from two mounds.		Machado 2005	Machado, Juliana S. 2005. “Montículos Artificiais Na Amazônia Central: Um Estudo de Caso Do Sítio Hatahara.” São Paulo: University of São Paulo.	FALSE
Morro dos Macacos II	Saladoid-Barrancoid	Incised Rim	920	30	Beta-294091		-8.8393	-64.0235		Ceramics are called Barrancoid or Incised Rim, and Zuse (2012) explicitly points to similarities with Manacapuru, Paredão, Axinim.	Zuse 2014	Zuse, Silvana. 2014. “Variabilidade Cerâmica e Diversidade Cultural No Alto Rio Madeira, Rondônia.” São Paulo: University of São Paulo.	FALSE
Heulugihïtï (MT-FX-13)	Saladoid-Barrancoid	Incised Rim (Ipavu)	910	80	Beta-88363	Charcoal	-12.3888	-53.1896	A site with multiple enclosed plazas connected by roads.		Heckenberger et al. 1999	Heckenberger, Michael J, James B Petersen, and Eduardo Góes Neves. 1999. “Village Size and Permanence in Amazonia: Two Archaeological Examples from Brazil.” Latin American Antiquity 10 (4): 353–76.	FALSE
Terra Preta (PA00797)	Saladoid-Barrancoid	Incised Rim	910	60	Beta-178444		-2.442	-60.732	Linear ADE village 350 m across. Contained domestic debris and a secondary urn burial.		Gomes 2011	Gomes, Denise C. 2011. “Cronologia e Conexões Culturais Na Amazônia: As Sociedades Formativas Na Região de Santarém, PA.” Revista de Antropologia 54: 268–314.	FALSE
Hatahara (AM-IR-13)	Saladoid-Barrancoid	Incised Rim (Paredão)	910	40	Beta-178915	Charcoal	-3.2747	-60.2058	The site consists of at least 14 mounds arranged in semi-circle. Mounds have constructive layers of ADE and ceramics. 25 burials have been recovered from two mounds.		Machado 2005	Machado, Juliana S. 2005. “Montículos Artificiais Na Amazônia Central: Um Estudo de Caso Do Sítio Hatahara.” São Paulo: University of São Paulo.	FALSE
Kuhikugu (MT-FX-11)	Saladoid-Barrancoid	Incised Rim (Ipavu)	900	60	Beta-72263	Charcoal	-12.5596	-53.1082	The site, over 1000 m across, is surrounded by two defensive ditches, a central enclosed plaza, and radiating roads.		Heckenberger 2005	Heckenberger, Michael J. 2005. The Ecology of Power: Culture, Place, and Personhood in the Southern Amazon, A.D. 1000-2000. New York: Routledge.	FALSE
El Cuartel	Saladoid-Barrancoid	Saladoid	895	90	SI-854	Charcoal	10.0667	-63.75			Sanoja and Vargas 1978	Sanoja, Mario, and Iraida Vargas. 1978. “The Formative Cultures of the Venezuela Oriente.” In Advances in Andean Archaeology, edited by David L. Browman, 250–76. The Hague: Mouton.	FALSE
Heulugihïtï (MT-FX-13)	Saladoid-Barrancoid	Incised Rim (Ipavu)	890	40	Beta-197515	Charcoal	-12.3888	-53.1896	A site with multiple enclosed plazas connected by roads.		Heckenberger et al. 2008	Heckenberger, Michael J, J Christian Russell, Carlos Fausto, Joshua R Toney, Morgan Schmidt, Edithe Pereira, Bruna Franchetto, and Afukaka Kuikuro. 2008. “Pre-Columbian Urbanism, Anthropogenic Landscapes, and the Future of the Amazon.” Science 321 (5893): 1214–17.	FALSE
Sítio do Brejo	Saladoid-Barrancoid	Incised Rim	890	40	Beta-260322		-8.81	-63.952	The site has layers of ADE intercalated with natural deposition. Features included hearths and potential post holes.	Ceramics are called Barrancoid or Incised Rim, and Zuse (2012) explicitly points to similarities with Manacapuru, Paredão, Axinim.	Zuse 2014	Zuse, Silvana. 2014. “Variabilidade Cerâmica e Diversidade Cultural No Alto Rio Madeira, Rondônia.” São Paulo: University of São Paulo.	FALSE
Vila Gomes	Saladoid-Barrancoid	Incised Rim (Axinim)	890	30	Beta-297128	Charcoal	-4.3258	-59.6845	A large site with 40 ha of ADE surrounded by a 1 km long defensive ditch.		Moraes 2013	Moraes, Claide de Paula. 2013. “Amazônia Ano 1000: Territorialidade e Conflito No Tempo Das Chefias Regionais.” São Paulo: University of São Paulo.	FALSE
Lago do Limão (AM-IR-11)	Saladoid-Barrancoid	Incised Rim (Paredão)	846	27	OxA-15503	Ceramic temper	-3.1836	-60.3446			Moraes 2006	Moraes, Claide de Paula. 2006. “Arqueologia Na Amazônia Central Vista de Uma Perspectiva Da Região Do Lago Do Limão.” São Paulo: University of São Paulo.	FALSE
Posto Diauarum (MT-AX-01)	Saladoid-Barrancoid	Incised Rim (Diauarum)	830	90	SI-716	Charcoal	-12.1942	-53.3782	The site is enclosed by a defensive ditch.	Originally classified as Incised-Punctate. Reassigned to Incised Rim/Barrancoid (Heckenberger 2005).	Simões 1972	Simões, Mário F. 1972. “Indice Das Fases Arqueológicas Brasileiras 1950-1971.” Publicaçoes Avulsas Do Museu Paraense Emilio Goeldi 18.	FALSE
Tuteceta (MT-AX-02)	Saladoid-Barrancoid	Incised Rim (Diauarum)	830	75	SI-713	Ceramic temper	-12.1443	-53.4171		Originally classified as Incised-Punctate. Reassigned to Incised Rim/Barrancoid (Heckenberger 2005).	Simões 1972	Simões, Mário F. 1972. “Indice Das Fases Arqueológicas Brasileiras 1950-1971.” Publicaçoes Avulsas Do Museu Paraense Emilio Goeldi 18.	FALSE
Ilha Dionísio	Saladoid-Barrancoid	Ilha Dionísio	780	30	Beta-423122		-9.1875	-64.3853	A 350 x 550 m ADE site with occupation debris and funerary areas with potential urns (ceramic deposits).	Kater (2018) classifies the ceramics as Pocó-Açutuba, not Polychrome (contra Miller 1978).	Miller 1978	Miller, Eurico T. 1978. “Relatório Das Pesquisas Arqueológicas No Território Federal de Rondônia (Alto Rio Madeira, Do Yata Ao Cuniã)”. PRONAPABA.	FALSE
Sítio do Brejo	Saladoid-Barrancoid	Incised Rim	760	40	Beta-260321		-8.81	-63.952	The site has layers of ADE intercalated with natural deposition. Features included hearths and potential post holes.	Ceramics are called Barrancoid or Incised Rim, and Zuse (2012) explicitly points to similarities with Manacapuru, Paredão, Axinim.	Zuse 2014	Zuse, Silvana. 2014. “Variabilidade Cerâmica e Diversidade Cultural No Alto Rio Madeira, Rondônia.” São Paulo: University of São Paulo.	FALSE
Nokugu (MT-FX-06)	Saladoid-Barrancoid	Incised Rim (Ipavu)	750	40	Beta-194843	Charcoal	-12.356	-53.2217	Large site with two enclosed plazas, three concentric defensive ditches and four roads. The entire complex is over 1000 m across.		Heckenberger et al. 2008	Heckenberger, Michael J, J Christian Russell, Carlos Fausto, Joshua R Toney, Morgan Schmidt, Edithe Pereira, Bruna Franchetto, and Afukaka Kuikuro. 2008. “Pre-Columbian Urbanism, Anthropogenic Landscapes, and the Future of the Amazon.” Science 321 (5893): 1214–17.	FALSE
Vila Gomes	Saladoid-Barrancoid	Incised Rim (Axinim)	750	30	Beta-338695	Charcoal	-4.3258	-59.6845	A large site with 40 ha of ADE surrounded by a 1 km long defensive ditch.		Moraes 2013	Moraes, Claide de Paula. 2013. “Amazônia Ano 1000: Territorialidade e Conflito No Tempo Das Chefias Regionais.” São Paulo: University of São Paulo.	FALSE
La Gruta	Saladoid-Barrancoid	Saladoid (La Gruta)	725	150	I-9520		7.82	-65.77			Roosevelt 1997	Roosevelt, Anna Curtenius. 1997. The Excavations at Corozal, Venezuela: Stratigraphy and Ceramic Seriation. New Haven: Yale University.	FALSE
Nokugu (MT-FX-06)	Saladoid-Barrancoid	Incised Rim (Ipavu)	720	40	Beta-194841	Charcoal	-12.356	-53.2217	Large site with two enclosed plazas, three concentric defensive ditches and four roads. The entire complex is over 1000 m across.		Heckenberger et al. 2008	Heckenberger, Michael J, J Christian Russell, Carlos Fausto, Joshua R Toney, Morgan Schmidt, Edithe Pereira, Bruna Franchetto, and Afukaka Kuikuro. 2008. “Pre-Columbian Urbanism, Anthropogenic Landscapes, and the Future of the Amazon.” Science 321 (5893): 1214–17.	FALSE
Nokugu (MT-FX-06)	Saladoid-Barrancoid	Incised Rim (Ipavu)	710	50	Beta-176136	Charcoal	-12.356	-53.2217	Large site with two enclosed plazas, three concentric defensive ditches and four roads. The entire complex is over 1000 m across.		Heckenberger et al. 2008	Heckenberger, Michael J, J Christian Russell, Carlos Fausto, Joshua R Toney, Morgan Schmidt, Edithe Pereira, Bruna Franchetto, and Afukaka Kuikuro. 2008. “Pre-Columbian Urbanism, Anthropogenic Landscapes, and the Future of the Amazon.” Science 321 (5893): 1214–17.	FALSE
Nokugu (MT-FX-06)	Saladoid-Barrancoid	Incised Rim (Ipavu)	700	70	Beta-78979	Charcoal	-12.356	-53.2217	Large site with two enclosed plazas, three concentric defensive ditches and four roads. The entire complex is over 1000 m across.		Heckenberger 2005	Heckenberger, Michael J. 2005. The Ecology of Power: Culture, Place, and Personhood in the Southern Amazon, A.D. 1000-2000. New York: Routledge.	FALSE
Nokugu (MT-FX-06)	Saladoid-Barrancoid	Incised Rim (Ipavu)	700	50	Beta-194840	Charcoal	-12.356	-53.2217	Large site with two enclosed plazas, three concentric defensive ditches and four roads. The entire complex is over 1000 m across.		Heckenberger et al. 2008	Heckenberger, Michael J, J Christian Russell, Carlos Fausto, Joshua R Toney, Morgan Schmidt, Edithe Pereira, Bruna Franchetto, and Afukaka Kuikuro. 2008. “Pre-Columbian Urbanism, Anthropogenic Landscapes, and the Future of the Amazon.” Science 321 (5893): 1214–17.	FALSE
Heulugihïtï (MT-FX-13)	Saladoid-Barrancoid	Incised Rim (Ipavu)	690	60	Beta-88362	Charcoal	-12.3888	-53.1896	A site with multiple enclosed plazas connected by roads.		Heckenberger et al. 2008	Heckenberger, Michael J, J Christian Russell, Carlos Fausto, Joshua R Toney, Morgan Schmidt, Edithe Pereira, Bruna Franchetto, and Afukaka Kuikuro. 2008. “Pre-Columbian Urbanism, Anthropogenic Landscapes, and the Future of the Amazon.” Science 321 (5893): 1214–17.	FALSE
El Cuartel	Saladoid-Barrancoid	Saladoid	685	135	SI-856	Charcoal	10.0667	-63.75			Sanoja and Vargas 1978	Sanoja, Mario, and Iraida Vargas. 1978. “The Formative Cultures of the Venezuela Oriente.” In Advances in Andean Archaeology, edited by David L. Browman, 250–76. The Hague: Mouton.	FALSE
Yakare (MT-FX-07)	Saladoid-Barrancoid	Incised Rim (Ipavu)	680	70	GIF-5365	Charcoal	-12.1613	-53.3399	The site is enclosed by a defensive ditch.		Becquelin 1993	Becquelin, P. 1993. “Arqueologia Xinguana.” In Karl von Den Steinen: Um Século de Antropologia No Xingu, edited by Vera P Coelho, 224–32. São Paulo: EDUSP.	FALSE
Noviari (MT-FX-05)	Saladoid-Barrancoid	Incised Rim (Ipavu)	670	60	Beta-177724	Charcoal	-12.356	-53.2217	The site is enclosed by a defensive ditch.		Heckenberger 2005	Heckenberger, Michael J. 2005. The Ecology of Power: Culture, Place, and Personhood in the Southern Amazon, A.D. 1000-2000. New York: Routledge.	FALSE
Corporito	Saladoid-Barrancoid	Barrancoid	605	110	GX-1615	Charcoal	8.99	-61.81			Sanoja and Vargas 1978	Sanoja, Mario, and Iraida Vargas. 1978. “The Formative Cultures of the Venezuela Oriente.” In Advances in Andean Archaeology, edited by David L. Browman, 250–76. The Hague: Mouton.	FALSE
Yakare (MT-FX-07)	Saladoid-Barrancoid	Incised Rim (Ipavu)	600	80	GIF-3307	Charcoal	-12.1613	-53.3399	The site is enclosed by a defensive ditch.		Becquelin 1993	Becquelin, P. 1993. “Arqueologia Xinguana.” In Karl von Den Steinen: Um Século de Antropologia No Xingu, edited by Vera P Coelho, 224–32. São Paulo: EDUSP.	FALSE
Nokugu (MT-FX-06)	Saladoid-Barrancoid	Incised Rim (Ipavu)	590	60	Beta-176139	Charcoal	-12.356	-53.2217	Large site with two enclosed plazas, three concentric defensive ditches and four roads. The entire complex is over 1000 m across.		Heckenberger 2005	Heckenberger, Michael J. 2005. The Ecology of Power: Culture, Place, and Personhood in the Southern Amazon, A.D. 1000-2000. New York: Routledge.	FALSE
Nokugu (MT-FX-06)	Saladoid-Barrancoid	Incised Rim (Ipavu)	530	60	Beta-176140	Charcoal	-12.356	-53.2217	Large site with two enclosed plazas, three concentric defensive ditches and four roads. The entire complex is over 1000 m across.		Heckenberger 2005	Heckenberger, Michael J. 2005. The Ecology of Power: Culture, Place, and Personhood in the Southern Amazon, A.D. 1000-2000. New York: Routledge.	FALSE
Garbin	Saladoid-Barrancoid	Incised Rim	480	40	Beta-260336		-8.786	-63.939	ADE site.		Zuse 2014	Zuse, Silvana. 2014. “Variabilidade Cerâmica e Diversidade Cultural No Alto Rio Madeira, Rondônia.” São Paulo: University of São Paulo.	FALSE
Saladero	Saladoid-Barrancoid	Barrancoid	445	85	SI-870	Charcoal	8.6817	-62.2009			Sanoja and Vargas 1978	Sanoja, Mario, and Iraida Vargas. 1978. “The Formative Cultures of the Venezuela Oriente.” In Advances in Andean Archaeology, edited by David L. Browman, 250–76. The Hague: Mouton.	FALSE
Kuhikugu (MT-FX-11)	Saladoid-Barrancoid	Incised Rim (Ipavu)	440	70	Beta-72262	Charcoal	-12.5596	-53.1082	The site, over 1000 m across, is surrounded by two defensive ditches, a central enclosed plaza, and radiating roads.		Heckenberger 2005	Heckenberger, Michael J. 2005. The Ecology of Power: Culture, Place, and Personhood in the Southern Amazon, A.D. 1000-2000. New York: Routledge.	FALSE
Nokugu (MT-FX-06)	Saladoid-Barrancoid	Incised Rim (Ipavu)	440	60	Beta-176135	Charcoal	-12.356	-53.2217	Large site with two enclosed plazas, three concentric defensive ditches and four roads. The entire complex is over 1000 m across.		Heckenberger 2005	Heckenberger, Michael J. 2005. The Ecology of Power: Culture, Place, and Personhood in the Southern Amazon, A.D. 1000-2000. New York: Routledge.	FALSE
Tehukugu (MT-FX-14)	Saladoid-Barrancoid	Incised Rim (Ipavu)	440	50			-12.3369	-52.9878	A small walled enclosure with 55 m diameter.	Eastern complex (Carib).	Heckenberger 2005	Heckenberger, Michael J. 2005. The Ecology of Power: Culture, Place, and Personhood in the Southern Amazon, A.D. 1000-2000. New York: Routledge.	FALSE
La Gruta	Saladoid-Barrancoid	Saladoid (La Gruta)	380	100	QC-444-A		7.82	-65.77			Roosevelt 1997	Roosevelt, Anna Curtenius. 1997. The Excavations at Corozal, Venezuela: Stratigraphy and Ceramic Seriation. New Haven: Yale University.	FALSE
Nokugu (MT-FX-06)	Saladoid-Barrancoid	Incised Rim (Ipavu)	360	70	Beta-81301	Charcoal	-12.356	-53.2217	Large site with two enclosed plazas, three concentric defensive ditches and four roads. The entire complex is over 1000 m across.		Heckenberger 2005	Heckenberger, Michael J. 2005. The Ecology of Power: Culture, Place, and Personhood in the Southern Amazon, A.D. 1000-2000. New York: Routledge.	FALSE
Nokugu (MT-FX-06)	Saladoid-Barrancoid	Incised Rim (Ipavu)	340	60	Beta-176137	Charcoal	-12.356	-53.2217	Large site with two enclosed plazas, three concentric defensive ditches and four roads. The entire complex is over 1000 m across.		Heckenberger 2005	Heckenberger, Michael J. 2005. The Ecology of Power: Culture, Place, and Personhood in the Southern Amazon, A.D. 1000-2000. New York: Routledge.	FALSE
Kuguhi (MT-FX-15)	Saladoid-Barrancoid	Incised Rim (Ipavu)	340	50			-12.3463	-53.0308	Compound of small walled enclosures with 28 m diameter, trash mounds and ADE.	Eastern complex (Carib).	Heckenberger 2005	Heckenberger, Michael J. 2005. The Ecology of Power: Culture, Place, and Personhood in the Southern Amazon, A.D. 1000-2000. New York: Routledge.	FALSE
La Gruta	Saladoid-Barrancoid	Saladoid (La Gruta)	290	80	OxA-2530		7.82	-65.77			Roosevelt 1997	Roosevelt, Anna Curtenius. 1997. The Excavations at Corozal, Venezuela: Stratigraphy and Ceramic Seriation. New Haven: Yale University.	FALSE
La Gruta	Saladoid-Barrancoid	Saladoid (La Gruta)	230	80	OxA-2531		7.82	-65.77			Roosevelt 1997	Roosevelt, Anna Curtenius. 1997. The Excavations at Corozal, Venezuela: Stratigraphy and Ceramic Seriation. New Haven: Yale University.	FALSE
Ipatse (MT-FX-12)	Saladoid-Barrancoid	Incised Rim (Ipavu)	190	60	Beta-72264	Charcoal	-12.352	-53.204	Small circular walled enclosure with 22 m diameter.		Heckenberger 2005	Heckenberger, Michael J. 2005. The Ecology of Power: Culture, Place, and Personhood in the Southern Amazon, A.D. 1000-2000. New York: Routledge.	FALSE
Nokugu (MT-FX-06)	Saladoid-Barrancoid	Incised Rim (Ipavu)	180	60	Beta-72260	Charcoal	-12.356	-53.2217	Large site with two enclosed plazas, three concentric defensive ditches and four roads. The entire complex is over 1000 m across.		Heckenberger 2005	Heckenberger, Michael J. 2005. The Ecology of Power: Culture, Place, and Personhood in the Southern Amazon, A.D. 1000-2000. New York: Routledge.	FALSE
Parmana	Incised-Punctate	Arauquinoid (Corozal)	3000	85	OxA-2534		7.8411	-65.7668		Early Corozal dates discarded in revised versions of the "long chronology" (Boomert 2000).	Roosevelt 1997	Roosevelt, Anna Curtenius. 1997. The Excavations at Corozal, Venezuela: Stratigraphy and Ceramic Seriation. New Haven: Yale University.	TRUE
Parmana	Incised-Punctate	Arauquinoid (Corozal)	2990	85	OxA-2535		7.8411	-65.7668		Early Corozal dates discarded in revised versions of the "long chronology" (Boomert 2000).	Roosevelt 1997	Roosevelt, Anna Curtenius. 1997. The Excavations at Corozal, Venezuela: Stratigraphy and Ceramic Seriation. New Haven: Yale University.	TRUE
Aviso I (PA-OR-116)	Incised-Punctate	Incised-Punctate (Konduri)	2930	50	Beta-190281		-1.7143	-56.4094	A 2 ha site with three areas of ADE.	The date is too early for the Konduri context. May relate to Pocó-Açutuba (Guapindaia 2008).	Guapindaia 2008	Guapindaia, Vera. 2008. “Além Da Margem Do Rio - a Ocupação Konduri e Pocó Na Região de Porto Trombetas, PA.” São Paulo: University of São Paulo.	TRUE
Agüerito	Incised-Punctate	Arauquinoid (Corozal)	2890	145	GX-6269		7.6	-66.3833		Early Corozal dates discarded in revised versions of the "long chronology" (Boomert 2000).	Roosevelt 1997	Roosevelt, Anna Curtenius. 1997. The Excavations at Corozal, Venezuela: Stratigraphy and Ceramic Seriation. New Haven: Yale University.	TRUE
Água Azul	Incised-Punctate	Incised-Punctate	2880	30	Beta-293284		-4.1675	-55.3534		The date is an outlier and may represent pre-Incised-Punctate occupation.	Martins 2012	Martins, Cristiane Maria Pires. 2012. “Sobre Contatos e Fronteiras: Um Enfoque Arqueológico.” Amazônica - Revista de Antropologia 4 (1): 150–84.	TRUE
Parmana	Incised-Punctate	Arauquinoid (Corozal)	2805	130	QC-271-A		7.8411	-65.7668		Early Corozal dates discarded in revised versions of the "long chronology" (Boomert 2000).	Roosevelt 1997	Roosevelt, Anna Curtenius. 1997. The Excavations at Corozal, Venezuela: Stratigraphy and Ceramic Seriation. New Haven: Yale University.	TRUE
Agüerito	Incised-Punctate	Arauquinoid (Corozal)	2760	90	I-9450		7.6	-66.3833		Early Corozal dates discarded in revised versions of the "long chronology" (Boomert 2000).	Roosevelt 1997	Roosevelt, Anna Curtenius. 1997. The Excavations at Corozal, Venezuela: Stratigraphy and Ceramic Seriation. New Haven: Yale University.	TRUE
Parmana	Incised-Punctate	Arauquinoid (Corozal)	2650	80	QC-271-B		7.8411	-65.7668		Early Corozal dates discarded in revised versions of the "long chronology" (Boomert 2000).	Roosevelt 1997	Roosevelt, Anna Curtenius. 1997. The Excavations at Corozal, Venezuela: Stratigraphy and Ceramic Seriation. New Haven: Yale University.	TRUE
Santana (PA-MT-26)	Incised-Punctate	Incised-Punctate	2420	30	Beta-349954		-2.0249	-54.1339	ADE site with 300 x 250 m area.	The date is considered incorrect. May refer to Pocó-Açutuba.	Barreto and Nascimento 2012	Barreto, Cristiana, and Hannah F Nascimento. 2012. “O Que Nos Dizem as Cerâmicas de Monte Alegre Sobre a Ocupação Pré-Colonial Do Baixo Amazonas?” In Cerâmicas Arqueológicas Da Amazônia: Rumo a Uma Nova Síntese, edited by Cristiana Barreto, Helena P Lima, and Carla J Betancourt, 271–87. Belém: IPHAN.	TRUE
Onverdacht	Incised-Punctate	Incised-Punctate (Koriabo)	2290	50	GrN-846	Charcoal	5.6167	-55.1667		The date is an outlier for Koriabo.	Rostain 1994	Rostain, Stéphen. 1994. L’occupation Amérindienne Ancienne Du Littoral de Guyane. Paris: ORSTOM Éditions.	TRUE
Aviso I (PA-OR-116)	Incised-Punctate	Incised-Punctate (Konduri)	2210	50	Beta-190282		-1.7143	-56.4094	A 2 ha site with three areas of ADE.	The date is too early for the Konduri context. May relate to Pocó-Açutuba (Guapindaia 2008).	Guapindaia 2008	Guapindaia, Vera. 2008. “Além Da Margem Do Rio - a Ocupação Konduri e Pocó Na Região de Porto Trombetas, PA.” São Paulo: University of São Paulo.	TRUE
Aviso I (PA-OR-116)	Incised-Punctate	Incised-Punctate (Konduri)	2020	60	Beta-190283		-1.7143	-56.4094	A 2 ha site with three areas of ADE.	The date is too early for the Konduri context. May relate to Pocó-Açutuba (Guapindaia 2008).	Guapindaia 2008	Guapindaia, Vera. 2008. “Além Da Margem Do Rio - a Ocupação Konduri e Pocó Na Região de Porto Trombetas, PA.” São Paulo: University of São Paulo.	TRUE
Corozal	Incised-Punctate	Arauquinoid (Corozal)	1740	100	QC-323		7.92	-65.697			Roosevelt 1997	Roosevelt, Anna Curtenius. 1997. The Excavations at Corozal, Venezuela: Stratigraphy and Ceramic Seriation. New Haven: Yale University.	FALSE
Serra do Maguari I	Incised-Punctate	Incised-Punctate (Santarém)	1680	30	Beta-433636	Charcoal	-2.8075	-55.0647	ADE site with 300 x 200 m area and six mounds arranged in semi-circle. Mounds contain successive occupation floors and ceramic deposits.	The date is an outlier for Santarém but comes from a secure context (Alves 2017).	Alves 2017	Alves, Daiana Travassos. 2017. “Dark Earth Plant Management in the Lower Tapajos.” University of Exeter.	TRUE
Agüerito	Incised-Punctate	Arauquinoid (Corozal)	1550	170	GX-6264		7.6	-66.3833			Roosevelt 1997	Roosevelt, Anna Curtenius. 1997. The Excavations at Corozal, Venezuela: Stratigraphy and Ceramic Seriation. New Haven: Yale University.	FALSE
Tania (97312.168)	Incised-Punctate	Incised-Punctate (Koriabo)	1535	25	KIA-26020		5.282	-52.848	Dark layer.	The date is earlier than expected for Koriabo (Van den Bel 2015).	Van den Bel 2015	Bel, Martijn Van den. 2015. Archaeological Investigations between Cayenne Island and the Maroni River: A Cultural Sequence of Western Coastal French Guiana from 5000 BP to Present. Leiden: Sidestone Press.	TRUE
Tingiholo	Incised-Punctate	Arauquinoid (Kwatta)	1510	50	GrN-12912		5.8702	-55.1791	Funerary site with 38 primary burials. Secondary urn burials were also found.		Rostain 1994	Rostain, Stéphen. 1994. L’occupation Amérindienne Ancienne Du Littoral de Guyane. Paris: ORSTOM Éditions.	FALSE
Agüerito	Incised-Punctate	Arauquinoid (Corozal)	1490	105	I-10008		7.6	-66.3833			Roosevelt 1997	Roosevelt, Anna Curtenius. 1997. The Excavations at Corozal, Venezuela: Stratigraphy and Ceramic Seriation. New Haven: Yale University.	FALSE
Saladero	Incised-Punctate	Arauquinoid (Guarguapo)	1470	70	SI-864	Charcoal	8.6817	-62.2009			Cruxent and Rouse 1958	Cruxent, José M, and Irving Rouse. 1958. An Archaeological Chronology of Venezuela. Washington, D.C.: Pan American Union.	FALSE
Corozal	Incised-Punctate	Arauquinoid (Corozal)	1450	80	OxA-2528		7.92	-65.697			Roosevelt 1997	Roosevelt, Anna Curtenius. 1997. The Excavations at Corozal, Venezuela: Stratigraphy and Ceramic Seriation. New Haven: Yale University.	FALSE
Macapaima	Incised-Punctate	Arauquinoid (Macapaima)	1450	70	SI-872	Charcoal	8.39	-62.809			Rouse and Allaire 1978	Rouse, Irving, and Louis Allaire. 1978. “Eastern Venezuela, Guianas, and the West Indies.” In Chronologies in New World Archaeology, edited by Royal E Taylor and Clement Meighan, 431–81. New York: Academic Press.	FALSE
Corozal	Incised-Punctate	Arauquinoid (Corozal)	1380	80	OxA-2529		7.92	-65.697			Roosevelt 1997	Roosevelt, Anna Curtenius. 1997. The Excavations at Corozal, Venezuela: Stratigraphy and Ceramic Seriation. New Haven: Yale University.	FALSE
Corozal	Incised-Punctate	Arauquinoid (Corozal)	1370	80	OxA-2527		7.92	-65.697			Roosevelt 1997	Roosevelt, Anna Curtenius. 1997. The Excavations at Corozal, Venezuela: Stratigraphy and Ceramic Seriation. New Haven: Yale University.	FALSE
Los Culises	Incised-Punctate	Arauquinoid (Macapaima)	1360	75	SI-869	Charcoal	8.408	-62.684			Rouse and Allaire 1978	Rouse, Irving, and Louis Allaire. 1978. “Eastern Venezuela, Guianas, and the West Indies.” In Chronologies in New World Archaeology, edited by Royal E Taylor and Clement Meighan, 431–81. New York: Academic Press.	FALSE
Prins Bernhard Polder	Incised-Punctate	Arauquinoid (Hertenrits)	1335	38	GrN-8955		5.8467	-56.9515	Ceremonial mound with abundance of high quality ceramics and adornments.		Rostain 1994	Rostain, Stéphen. 1994. L’occupation Amérindienne Ancienne Du Littoral de Guyane. Paris: ORSTOM Éditions.	FALSE
Corozal	Incised-Punctate	Arauquinoid (Corozal)	1320	80	OxA-2494		7.92	-65.697		Two dates published under the same laboratory number (1320 ± 80 BP and 1250 ± 70 BP), likely an error.	Roosevelt 1997	Roosevelt, Anna Curtenius. 1997. The Excavations at Corozal, Venezuela: Stratigraphy and Ceramic Seriation. New Haven: Yale University.	FALSE
Wageningen I	Incised-Punctate	Arauquinoid (Hertenrits)	1310	30	GrN-10301		5.8879	-56.6369	Habitation mound with 130 m diameter and 2.25 m height.		Rostain 1994	Rostain, Stéphen. 1994. L’occupation Amérindienne Ancienne Du Littoral de Guyane. Paris: ORSTOM Éditions.	FALSE
Commetewane	Incised-Punctate	Incised-Punctate (Koriabo)	1310	45	GrN-1899		5.8667	-54.8667			Rostain 1994	Rostain, Stéphen. 1994. L’occupation Amérindienne Ancienne Du Littoral de Guyane. Paris: ORSTOM Éditions.	FALSE
Hertenrits	Incised-Punctate	Arauquinoid (Hertenrits)	1265	60	GrN-1897	Wood	5.9011	-56.6611	Largest mound in Suriname (130-200 m diameter) with 10 primary burials accompanied by ceramic offerings and bird bones. The mound is surrounded by a network of roads and raised fields.		Rostain 1994	Rostain, Stéphen. 1994. L’occupation Amérindienne Ancienne Du Littoral de Guyane. Paris: ORSTOM Éditions.	FALSE
Martínez	Incised-Punctate	Arauquinoid (Nericagua)	1263	54	P-261		3.79	-67.52	The site is a ring village with mounds arranged around a central plaza.		Rouse and Cruxent 1963	Rouse, Irving, and José M Cruxent. 1963. Venezuelan Archaeology. New Haven: Yale University Press.	FALSE
MMX-11	Incised-Punctate	Incised-Punctate (Koriabo)	1260	40	Beta-255793		0.94	-51.8			Saldanha and Cabral 2012	Saldanha, Joao D M, and Mariana P Cabral. 2012. “Potes e Pedras: Uma Gramática de Monumentos Megalíticos e Lugares Naturais Na Costa Norte Do Amapá.” Revista de Arqueologia 25 (1): 48–57.	FALSE
El Mamonal	Incised-Punctate	Arauquinoid (Macapaima)	1250	110	SI-861		8.457	-62.657			Rouse and Allaire 1978	Rouse, Irving, and Louis Allaire. 1978. “Eastern Venezuela, Guianas, and the West Indies.” In Chronologies in New World Archaeology, edited by Royal E Taylor and Clement Meighan, 431–81. New York: Academic Press.	FALSE
Corozal	Incised-Punctate	Arauquinoid (Corozal)	1250	70	OxA-2494		7.92	-65.697		Two dates published under the same laboratory number (1320 ± 80 BP and 1250 ± 70 BP), likely an error.	Roosevelt 1997	Roosevelt, Anna Curtenius. 1997. The Excavations at Corozal, Venezuela: Stratigraphy and Ceramic Seriation. New Haven: Yale University.	FALSE
Wageningen I	Incised-Punctate	Arauquinoid (Hertenrits)	1245	25	GrN-9061		5.8879	-56.6369	Habitation mound with 130 m diameter and 2.25 m height.		Rostain 1994	Rostain, Stéphen. 1994. L’occupation Amérindienne Ancienne Du Littoral de Guyane. Paris: ORSTOM Éditions.	FALSE
Wageningen I	Incised-Punctate	Arauquinoid (Hertenrits)	1240	30	GrN-9359		5.8879	-56.6369	Habitation mound with 130 m diameter and 2.25 m height.		Rostain 1994	Rostain, Stéphen. 1994. L’occupation Amérindienne Ancienne Du Littoral de Guyane. Paris: ORSTOM Éditions.	FALSE
Agüerito	Incised-Punctate	Arauquinoid (Corozal)	1235	135	GX-5179		7.6	-66.3833			Roosevelt 1997	Roosevelt, Anna Curtenius. 1997. The Excavations at Corozal, Venezuela: Stratigraphy and Ceramic Seriation. New Haven: Yale University.	FALSE
Wageningen I	Incised-Punctate	Arauquinoid (Hertenrits)	1230	25	GrN-9060		5.8879	-56.6369	Habitation mound with 130 m diameter and 2.25 m height.		Rostain 1994	Rostain, Stéphen. 1994. L’occupation Amérindienne Ancienne Du Littoral de Guyane. Paris: ORSTOM Éditions.	FALSE
Itapacurá I (PA-ST-29)	Incised-Punctate	Incised-Punctate (Mari)	1215	70	SI-4218		-4.31	-55.98			Rocha 2017	Rocha, Bruna. 2017. “Ipi Ocemumuge: A Regional Archaeology of the Upper Tapajós River.” London: University College of London.	FALSE
Peruvia II	Incised-Punctate	Arauquinoid (Hertenrits)	1210	30	GrN-9361		5.7231	-55.9993	Thick layer of ADE in the vicinity of clusters of raised fields. Two urn burials were excavated.		Rostain 1994	Rostain, Stéphen. 1994. L’occupation Amérindienne Ancienne Du Littoral de Guyane. Paris: ORSTOM Éditions.	FALSE
Wageningen I	Incised-Punctate	Arauquinoid (Hertenrits)	1210	25	GrN-9059		5.8879	-56.6369	Habitation mound with 130 m diameter and 2.25 m height.		Rouse and Allaire 1978	Rouse, Irving, and Louis Allaire. 1978. “Eastern Venezuela, Guianas, and the West Indies.” In Chronologies in New World Archaeology, edited by Royal E Taylor and Clement Meighan, 431–81. New York: Academic Press.	FALSE
Corozal	Incised-Punctate	Arauquinoid (Camoruco)	1200	90	QC-326	Charcoal	7.92	-65.697			Roosevelt 1997	Roosevelt, Anna Curtenius. 1997. The Excavations at Corozal, Venezuela: Stratigraphy and Ceramic Seriation. New Haven: Yale University.	FALSE
Serra do Maguari I	Incised-Punctate	Incised-Punctate (Santarém)	1190	30	Beta-433633	Charcoal	-2.8075	-55.0647	ADE site with 300 x 200 m area and six mounds arranged in semi-circle. Mounds contain successive occupation floors and ceramic deposits.	The date is an outlier for Santarém but comes from a secure context (Alves 2017).	Alves 2017	Alves, Daiana Travassos. 2017. “Dark Earth Plant Management in the Lower Tapajos.” University of Exeter.	TRUE
Nericagua	Incised-Punctate	Arauquinoid (Nericagua)	1189	93	P-160	Seed	4.688	-67.739			Rouse and Cruxent 1963	Rouse, Irving, and José M Cruxent. 1963. Venezuelan Archaeology. New Haven: Yale University Press.	FALSE
Agüerito	Incised-Punctate	Arauquinoid	1175	85	I-9666		7.6	-66.3833			Rouse and Allaire 1978	Rouse, Irving, and Louis Allaire. 1978. “Eastern Venezuela, Guianas, and the West Indies.” In Chronologies in New World Archaeology, edited by Royal E Taylor and Clement Meighan, 431–81. New York: Academic Press.	FALSE
Los Mangos	Incised-Punctate	Arauquinoid (Corozal)	1170	90	QC-313-A	Charcoal	7.876	-65.734			Roosevelt 1997	Roosevelt, Anna Curtenius. 1997. The Excavations at Corozal, Venezuela: Stratigraphy and Ceramic Seriation. New Haven: Yale University.	FALSE
Wayabo, Site 18 (97304.108)	Incised-Punctate	Arauquinoid (Thémire)	1160	30	POZ-30853		5.16	-52.65			Briand 2011	Briand, J. 2011. “Wayabo, Kourou, Guyane.” Cayenne: INRAP.	FALSE
Nericagua	Incised-Punctate	Arauquinoid (Nericagua)	1159	122	P-161		4.688	-67.739			Rouse and Cruxent 1963	Rouse, Irving, and José M Cruxent. 1963. Venezuelan Archaeology. New Haven: Yale University Press.	FALSE
Wageningen I	Incised-Punctate	Arauquinoid (Hertenrits)	1145	30	GrN-9360		5.8879	-56.6369	Habitation mound with 130 m diameter and 2.25 m height.		Rostain 1994	Rostain, Stéphen. 1994. L’occupation Amérindienne Ancienne Du Littoral de Guyane. Paris: ORSTOM Éditions.	FALSE
Tingiholo	Incised-Punctate	Arauquinoid (Kwatta)	1140	90	GrN-8250	Charcoal	5.8702	-55.1791	Funerary site with 38 primary burials. Secondary urn burials were also found.		Rostain 1994	Rostain, Stéphen. 1994. L’occupation Amérindienne Ancienne Du Littoral de Guyane. Paris: ORSTOM Éditions.	FALSE
Hertenrits	Incised-Punctate	Arauquinoid (Hertenrits)	1130	60	GrN-845c		5.9011	-56.6611	Largest mound in Suriname (130-200 m diameter) with 10 primary burials accompanied by ceramic offerings and bird bones. The mound is surrounded by a network of roads and raised fields.		Rostain 1994	Rostain, Stéphen. 1994. L’occupation Amérindienne Ancienne Du Littoral de Guyane. Paris: ORSTOM Éditions.	FALSE
Katoury (97302.078)	Incised-Punctate	Arauquinoid (Thémire)	1130	50	ETH-27817		4.94	-52.3	Large habitation site (1.5 ha) with ceramic-filled pits and post holes.		Mestre et al. 2005	Mestre, M, M Hildebrand, and S Delpech. 2005. “Katoury, Cayenne, Guyane Française.” Cayenne: INRAP.	FALSE
Hertenrits	Incised-Punctate	Arauquinoid (Hertenrits)	1130	45	GrN-1898	Charcoal	5.9011	-56.6611	Largest mound in Suriname (130-200 m diameter) with 10 primary burials accompanied by ceramic offerings and bird bones. The mound is surrounded by a network of roads and raised fields.		Rostain 1994	Rostain, Stéphen. 1994. L’occupation Amérindienne Ancienne Du Littoral de Guyane. Paris: ORSTOM Éditions.	FALSE
Hanover	Incised-Punctate	Incised-Punctate (Koriabo)	1130	40	GrN-4414	Charcoal	5.5	-55.1667			Rostain 1994	Rostain, Stéphen. 1994. L’occupation Amérindienne Ancienne Du Littoral de Guyane. Paris: ORSTOM Éditions.	FALSE
Katoury (97302.078)	Incised-Punctate	Arauquinoid (Thémire)	1120	45	ETH-27818		4.94	-52.3	Large habitation site (1.5 ha) with ceramic-filled pits and post holes.		Mestre et al. 2005	Mestre, M, M Hildebrand, and S Delpech. 2005. “Katoury, Cayenne, Guyane Française.” Cayenne: INRAP.	FALSE
l'Anse du Mahury (97309.137)	Incised-Punctate	Arauquinoid (Thémire)	1120	40	LY-6614		4.8652	-52.2546	Excavations revealed pits with ceramic depositions.		Briand 2012	Briand, J. 2012. “Terrasses Du Mahury, Rémire Montjoly.” Bilan Scientifique de La Guyane 2008: 25–26.	FALSE
Saint-Cyr (97309.112)	Incised-Punctate	Arauquinoid (Thémire)	1090	35	KIA-33482		4.9086	-52.2718	Large habitation site with concentrations of post holes and numerous burial pits.		Van den Bel 2015	Bel, Martijn Van den. 2015. Archaeological Investigations between Cayenne Island and the Maroni River: A Cultural Sequence of Western Coastal French Guiana from 5000 BP to Present. Leiden: Sidestone Press.	FALSE
Tingiholo	Incised-Punctate	Arauquinoid (Kwatta)	1050	100	GrN-8249	Charcoal	5.8702	-55.1791	Funerary site with 38 primary burials. Secondary urn burials were also found.		Rostain 1994	Rostain, Stéphen. 1994. L’occupation Amérindienne Ancienne Du Littoral de Guyane. Paris: ORSTOM Éditions.	FALSE
Chemin Saint-Louis (97311.121)	Incised-Punctate	Incised-Punctate (Koriabo)	1050	30	POZ-36929	Charcoal	5.2821	-54.0247	Thick dark layer with post holes, pits and ceramic deposits.		Van den Bel 2015	Bel, Martijn Van den. 2015. Archaeological Investigations between Cayenne Island and the Maroni River: A Cultural Sequence of Western Coastal French Guiana from 5000 BP to Present. Leiden: Sidestone Press.	FALSE
Crique Sparouine (97311.110)	Incised-Punctate	Incised-Punctate (Koriabo)	1045	20	KIA-33555	Ceramic temper	5.1508	-54.1511	Dark layers with over 400 features (pits with ceramic deposits, post holes of three potential houses).		Van den Bel 2010	Bel, Martijn Van den. 2010. “A Koriabo Site on the Lower Maroni River: Results of the Preventive Archaeological Excavation at Crique Sparouine, French Guiana.” In Arqueologia Amazônica, edited by E Pereira and V Guapindaia, 61–93. Belém: Museu Paraense Emilio Goeldi.	FALSE
Corozal	Incised-Punctate	Arauquinoid (Corozal)	1040	70	OxA-5202		7.92	-65.697			Roosevelt 1997	Roosevelt, Anna Curtenius. 1997. The Excavations at Corozal, Venezuela: Stratigraphy and Ceramic Seriation. New Haven: Yale University.	FALSE
Sawre Muybu (PA02262)	Incised-Punctate	Incised-Punctate	1039	26	UBA-29070	Charcoal	-4.7427	-56.3999	ADE site. Excavations revealed post holes, cooking features with ceramics and pits.		Rocha 2017	Rocha, Bruna. 2017. “Ipi Ocemumuge: A Regional Archaeology of the Upper Tapajós River.” London: University College of London.	FALSE
Poncel (97309.106)	Incised-Punctate	Arauquinoid (Thémire)	1035	35	POZ-44819		4.9009	-52.3043	Excavations revealed over 200 dark features including pits with ceramic deposits and post holes of one or two houses.		Van den Bel 2014	Bel, Martijn Van den. 2014. “Excavations at Poncel: An Update of the Late Ceramic Age of Cayenne.” In Antes de Orellana: Actas Del 3er Encuentro Internacional de Arqueologia Amazonica, edited by Stéphen Rostain, 75–88. Quito: IFEA.	FALSE
Martínez	Incised-Punctate	Arauquinoid (Nericagua)	1032	54	P-262		3.79	-67.52	The site is a ring village with mounds arranged around a central plaza.		Rouse and Cruxent 1963	Rouse, Irving, and José M Cruxent. 1963. Venezuelan Archaeology. New Haven: Yale University Press.	FALSE
Amaro	Incised-Punctate	Incised-Punctate (Jatapu)	1030	75	SI-5089		-2.88	-58.42			Simões and Corrêa 1987	Simões, Mário F, and Conceição G Corrêa. 1987. “Pesquisas Arqueológicas No Baixo Uatumã - Jatapu (AM).” Revista de Arqueologia 4 (1): 29–48.	FALSE
Tingiholo	Incised-Punctate	Arauquinoid (Kwatta)	1025	50	GrN-12913	Bone	5.8702	-55.1791	Funerary site with 38 primary burials. Secondary urn burials were also found.		Rostain 1994	Rostain, Stéphen. 1994. L’occupation Amérindienne Ancienne Du Littoral de Guyane. Paris: ORSTOM Éditions.	FALSE
Corozal	Incised-Punctate	Arauquinoid (Camoruco)	1020	70	OxA-2490		7.92	-65.697			Roosevelt 1997	Roosevelt, Anna Curtenius. 1997. The Excavations at Corozal, Venezuela: Stratigraphy and Ceramic Seriation. New Haven: Yale University.	FALSE
Chemin Saint-Louis (97311.121)	Incised-Punctate	Incised-Punctate (Koriabo)	1020	30	POZ-30957	Charcoal	5.2821	-54.0247	Thick dark layer with post holes, pits and ceramic deposits.		Van den Bel 2015	Bel, Martijn Van den. 2015. Archaeological Investigations between Cayenne Island and the Maroni River: A Cultural Sequence of Western Coastal French Guiana from 5000 BP to Present. Leiden: Sidestone Press.	FALSE
K-VIII	Incised-Punctate	Arauquinoid (Barbakoeba)	1010	40	Beta-254058	Soil organic matter	5.1985	-52.6944	Raised fields.		McKey et al. 2010	McKey, D, S Rostain, J Iriarte, B Glaser, J Birk, I Holst, and D Renard. 2010. “Pre-Columbian Agricultural Landscapes, Ecosystem Engineers and Self-Organized Patchiness in Amazonia.” Proceedings of the National Academy of Sciences 107 (17): 7823–28.	FALSE
l'Anse du Mahury (97309.137)	Incised-Punctate	Arauquinoid (Thémire)	1010	30	LY-6613		4.8652	-52.2546	Excavations revealed pits with ceramic depositions.		Briand 2012	Briand, J. 2012. “Terrasses Du Mahury, Rémire Montjoly.” Bilan Scientifique de La Guyane 2008: 25–26.	FALSE
Boa Esperança	Incised-Punctate	Incised-Punctate (Sanabani)	1010	85	N-2356		-2.7875	-58.2475	ADE and low mounds, with pit features and post holes.		Simões e Machado 1987	Simões, Mário F, and Ana L Machado. 1987. “Pesquisas Arqueológicas No Lago de Silves (AM).” Revista de Arqueologia 4 (1): 49–82.	FALSE
Pedra Branca (PA-IT-09)	Incised-Punctate	Incised-Punctate (Castanha)	1010	60	SI-4208		-4.31	-55.98	ADE site with burials and midden.		Rocha 2017	Rocha, Bruna. 2017. “Ipi Ocemumuge: A Regional Archaeology of the Upper Tapajós River.” London: University College of London.	FALSE
El Mamonal	Incised-Punctate	Arauquinoid (Macapaima)	1005	95	SI-860	Charcoal	8.457	-62.657			Rouse and Allaire 1978	Rouse, Irving, and Louis Allaire. 1978. “Eastern Venezuela, Guianas, and the West Indies.” In Chronologies in New World Archaeology, edited by Royal E Taylor and Clement Meighan, 431–81. New York: Academic Press.	FALSE
AM-41	Incised-Punctate	Arauquinoid (Barbakoeba)	1000	35	KIA-33862		5.479	-53.204	Funerary site with dense concentration of pits and ceramic deposits (urns).		Van den Bel 2015	Bel, Martijn Van den. 2015. Archaeological Investigations between Cayenne Island and the Maroni River: A Cultural Sequence of Western Coastal French Guiana from 5000 BP to Present. Leiden: Sidestone Press.	FALSE
Agüerito	Incised-Punctate	Arauquinoid (Camoruco)	995	115	I-10007		7.6	-66.3833			Roosevelt 1997	Roosevelt, Anna Curtenius. 1997. The Excavations at Corozal, Venezuela: Stratigraphy and Ceramic Seriation. New Haven: Yale University.	FALSE
Boa Esperança	Incised-Punctate	Incised-Punctate (Sanabani)	995	80	N-2355		-2.7875	-58.2475	ADE and low mounds, with pit features and post holes.		Simões e Machado 1987	Simões, Mário F, and Ana L Machado. 1987. “Pesquisas Arqueológicas No Lago de Silves (AM).” Revista de Arqueologia 4 (1): 49–82.	FALSE
Sable Blanc Est (97303.060)	Incised-Punctate	Arauquinoid (Barbakoeba)	990	30	LY-4957	Charcoal	5.4828	-53.2249	Funerary site with two sectors containing secondary urn burials but also primary inhumations.		McKey et al. 2010	McKey, D, S Rostain, J Iriarte, B Glaser, J Birk, I Holst, and D Renard. 2010. “Pre-Columbian Agricultural Landscapes, Ecosystem Engineers and Self-Organized Patchiness in Amazonia.” Proceedings of the National Academy of Sciences 107 (17): 7823–28.	FALSE
Poncel (97309.106)	Incised-Punctate	Arauquinoid (Thémire)	985	20	KIA-25851		4.9009	-52.3043	Excavations revealed over 200 dark features including pits with ceramic deposits and post holes of one or two houses.		Hildebrand 2004	Hildebrand, M. 2004. “Cimetière Paysager Poncel: Rapport de Diagnostic.” INRAP.	FALSE
Sainte-Agathe (97305.044)	Incised-Punctate	Arauquinoid (Thémire)	980	25	UGAMS-4567a		5.015	-52.5085			Samuelian 2009	Samuelian, C. 2009. “Lieu Dite Sainte Agathe, Macouria (Guyane 973).” INRAP.	FALSE
Costa Júnior (PA-AL-34)	Incised-Punctate	Incised-Punctate (Curuá)	980	80	SI-4347		-3.24	-52.21	Patches of ADE.		Rocha 2017	Rocha, Bruna. 2017. “Ipi Ocemumuge: A Regional Archaeology of the Upper Tapajós River.” London: University College of London.	FALSE
Boekoe Creek II	Incised-Punctate	Arauquinoid (Barbakoeba)	975	50	GrN-7936		5.671	-54.3978			Machado 1991	Machado, Ana L. 1991. “As Tradições Ceramistas Da Bacia Amazônica: Uma Análise Crítica Baseada Nas Evidências Arqueológicas Do Médio Rio Urubu (AM).” Universidade Federal de Pernambuco.	FALSE
Tingiholo	Incised-Punctate	Arauquinoid (Kwatta)	970	50	GrN-4552	Charcoal	5.8702	-55.1791	Funerary site with 38 primary burials. Secondary urn burials were also found.		Rostain 1994	Rostain, Stéphen. 1994. L’occupation Amérindienne Ancienne Du Littoral de Guyane. Paris: ORSTOM Éditions.	FALSE
Moengo Boesmanhill	Incised-Punctate	Incised-Punctate (Koriabo)	970	70	GrN-4239	Seed	5	-54.3333			Rostain 1994	Rostain, Stéphen. 1994. L’occupation Amérindienne Ancienne Du Littoral de Guyane. Paris: ORSTOM Éditions.	FALSE
Poncel (97309.106)	Incised-Punctate	Arauquinoid (Thémire)	965	30	POZ-44831		4.9009	-52.3043	Excavations revealed over 200 dark features including pits with ceramic deposits and post holes of one or two houses.		Van den Bel 2014	Bel, Martijn Van den. 2014. “Excavations at Poncel: An Update of the Late Ceramic Age of Cayenne.” In Antes de Orellana: Actas Del 3er Encuentro Internacional de Arqueologia Amazonica, edited by Stéphen Rostain, 75–88. Quito: IFEA.	FALSE
Porto (PA-ST-42)	Incised-Punctate	Incised-Punctate (Santarém)	960	30	Beta-322202		-2.4202	-54.7409	Aldeia and Porto form a single complex, the largest ADE site (16 ha) in the Santarém region. Excavations uncovered domestic floors with hearths and ceramic-filled pits.		Maezumi et al. 2018	Maezumi, S Yoshi, Daiana T Alves, Mark Robinson, Jonas Gregorio De Souza, Carolina Levis, R L Barnett, E A Oliveira, Dunia Urrego, Denise Schaan, and José Iriarte. 2018. “The Legacy of 4,500 Years of Polyculture Agroforestry in the Eastern Amazon.” Nature Plants 4: 540–47.	FALSE
Corozal	Incised-Punctate	Arauquinoid (Camoruco)	955	80	I-9231		7.92	-65.697			Roosevelt 1997	Roosevelt, Anna Curtenius. 1997. The Excavations at Corozal, Venezuela: Stratigraphy and Ceramic Seriation. New Haven: Yale University.	FALSE
Sable Blanc Est (97303.060)	Incised-Punctate	Arauquinoid (Barbakoeba)	955	30	LY-4956	Charcoal	5.4828	-53.2249	Funerary site with two sectors containing secondary urn burials but also primary inhumations.		McKey et al. 2010	McKey, D, S Rostain, J Iriarte, B Glaser, J Birk, I Holst, and D Renard. 2010. “Pre-Columbian Agricultural Landscapes, Ecosystem Engineers and Self-Organized Patchiness in Amazonia.” Proceedings of the National Academy of Sciences 107 (17): 7823–28.	FALSE
Panorama (PA02358)	Incised-Punctate	Incised-Punctate (Curuá)	950	30	Beta-324195		-4.0363	-54.6714	ADE site.		Unpublished	Unpublished	FALSE
El Pailón	Incised-Punctate	Arauquinoid (Macapaima)	945	70	SI-871	Charcoal	8.426	-62.787			Rouse and Allaire 1978	Rouse, Irving, and Louis Allaire. 1978. “Eastern Venezuela, Guianas, and the West Indies.” In Chronologies in New World Archaeology, edited by Royal E Taylor and Clement Meighan, 431–81. New York: Academic Press.	FALSE
Prins Bernhard Polder	Incised-Punctate	Arauquinoid (Hertenrits)	935	50	GrN-8954		5.8467	-56.9515	Ceremonial mound with abundance of high quality ceramics and adornments.		Rostain 1994	Rostain, Stéphen. 1994. L’occupation Amérindienne Ancienne Du Littoral de Guyane. Paris: ORSTOM Éditions.	FALSE
Wayabo, Site 25 (97304.115)	Incised-Punctate	Arauquinoid (Thémire)	935	30	POZ-33045		5.16	-52.65			Briand 2011	Briand, J. 2011. “Wayabo, Kourou, Guyane.” Cayenne: INRAP.	FALSE
Sable Blanc Est (97303.060)	Incised-Punctate	Arauquinoid (Barbakoeba)	925	30	LY-4958	Charcoal	5.4828	-53.2249	Funerary site with two sectors containing secondary urn burials but also primary inhumations.		McKey et al. 2010	McKey, D, S Rostain, J Iriarte, B Glaser, J Birk, I Holst, and D Renard. 2010. “Pre-Columbian Agricultural Landscapes, Ecosystem Engineers and Self-Organized Patchiness in Amazonia.” Proceedings of the National Academy of Sciences 107 (17): 7823–28.	FALSE
Sable Blanc Est (97303.060)	Incised-Punctate	Arauquinoid (Barbakoeba)	920	30	LY-4960	Charcoal	5.4828	-53.2249	Funerary site with two sectors containing secondary urn burials but also primary inhumations.	Two dates are published under the same laboratory number (920 ± 30 BP and 880 ± 30 BP). This is probably an error.	McKey et al. 2010	McKey, D, S Rostain, J Iriarte, B Glaser, J Birk, I Holst, and D Renard. 2010. “Pre-Columbian Agricultural Landscapes, Ecosystem Engineers and Self-Organized Patchiness in Amazonia.” Proceedings of the National Academy of Sciences 107 (17): 7823–28.	FALSE
Corozal	Incised-Punctate	Arauquinoid (Camoruco)	915	70	OxA-2492		7.92	-65.697			Roosevelt 1997	Roosevelt, Anna Curtenius. 1997. The Excavations at Corozal, Venezuela: Stratigraphy and Ceramic Seriation. New Haven: Yale University.	FALSE
Sawre Muybu (PA02262)	Incised-Punctate	Incised-Punctate	913	30	UBA-29071	Charcoal	-4.7427	-56.3999	ADE site. Excavations revealed post holes, cooking features with ceramics and pits.		Rocha 2017	Rocha, Bruna. 2017. “Ipi Ocemumuge: A Regional Archaeology of the Upper Tapajós River.” London: University College of London.	FALSE
Bois Diable (97304.006)	Incised-Punctate	Arauquinoid (Thémire)	910	40	OBDY-794	Marine shell	5.118	-52.6376	Raised fields.	Measured C14 date 510 ± 40 BP, normalised by fractionation to 910 ± 40 BP relative to δ13C of 0.	Rostain 1994	Rostain, Stéphen. 1994. L’occupation Amérindienne Ancienne Du Littoral de Guyane. Paris: ORSTOM Éditions.	FALSE
Rorota (PK-11)	Incised-Punctate	Arauquinoid (Thémire)	910	30	POZ-42487		4.5339	-52.1536	The site is about 10 ha. Excavations in one sector uncovered post holes whose distribution suggested two domestic structures.		Van den Bel 2015	Bel, Martijn Van den. 2015. Archaeological Investigations between Cayenne Island and the Maroni River: A Cultural Sequence of Western Coastal French Guiana from 5000 BP to Present. Leiden: Sidestone Press.	FALSE
Pointe Balaté (97311.120)	Incised-Punctate	Arauquinoid (Barbakoeba)	905	30	POZ-35844		5.494	-54.03	The site contained a primary burial. The ceramics include Barbakoeba and Koriabo elements.		Briand 2015	Briand, J. 2015. “La Pointe de Balaté, Saint-Laurent Du Maroni: Rapport de Fouille.”	FALSE
Wayabo, Site 25 (97304.115)	Incised-Punctate	Arauquinoid (Thémire)	905	30	POZ-33044		5.16	-52.65			Briand 2011	Briand, J. 2011. “Wayabo, Kourou, Guyane.” Cayenne: INRAP.	FALSE
Crique Sparouine (97311.110)	Incised-Punctate	Incised-Punctate (Koriabo)	905	26	KIA-32395	Charcoal	5.1508	-54.1511	Dark layers with over 400 features (pits with ceramic deposits, post holes of three potential houses).		Van den Bel 2010	Bel, Martijn Van den. 2010. “A Koriabo Site on the Lower Maroni River: Results of the Preventive Archaeological Excavation at Crique Sparouine, French Guiana.” In Arqueologia Amazônica, edited by E Pereira and V Guapindaia, 61–93. Belém: Museu Paraense Emilio Goeldi.	FALSE
Los Mangos	Incised-Punctate	Arauquinoid (Corozal)	900	90	QC-312-B	Charcoal	7.876	-65.734			Roosevelt 1997	Roosevelt, Anna Curtenius. 1997. The Excavations at Corozal, Venezuela: Stratigraphy and Ceramic Seriation. New Haven: Yale University.	FALSE
Sable Blanc Est (97303.060)	Incised-Punctate	Arauquinoid (Barbakoeba)	900	30	LY-4959	Charcoal	5.4828	-53.2249	Funerary site with two sectors containing secondary urn burials but also primary inhumations.		McKey et al. 2010	McKey, D, S Rostain, J Iriarte, B Glaser, J Birk, I Holst, and D Renard. 2010. “Pre-Columbian Agricultural Landscapes, Ecosystem Engineers and Self-Organized Patchiness in Amazonia.” Proceedings of the National Academy of Sciences 107 (17): 7823–28.	FALSE
Poncel (97309.106)	Incised-Punctate	Arauquinoid (Thémire)	895	35	POZ-44832		4.9009	-52.3043	Excavations revealed over 200 dark features including pits with ceramic deposits and post holes of one or two houses.		Van den Bel 2014	Bel, Martijn Van den. 2014. “Excavations at Poncel: An Update of the Late Ceramic Age of Cayenne.” In Antes de Orellana: Actas Del 3er Encuentro Internacional de Arqueologia Amazonica, edited by Stéphen Rostain, 75–88. Quito: IFEA.	FALSE
Poncel (97309.106)	Incised-Punctate	Arauquinoid (Thémire)	895	30	POZ-44834	Charcoal	4.9009	-52.3043	Excavations revealed over 200 dark features including pits with ceramic deposits and post holes of one or two houses.		Van den Bel 2014	Bel, Martijn Van den. 2014. “Excavations at Poncel: An Update of the Late Ceramic Age of Cayenne.” In Antes de Orellana: Actas Del 3er Encuentro Internacional de Arqueologia Amazonica, edited by Stéphen Rostain, 75–88. Quito: IFEA.	FALSE
l'Anse du Mahury (97309.137)	Incised-Punctate	Arauquinoid (Thémire)	895	30	LY-6612		4.8652	-52.2546	Excavations revealed pits with ceramic depositions.		Briand 2012	Briand, J. 2012. “Terrasses Du Mahury, Rémire Montjoly.” Bilan Scientifique de La Guyane 2008: 25–26.	FALSE
Poncel (97309.106)	Incised-Punctate	Arauquinoid (Thémire)	895	30	POZ-44830		4.9009	-52.3043	Excavations revealed over 200 dark features including pits with ceramic deposits and post holes of one or two houses.		Van den Bel 2014	Bel, Martijn Van den. 2014. “Excavations at Poncel: An Update of the Late Ceramic Age of Cayenne.” In Antes de Orellana: Actas Del 3er Encuentro Internacional de Arqueologia Amazonica, edited by Stéphen Rostain, 75–88. Quito: IFEA.	FALSE
Boa Esperança	Incised-Punctate	Incised-Punctate (Sanabani)	890	190	SI-2753		-2.7875	-58.2475	ADE and low mounds, with pit features and post holes.		Simões e Machado 1987	Simões, Mário F, and Ana L Machado. 1987. “Pesquisas Arqueológicas No Lago de Silves (AM).” Revista de Arqueologia 4 (1): 49–82.	FALSE
Serraria Trombetas (PA01009)	Incised-Punctate	Incised-Punctate (Santarém)	890	30	Beta-293289		-4.3411	-55.7766	ADE site with post holes and secondary urn burials.		Martins 2012	Martins, Cristiane Maria Pires. 2012. “Sobre Contatos e Fronteiras: Um Enfoque Arqueológico.” Amazônica - Revista de Antropologia 4 (1): 150–84.	FALSE
Agüerito	Incised-Punctate	Arauquinoid (Camoruco)	885	110	I-10006		7.6	-66.3833			Roosevelt 1997	Roosevelt, Anna Curtenius. 1997. The Excavations at Corozal, Venezuela: Stratigraphy and Ceramic Seriation. New Haven: Yale University.	FALSE
Chemin Saint-Louis (97311.121)	Incised-Punctate	Incised-Punctate (Koriabo)	885	30	POZ-30945	Charcoal	5.2821	-54.0247	Thick dark layer with post holes, pits and ceramic deposits.		Van den Bel 2015	Bel, Martijn Van den. 2015. Archaeological Investigations between Cayenne Island and the Maroni River: A Cultural Sequence of Western Coastal French Guiana from 5000 BP to Present. Leiden: Sidestone Press.	FALSE
Sable Blanc Est (97303.060)	Incised-Punctate	Arauquinoid (Barbakoeba)	880	30	LY-4960	Charcoal	5.4828	-53.2249	Funerary site with two sectors containing secondary urn burials but also primary inhumations.	Two dates are published under the same laboratory number (920 ± 30 BP and 880 ± 30 BP). This is probably an error.	McKey et al. 2010	McKey, D, S Rostain, J Iriarte, B Glaser, J Birk, I Holst, and D Renard. 2010. “Pre-Columbian Agricultural Landscapes, Ecosystem Engineers and Self-Organized Patchiness in Amazonia.” Proceedings of the National Academy of Sciences 107 (17): 7823–28.	FALSE
Corozal	Incised-Punctate	Arauquinoid (Camoruco)	865	70	OxA-2500	Maize	7.92	-65.697			Roosevelt 1997	Roosevelt, Anna Curtenius. 1997. The Excavations at Corozal, Venezuela: Stratigraphy and Ceramic Seriation. New Haven: Yale University.	FALSE
Sawre Muybu (PA02262)	Incised-Punctate	Incised-Punctate	865	30	UBA-29072	Charcoal	-4.7427	-56.3999	ADE site. Excavations revealed post holes, cooking features with ceramics and pits.		Rocha 2017	Rocha, Bruna. 2017. “Ipi Ocemumuge: A Regional Archaeology of the Upper Tapajós River.” London: University College of London.	FALSE
Corozal	Incised-Punctate	Arauquinoid (Camoruco)	860	70	QC-309	Charcoal	7.92	-65.697			Roosevelt 1997	Roosevelt, Anna Curtenius. 1997. The Excavations at Corozal, Venezuela: Stratigraphy and Ceramic Seriation. New Haven: Yale University.	FALSE
Wayabo, Site 26 (97304.116)	Incised-Punctate	Arauquinoid (Thémire)	860	30	POZ-33046		5.16	-52.65			Briand 2011	Briand, J. 2011. “Wayabo, Kourou, Guyane.” Cayenne: INRAP.	FALSE
Ronquín	Incised-Punctate	Arauquinoid (Camoruco)	850	130	SI-1368		7.817	-65.819			Roosevelt 1997	Roosevelt, Anna Curtenius. 1997. The Excavations at Corozal, Venezuela: Stratigraphy and Ceramic Seriation. New Haven: Yale University.	FALSE
Minísa Vieja	Incised-Punctate	Arauquinoid (Nericagua)	850	95	P-169	Charcoal	3.896	-67.413			Rouse and Cruxent 1963	Rouse, Irving, and José M Cruxent. 1963. Venezuelan Archaeology. New Haven: Yale University Press.	FALSE
Boa Vista (PA-OR-63)	Incised-Punctate	Incised-Punctate	850	80	Beta-190277		-1.4614	-56.3995	A 13.5 ha site with two areas of ADE.		Guapindaia 2008	Guapindaia, Vera. 2008. “Além Da Margem Do Rio - a Ocupação Konduri e Pocó Na Região de Porto Trombetas, PA.” São Paulo: University of São Paulo.	FALSE
Macapaima	Incised-Punctate	Arauquinoid (Macapaima)	845	70	SI-873	Charcoal	8.39	-62.809			Rouse and Allaire 1978	Rouse, Irving, and Louis Allaire. 1978. “Eastern Venezuela, Guianas, and the West Indies.” In Chronologies in New World Archaeology, edited by Royal E Taylor and Clement Meighan, 431–81. New York: Academic Press.	FALSE
Morillo	Incised-Punctate	Arauquinoid (Nericagua)	843	96	P-166	Charcoal	3.79	-67.52			Rouse and Cruxent 1963	Rouse, Irving, and José M Cruxent. 1963. Venezuelan Archaeology. New Haven: Yale University Press.	FALSE
Agüerito	Incised-Punctate	Arauquinoid (Camoruco)	840	120	GX-6266		7.6	-66.3833			Roosevelt 1997	Roosevelt, Anna Curtenius. 1997. The Excavations at Corozal, Venezuela: Stratigraphy and Ceramic Seriation. New Haven: Yale University.	FALSE
Rincón de los Indios	Incised-Punctate	Arauquinoid	835	80	I-9400		6.947	-66.636			Rouse and Allaire 1978	Rouse, Irving, and Louis Allaire. 1978. “Eastern Venezuela, Guianas, and the West Indies.” In Chronologies in New World Archaeology, edited by Royal E Taylor and Clement Meighan, 431–81. New York: Academic Press.	FALSE
Pointe Balaté (97311.120)	Incised-Punctate	Arauquinoid (Barbakoeba)	835	35	KIA-36137		5.494	-54.03	The site contained a primary burial. The ceramics include Barbakoeba and Koriabo elements.		Van den Bel 2015	Bel, Martijn Van den. 2015. Archaeological Investigations between Cayenne Island and the Maroni River: A Cultural Sequence of Western Coastal French Guiana from 5000 BP to Present. Leiden: Sidestone Press.	FALSE
Pointe Balaté (97311.120)	Incised-Punctate	Arauquinoid (Barbakoeba)	835	30	POZ-35846		5.494	-54.03	The site contained a primary burial. The ceramics include Barbakoeba and Koriabo elements.		Briand 2015	Briand, J. 2015. “La Pointe de Balaté, Saint-Laurent Du Maroni: Rapport de Fouille.”	FALSE
Agüerito	Incised-Punctate	Arauquinoid (Corozal)	830	125	GX-5178		7.6	-66.3833			Roosevelt 1997	Roosevelt, Anna Curtenius. 1997. The Excavations at Corozal, Venezuela: Stratigraphy and Ceramic Seriation. New Haven: Yale University.	FALSE
Corozal	Incised-Punctate	Arauquinoid (Camoruco)	830	85	QC-325	Charcoal	7.92	-65.697			Roosevelt 1997	Roosevelt, Anna Curtenius. 1997. The Excavations at Corozal, Venezuela: Stratigraphy and Ceramic Seriation. New Haven: Yale University.	FALSE
Wayabo, Site 25 (97304.115)	Incised-Punctate	Arauquinoid (Thémire)	830	30	POZ-30854/5		5.16	-52.65			Briand 2011	Briand, J. 2011. “Wayabo, Kourou, Guyane.” Cayenne: INRAP.	FALSE
Sable Blanc Est (97303.060)	Incised-Punctate	Arauquinoid (Barbakoeba)	825	30	LY-4961	Charcoal	5.4828	-53.2249	Funerary site with two sectors containing secondary urn burials but also primary inhumations.		McKey et al. 2010	McKey, D, S Rostain, J Iriarte, B Glaser, J Birk, I Holst, and D Renard. 2010. “Pre-Columbian Agricultural Landscapes, Ecosystem Engineers and Self-Organized Patchiness in Amazonia.” Proceedings of the National Academy of Sciences 107 (17): 7823–28.	FALSE
Pointe Balaté (97311.120)	Incised-Punctate	Arauquinoid (Barbakoeba)	825	30	POZ-35847		5.494	-54.03	The site contained a primary burial. The ceramics include Barbakoeba and Koriabo elements.		Briand 2015	Briand, J. 2015. “La Pointe de Balaté, Saint-Laurent Du Maroni: Rapport de Fouille.”	FALSE
Corozal	Incised-Punctate	Arauquinoid (Corozal)	820	85	QC-322	Charcoal	7.92	-65.697			Roosevelt 1997	Roosevelt, Anna Curtenius. 1997. The Excavations at Corozal, Venezuela: Stratigraphy and Ceramic Seriation. New Haven: Yale University.	FALSE
Corozal	Incised-Punctate	Arauquinoid (Camoruco)	820	70	OxA-2496	Maize	7.92	-65.697			Roosevelt 1997	Roosevelt, Anna Curtenius. 1997. The Excavations at Corozal, Venezuela: Stratigraphy and Ceramic Seriation. New Haven: Yale University.	FALSE
Pointe Balaté (97311.120)	Incised-Punctate	Arauquinoid (Barbakoeba)	795	25	KIA-36136		5.494	-54.03	The site contained a primary burial. The ceramics include Barbakoeba and Koriabo elements.		Van den Bel 2015	Bel, Martijn Van den. 2015. Archaeological Investigations between Cayenne Island and the Maroni River: A Cultural Sequence of Western Coastal French Guiana from 5000 BP to Present. Leiden: Sidestone Press.	FALSE
Prins Bernhard Polder	Incised-Punctate	Arauquinoid (Hertenrits)	790	25	GrN-9801		5.8467	-56.9515	Ceremonial mound with abundance of high quality ceramics and adornments.		Rostain 1994	Rostain, Stéphen. 1994. L’occupation Amérindienne Ancienne Du Littoral de Guyane. Paris: ORSTOM Éditions.	FALSE
Coroeni Island	Incised-Punctate	Incised-Punctate (Koriabo)	785	50	GrN-2174		5.79	-57.08			Rostain 1994	Rostain, Stéphen. 1994. L’occupation Amérindienne Ancienne Du Littoral de Guyane. Paris: ORSTOM Éditions.	FALSE
Sainte-Agathe (97305.044)	Incised-Punctate	Arauquinoid (Thémire)	780	35	OBDY-796	Marine shell	5.015	-52.5085		Measured C14 date 440 ± 35 BP, normalised by fractionation to 780 ± 35 BP relative to δ13C of 0.	Rostain 1994	Rostain, Stéphen. 1994. L’occupation Amérindienne Ancienne Du Littoral de Guyane. Paris: ORSTOM Éditions.	FALSE
Pointe Balaté (97311.120)	Incised-Punctate	Arauquinoid (Barbakoeba)	780	30	POZ-35842		5.494	-54.03	The site contained a primary burial. The ceramics include Barbakoeba and Koriabo elements.		Briand 2015	Briand, J. 2015. “La Pointe de Balaté, Saint-Laurent Du Maroni: Rapport de Fouille.”	FALSE
Panorama (PA02358)	Incised-Punctate	Incised-Punctate (Curuá)	780	30	Beta-324184		-4.0363	-54.6714	ADE site.		Unpublished	Unpublished	FALSE
Serraria Trombetas (PA01009)	Incised-Punctate	Incised-Punctate (Santarém)	780	30	Beta-324188		-4.3411	-55.7766	ADE site with post holes and secondary urn burials.		Martins 2012	Martins, Cristiane Maria Pires. 2012. “Sobre Contatos e Fronteiras: Um Enfoque Arqueológico.” Amazônica - Revista de Antropologia 4 (1): 150–84.	FALSE
Poncel (97309.106)	Incised-Punctate	Arauquinoid (Thémire)	770	40	POZ-44822	Charcoal	4.9009	-52.3043	Excavations revealed over 200 dark features including pits with ceramic deposits and post holes of one or two houses.		Van den Bel 2014	Bel, Martijn Van den. 2014. “Excavations at Poncel: An Update of the Late Ceramic Age of Cayenne.” In Antes de Orellana: Actas Del 3er Encuentro Internacional de Arqueologia Amazonica, edited by Stéphen Rostain, 75–88. Quito: IFEA.	FALSE
Cerro Aislado	Incised-Punctate	Arauquinoid	765	80	I-9397		6.73	-66.73			Rouse and Allaire 1978	Rouse, Irving, and Louis Allaire. 1978. “Eastern Venezuela, Guianas, and the West Indies.” In Chronologies in New World Archaeology, edited by Royal E Taylor and Clement Meighan, 431–81. New York: Academic Press.	FALSE
Los Mangos	Incised-Punctate	Arauquinoid (Corozal)	760	100	QC-313-C	Charcoal	7.876	-65.734			Roosevelt 1997	Roosevelt, Anna Curtenius. 1997. The Excavations at Corozal, Venezuela: Stratigraphy and Ceramic Seriation. New Haven: Yale University.	FALSE
Pedra Branca (PA-IT-09)	Incised-Punctate	Incised-Punctate (Castanha)	760	105	SI-4209		-4.31	-55.98	ADE site with burials and midden.		Rocha 2017	Rocha, Bruna. 2017. “Ipi Ocemumuge: A Regional Archaeology of the Upper Tapajós River.” London: University College of London.	FALSE
Katoury (97302.078)	Incised-Punctate	Arauquinoid (Thémire)	755	45	ARC-2272		4.94	-52.3	Large habitation site (1.5 ha) with ceramic-filled pits and post holes.		Mestre et al. 2005	Mestre, M, M Hildebrand, and S Delpech. 2005. “Katoury, Cayenne, Guyane Française.” Cayenne: INRAP.	FALSE
Peruvia II	Incised-Punctate	Arauquinoid (Hertenrits)	755	35	GrN-9800		5.7231	-55.9993	Thick layer of ADE in the vicinity of clusters of raised fields. Two urn burials were excavated.		Rostain 1994	Rostain, Stéphen. 1994. L’occupation Amérindienne Ancienne Du Littoral de Guyane. Paris: ORSTOM Éditions.	FALSE
Ronquín	Incised-Punctate	Arauquinoid (Camoruco)	750	80	I-8543		7.817	-65.819			Roosevelt 1997	Roosevelt, Anna Curtenius. 1997. The Excavations at Corozal, Venezuela: Stratigraphy and Ceramic Seriation. New Haven: Yale University.	FALSE
Bois Diable (97304.006)	Incised-Punctate	Arauquinoid (Barbakoeba)	750	40	Beta-254054	Soil organic matter	5.118	-52.6376	Raised fields.		McKey et al. 2010	McKey, D, S Rostain, J Iriarte, B Glaser, J Birk, I Holst, and D Renard. 2010. “Pre-Columbian Agricultural Landscapes, Ecosystem Engineers and Self-Organized Patchiness in Amazonia.” Proceedings of the National Academy of Sciences 107 (17): 7823–28.	FALSE
Crique Sparouine (97311.110)	Incised-Punctate	Incised-Punctate (Koriabo)	747	25	KIA-32396	Charcoal	5.1508	-54.1511	Dark layers with over 400 features (pits with ceramic deposits, post holes of three potential houses).		Van den Bel 2010	Bel, Martijn Van den. 2010. “A Koriabo Site on the Lower Maroni River: Results of the Preventive Archaeological Excavation at Crique Sparouine, French Guiana.” In Arqueologia Amazônica, edited by E Pereira and V Guapindaia, 61–93. Belém: Museu Paraense Emilio Goeldi.	FALSE
Chemin Saint-Louis (97311.121)	Incised-Punctate	Incised-Punctate (Koriabo)	730	30	POZ-36925	Charcoal	5.2821	-54.0247	Thick dark layer with post holes, pits and ceramic deposits.		Van den Bel 2015	Bel, Martijn Van den. 2015. Archaeological Investigations between Cayenne Island and the Maroni River: A Cultural Sequence of Western Coastal French Guiana from 5000 BP to Present. Leiden: Sidestone Press.	FALSE
Corozal	Incised-Punctate	Arauquinoid (Camoruco)	720	80	QC-319	Charcoal	7.92	-65.697			Roosevelt 1997	Roosevelt, Anna Curtenius. 1997. The Excavations at Corozal, Venezuela: Stratigraphy and Ceramic Seriation. New Haven: Yale University.	FALSE
Agüerito	Incised-Punctate	Arauquinoid	715	150	I-9667		7.6	-66.3833			Rouse and Allaire 1978	Rouse, Irving, and Louis Allaire. 1978. “Eastern Venezuela, Guianas, and the West Indies.” In Chronologies in New World Archaeology, edited by Royal E Taylor and Clement Meighan, 431–81. New York: Academic Press.	FALSE
Corozal	Incised-Punctate	Arauquinoid (Camoruco)	695	70	OxA-2491		7.92	-65.697			Roosevelt 1997	Roosevelt, Anna Curtenius. 1997. The Excavations at Corozal, Venezuela: Stratigraphy and Ceramic Seriation. New Haven: Yale University.	FALSE
São Francisco (PA-IT-05)	Incised-Punctate	Incised-Punctate (Curi)	695	75	SI-4215		-4.31	-55.98	ADE site.		Rocha 2017	Rocha, Bruna. 2017. “Ipi Ocemumuge: A Regional Archaeology of the Upper Tapajós River.” London: University College of London.	FALSE
Katoury (97302.078)	Incised-Punctate	Arauquinoid (Thémire)	690	50	ARC-2336		4.94	-52.3	Large habitation site (1.5 ha) with ceramic-filled pits and post holes.		Mestre et al. 2005	Mestre, M, M Hildebrand, and S Delpech. 2005. “Katoury, Cayenne, Guyane Française.” Cayenne: INRAP.	FALSE
Terra Preta 2	Incised-Punctate	Incised-Punctate (Konduri)	690	40			-2.1769	-56.1048	Large ADE site. Terra Preta 1 and Terra Preta 2 together extend over 50 ha.		Panachuk 2012	Panachuk, Lílian. 2012. “Cerâmicas Pocó e Konduri No Baixo Amazonas.” In Cerâmicas Arqueológicas Da Amazônia: Rumo a Uma Nova Síntese, edited by Cristiana Barreto, Helena P Lima, and Carla J Betancourt, 289–97. Brasília: IPHAN/Ministério da Cultura.	FALSE
Corozal	Incised-Punctate	Arauquinoid (Corozal)	685	65	OxA-2498	Maize	7.92	-65.697			Roosevelt 1997	Roosevelt, Anna Curtenius. 1997. The Excavations at Corozal, Venezuela: Stratigraphy and Ceramic Seriation. New Haven: Yale University.	FALSE
Poncel (97309.106)	Incised-Punctate	Arauquinoid (Thémire)	685	35	POZ-44820		4.9009	-52.3043	Excavations revealed over 200 dark features including pits with ceramic deposits and post holes of one or two houses.		Van den Bel 2014	Bel, Martijn Van den. 2014. “Excavations at Poncel: An Update of the Late Ceramic Age of Cayenne.” In Antes de Orellana: Actas Del 3er Encuentro Internacional de Arqueologia Amazonica, edited by Stéphen Rostain, 75–88. Quito: IFEA.	FALSE
Rorota (PK-11)	Incised-Punctate	Arauquinoid (Thémire)	685	30	POZ-42486		4.5339	-52.1536	The site is about 10 ha. Excavations in one sector uncovered post holes whose distribution suggested two domestic structures.		Van den Bel 2015	Bel, Martijn Van den. 2015. Archaeological Investigations between Cayenne Island and the Maroni River: A Cultural Sequence of Western Coastal French Guiana from 5000 BP to Present. Leiden: Sidestone Press.	FALSE
Pedra Branca (PA-IT-09)	Incised-Punctate	Incised-Punctate (Castanha)	685	65	SI-4210		-4.31	-55.98	ADE site with burials and midden.		Rocha 2017	Rocha, Bruna. 2017. “Ipi Ocemumuge: A Regional Archaeology of the Upper Tapajós River.” London: University College of London.	FALSE
Alvorada (PA01013)	Incised-Punctate	Incised-Punctate (Santarém)	680	50	Beta-293282		-4.3573	-55.8063	A 24 ha ADE site. Excavations revealed midden areas.		Martins 2012	Martins, Cristiane Maria Pires. 2012. “Sobre Contatos e Fronteiras: Um Enfoque Arqueológico.” Amazônica - Revista de Antropologia 4 (1): 150–84.	FALSE
Poncel (97309.106)	Incised-Punctate	Arauquinoid (Thémire)	675	30	POZ-44828		4.9009	-52.3043	Excavations revealed over 200 dark features including pits with ceramic deposits and post holes of one or two houses.		Van den Bel 2014	Bel, Martijn Van den. 2014. “Excavations at Poncel: An Update of the Late Ceramic Age of Cayenne.” In Antes de Orellana: Actas Del 3er Encuentro Internacional de Arqueologia Amazonica, edited by Stéphen Rostain, 75–88. Quito: IFEA.	FALSE
Poncel (97309.106)	Incised-Punctate	Arauquinoid (Thémire)	675	30	POZ-44835		4.9009	-52.3043	Excavations revealed over 200 dark features including pits with ceramic deposits and post holes of one or two houses.		Van den Bel 2014	Bel, Martijn Van den. 2014. “Excavations at Poncel: An Update of the Late Ceramic Age of Cayenne.” In Antes de Orellana: Actas Del 3er Encuentro Internacional de Arqueologia Amazonica, edited by Stéphen Rostain, 75–88. Quito: IFEA.	FALSE
Tania (97312.168)	Incised-Punctate	Incised-Punctate (Koriabo)	675	75	KIA-26021		5.282	-52.848	Dark layer.		Van den Bel 2015	Bel, Martijn Van den. 2015. Archaeological Investigations between Cayenne Island and the Maroni River: A Cultural Sequence of Western Coastal French Guiana from 5000 BP to Present. Leiden: Sidestone Press.	FALSE
Camoruco	Incised-Punctate	Arauquinoid (Camoruco)	670	80	I-8626		7.921	-65.858			Roosevelt 1997	Roosevelt, Anna Curtenius. 1997. The Excavations at Corozal, Venezuela: Stratigraphy and Ceramic Seriation. New Haven: Yale University.	FALSE
Agüerito	Incised-Punctate	Arauquinoid (Corozal)	665	120	GX-6267		7.6	-66.3833			Roosevelt 1997	Roosevelt, Anna Curtenius. 1997. The Excavations at Corozal, Venezuela: Stratigraphy and Ceramic Seriation. New Haven: Yale University.	FALSE
Buena Vista	Incised-Punctate	Arauquinoid	665	80	I-9398		3.8	-67.24			Rouse and Allaire 1978	Rouse, Irving, and Louis Allaire. 1978. “Eastern Venezuela, Guianas, and the West Indies.” In Chronologies in New World Archaeology, edited by Royal E Taylor and Clement Meighan, 431–81. New York: Academic Press.	FALSE
Porto (PA-ST-42)	Incised-Punctate	Incised-Punctate (Santarém)	664	57	WK-6844		-2.4202	-54.7409	Aldeia and Porto form a single complex, the largest ADE site (16 ha) in the Santarém region. Excavations uncovered domestic floors with hearths and ceramic-filled pits.		Quinn 2004	Quinn, Ellen. 2004. “Excavating ‘Tapajó’ Ceramics at Santarém: Their Age and Archaeological Context.” Chicago: University of Illinois at Chicago.	FALSE
Porto (PA-ST-42)	Incised-Punctate	Incised-Punctate (Santarém)	660	30	Beta-386141		-2.4202	-54.7409	Aldeia and Porto form a single complex, the largest ADE site (16 ha) in the Santarém region. Excavations uncovered domestic floors with hearths and ceramic-filled pits.		Maezumi et al. 2018	Maezumi, S Yoshi, Daiana T Alves, Mark Robinson, Jonas Gregorio De Souza, Carolina Levis, R L Barnett, E A Oliveira, Dunia Urrego, Denise Schaan, and José Iriarte. 2018. “The Legacy of 4,500 Years of Polyculture Agroforestry in the Eastern Amazon.” Nature Plants 4: 540–47.	FALSE
Poncel (97309.106)	Incised-Punctate	Arauquinoid (Thémire)	655	30	POZ-44821		4.9009	-52.3043	Excavations revealed over 200 dark features including pits with ceramic deposits and post holes of one or two houses.		Van den Bel 2014	Bel, Martijn Van den. 2014. “Excavations at Poncel: An Update of the Late Ceramic Age of Cayenne.” In Antes de Orellana: Actas Del 3er Encuentro Internacional de Arqueologia Amazonica, edited by Stéphen Rostain, 75–88. Quito: IFEA.	FALSE
Poncel (97309.106)	Incised-Punctate	Arauquinoid (Thémire)	655	25	POZ-44823		4.9009	-52.3043	Excavations revealed over 200 dark features including pits with ceramic deposits and post holes of one or two houses.		Van den Bel 2014	Bel, Martijn Van den. 2014. “Excavations at Poncel: An Update of the Late Ceramic Age of Cayenne.” In Antes de Orellana: Actas Del 3er Encuentro Internacional de Arqueologia Amazonica, edited by Stéphen Rostain, 75–88. Quito: IFEA.	FALSE
Canaraven (AM-7)	Incised-Punctate	Arauquinoid (Nericagua)	654	93	P-165	Charcoal	4.168	-67.738			Rouse and Cruxent 1963	Rouse, Irving, and José M Cruxent. 1963. Venezuelan Archaeology. New Haven: Yale University Press.	FALSE
Porto (PA-ST-42)	Incised-Punctate	Incised-Punctate (Santarém)	652	56	WK-6837		-2.4202	-54.7409	Aldeia and Porto form a single complex, the largest ADE site (16 ha) in the Santarém region. Excavations uncovered domestic floors with hearths and ceramic-filled pits.	Two dates (452 ± 57 BP and 652 ± 56 BP) are published under the same laboratory number.	Quinn 2004	Quinn, Ellen. 2004. “Excavating ‘Tapajó’ Ceramics at Santarém: Their Age and Archaeological Context.” Chicago: University of Illinois at Chicago.	FALSE
Laja de Manapire	Incised-Punctate	Arauquinoid (Camoruco)	650	75	I-9449		7.716	-66.129			Rouse and Allaire 1978	Rouse, Irving, and Louis Allaire. 1978. “Eastern Venezuela, Guianas, and the West Indies.” In Chronologies in New World Archaeology, edited by Royal E Taylor and Clement Meighan, 431–81. New York: Academic Press.	FALSE
El Pailón	Incised-Punctate	Arauquinoid (Macapaima)	650	70	SI-868	Charcoal	8.426	-62.787			Rouse and Allaire 1978	Rouse, Irving, and Louis Allaire. 1978. “Eastern Venezuela, Guianas, and the West Indies.” In Chronologies in New World Archaeology, edited by Royal E Taylor and Clement Meighan, 431–81. New York: Academic Press.	FALSE
Porto (PA-ST-42)	Incised-Punctate	Incised-Punctate (Santarém)	650	59	WK-6843		-2.4202	-54.7409	Aldeia and Porto form a single complex, the largest ADE site (16 ha) in the Santarém region. Excavations uncovered domestic floors with hearths and ceramic-filled pits.		Quinn 2004	Quinn, Ellen. 2004. “Excavating ‘Tapajó’ Ceramics at Santarém: Their Age and Archaeological Context.” Chicago: University of Illinois at Chicago.	FALSE
Poncel (97309.106)	Incised-Punctate	Arauquinoid (Thémire)	645	30	POZ-44817		4.9009	-52.3043	Excavations revealed over 200 dark features including pits with ceramic deposits and post holes of one or two houses.		Van den Bel 2014	Bel, Martijn Van den. 2014. “Excavations at Poncel: An Update of the Late Ceramic Age of Cayenne.” In Antes de Orellana: Actas Del 3er Encuentro Internacional de Arqueologia Amazonica, edited by Stéphen Rostain, 75–88. Quito: IFEA.	FALSE
Terra Preta 1	Incised-Punctate	Incised-Punctate (Konduri)	640	50			-2.1671	-56.0993	Large ADE site. Terra Preta 1 and Terra Preta 2 together extend over 50 ha.		Panachuk 2012	Panachuk, Lílian. 2012. “Cerâmicas Pocó e Konduri No Baixo Amazonas.” In Cerâmicas Arqueológicas Da Amazônia: Rumo a Uma Nova Síntese, edited by Cristiana Barreto, Helena P Lima, and Carla J Betancourt, 289–97. Brasília: IPHAN/Ministério da Cultura.	FALSE
Porto (PA-ST-42)	Incised-Punctate	Incised-Punctate (Santarém)	640	30	Beta-386134		-2.4202	-54.7409	Aldeia and Porto form a single complex, the largest ADE site (16 ha) in the Santarém region. Excavations uncovered domestic floors with hearths and ceramic-filled pits.		Maezumi et al. 2018	Maezumi, S Yoshi, Daiana T Alves, Mark Robinson, Jonas Gregorio De Souza, Carolina Levis, R L Barnett, E A Oliveira, Dunia Urrego, Denise Schaan, and José Iriarte. 2018. “The Legacy of 4,500 Years of Polyculture Agroforestry in the Eastern Amazon.” Nature Plants 4: 540–47.	FALSE
Boa Vista (PA-OR-63)	Incised-Punctate	Incised-Punctate (Konduri)	630	100	Beta-190280		-1.4614	-56.3995	A 13.5 ha site with two areas of ADE.		Guapindaia 2008	Guapindaia, Vera. 2008. “Além Da Margem Do Rio - a Ocupação Konduri e Pocó Na Região de Porto Trombetas, PA.” São Paulo: University of São Paulo.	FALSE
Camoruco	Incised-Punctate	Arauquinoid (Camoruco)	625	80	I-8625		7.921	-65.858			Roosevelt 1997	Roosevelt, Anna Curtenius. 1997. The Excavations at Corozal, Venezuela: Stratigraphy and Ceramic Seriation. New Haven: Yale University.	FALSE
Martínez	Incised-Punctate	Arauquinoid (Nericagua)	619	103	P-162		3.79	-67.52	The site is a ring village with mounds arranged around a central plaza.		Rouse and Cruxent 1963	Rouse, Irving, and José M Cruxent. 1963. Venezuelan Archaeology. New Haven: Yale University Press.	FALSE
Corozal	Incised-Punctate	Arauquinoid (Camoruco)	610	70	OxA-2497	Maize	7.92	-65.697			Roosevelt 1997	Roosevelt, Anna Curtenius. 1997. The Excavations at Corozal, Venezuela: Stratigraphy and Ceramic Seriation. New Haven: Yale University.	FALSE
Corozal	Incised-Punctate	Arauquinoid (Corozal)	610	70	QC-2497		7.92	-65.697			Roosevelt 1997	Roosevelt, Anna Curtenius. 1997. The Excavations at Corozal, Venezuela: Stratigraphy and Ceramic Seriation. New Haven: Yale University.	FALSE
Corozal	Incised-Punctate	Arauquinoid (Camoruco)	610	65	OxA-2495		7.92	-65.697			Roosevelt 1997	Roosevelt, Anna Curtenius. 1997. The Excavations at Corozal, Venezuela: Stratigraphy and Ceramic Seriation. New Haven: Yale University.	FALSE
Boa Vista (PA-OR-63)	Incised-Punctate	Incised-Punctate	610	40	Beta-190278		-1.4614	-56.3995	A 13.5 ha site with two areas of ADE.		Guapindaia 2008	Guapindaia, Vera. 2008. “Além Da Margem Do Rio - a Ocupação Konduri e Pocó Na Região de Porto Trombetas, PA.” São Paulo: University of São Paulo.	FALSE
Boa Vista (PA-OR-63)	Incised-Punctate	Incised-Punctate	610	40	Beta-190279		-1.4614	-56.3995	A 13.5 ha site with two areas of ADE.		Guapindaia 2008	Guapindaia, Vera. 2008. “Além Da Margem Do Rio - a Ocupação Konduri e Pocó Na Região de Porto Trombetas, PA.” São Paulo: University of São Paulo.	FALSE
Cachoeira Grande do Iriri (PA-BI-04)	Incised-Punctate	Incised-Punctate (Curuá)	600	60	SI-4351		-3.91	-52.98	ADE site.		Rocha 2017	Rocha, Bruna. 2017. “Ipi Ocemumuge: A Regional Archaeology of the Upper Tapajós River.” London: University College of London.	FALSE
Coroatá (PA-MT-59)	Incised-Punctate	Incised-Punctate (Konduri)	590	30	Beta-349952	Charcoal	-2.0676	-54.1644	ADE site with 150 x 200 m area.		Barreto and Nascimento 2012	Barreto, Cristiana, and Hannah F Nascimento. 2012. “O Que Nos Dizem as Cerâmicas de Monte Alegre Sobre a Ocupação Pré-Colonial Do Baixo Amazonas?” In Cerâmicas Arqueológicas Da Amazônia: Rumo a Uma Nova Síntese, edited by Cristiana Barreto, Helena P Lima, and Carla J Betancourt, 271–87. Belém: IPHAN.	FALSE
Porto (PA-ST-42)	Incised-Punctate	Incised-Punctate (Santarém)	590	30	Beta-386136		-2.4202	-54.7409	Aldeia and Porto form a single complex, the largest ADE site (16 ha) in the Santarém region. Excavations uncovered domestic floors with hearths and ceramic-filled pits.		Maezumi et al. 2018	Maezumi, S Yoshi, Daiana T Alves, Mark Robinson, Jonas Gregorio De Souza, Carolina Levis, R L Barnett, E A Oliveira, Dunia Urrego, Denise Schaan, and José Iriarte. 2018. “The Legacy of 4,500 Years of Polyculture Agroforestry in the Eastern Amazon.” Nature Plants 4: 540–47.	FALSE
Porto (PA-ST-42)	Incised-Punctate	Incised-Punctate (Santarém)	586	56	WK-6839		-2.4202	-54.7409	Aldeia and Porto form a single complex, the largest ADE site (16 ha) in the Santarém region. Excavations uncovered domestic floors with hearths and ceramic-filled pits.		Quinn 2004	Quinn, Ellen. 2004. “Excavating ‘Tapajó’ Ceramics at Santarém: Their Age and Archaeological Context.” Chicago: University of Illinois at Chicago.	FALSE
Bom Futuro (PA02385)	Incised-Punctate	Incised-Punctate (Santarém)	586	30	Ua-46306		-2.7274	-54.9081	ADE site with 28 ha and earthworks (artificial pond).		Stenborg 2016	Stenborg, P D. 2016. “Archaeological Research at Hinterland Sites on the Belterra Plateau, Pará.” In Beyond Waters: Archaeology and Environmental History of the Amazonian Inland, edited by P D Stenborg, 113–26. Gothenburg: University of Gothenburg.	FALSE
Canaraven (AM-7)	Incised-Punctate	Arauquinoid (Nericagua)	585	93	P-164	Charcoal	4.168	-67.738			Rouse and Cruxent 1963	Rouse, Irving, and José M Cruxent. 1963. Venezuelan Archaeology. New Haven: Yale University Press.	FALSE
Rorota (PK-11)	Incised-Punctate	Arauquinoid (Thémire)	585	35	POZ-42484		4.5339	-52.1536	The site is about 10 ha. Excavations in one sector uncovered post holes whose distribution suggested two domestic structures.		Van den Bel 2015	Bel, Martijn Van den. 2015. Archaeological Investigations between Cayenne Island and the Maroni River: A Cultural Sequence of Western Coastal French Guiana from 5000 BP to Present. Leiden: Sidestone Press.	FALSE
Crique Sparouine (97311.110)	Incised-Punctate	Incised-Punctate (Koriabo)	585	25	KIA-32394	Charcoal	5.1508	-54.1511	Dark layers with over 400 features (pits with ceramic deposits, post holes of three potential houses).		Van den Bel 2010	Bel, Martijn Van den. 2010. “A Koriabo Site on the Lower Maroni River: Results of the Preventive Archaeological Excavation at Crique Sparouine, French Guiana.” In Arqueologia Amazônica, edited by E Pereira and V Guapindaia, 61–93. Belém: Museu Paraense Emilio Goeldi.	FALSE
Porto (PA-ST-42)	Incised-Punctate	Incised-Punctate (Santarém)	583	57	WK-6833		-2.4202	-54.7409	Aldeia and Porto form a single complex, the largest ADE site (16 ha) in the Santarém region. Excavations uncovered domestic floors with hearths and ceramic-filled pits.		Quinn 2004	Quinn, Ellen. 2004. “Excavating ‘Tapajó’ Ceramics at Santarém: Their Age and Archaeological Context.” Chicago: University of Illinois at Chicago.	FALSE
Serraria Trombetas (PA01009)	Incised-Punctate	Incised-Punctate (Santarém)	580	30	Beta-324187		-4.3411	-55.7766	ADE site with post holes and secondary urn burials.		Martins 2012	Martins, Cristiane Maria Pires. 2012. “Sobre Contatos e Fronteiras: Um Enfoque Arqueológico.” Amazônica - Revista de Antropologia 4 (1): 150–84.	FALSE
Tucuragua	Incised-Punctate	Arauquinoid (Camoruco)	565	80	I-8627		7.779	-65.281			Roosevelt 1997	Roosevelt, Anna Curtenius. 1997. The Excavations at Corozal, Venezuela: Stratigraphy and Ceramic Seriation. New Haven: Yale University.	FALSE
Camoruco	Incised-Punctate	Arauquinoid (Camoruco)	550	80	I-8624		7.921	-65.858			Roosevelt 1997	Roosevelt, Anna Curtenius. 1997. The Excavations at Corozal, Venezuela: Stratigraphy and Ceramic Seriation. New Haven: Yale University.	FALSE
Corozal	Incised-Punctate	Arauquinoid (Camoruco)	550	70	OxA-2489		7.92	-65.697			Roosevelt 1997	Roosevelt, Anna Curtenius. 1997. The Excavations at Corozal, Venezuela: Stratigraphy and Ceramic Seriation. New Haven: Yale University.	FALSE
Pocó	Incised-Punctate	Incised-Punctate (Konduri)	550	100	SI-2775		-2.17	-56.74			Hilbert and Hilbert 1980	Hilbert, Peter P, and Klaus Hilbert. 1980. “Resultados Preliminares Da Pesquisa Arqueológica Nos Rios Nhamundá e Trombetas, Baixo Amazonas.” Boletim Do Museu Paraense Emilio Goeldi 75: 1–15.	FALSE
Aviso I (PA-OR-116)	Incised-Punctate	Incised-Punctate (Konduri)	550	40	Beta-190284		-1.7143	-56.4094	A 2 ha site with three areas of ADE.		Guapindaia 2008	Guapindaia, Vera. 2008. “Além Da Margem Do Rio - a Ocupação Konduri e Pocó Na Região de Porto Trombetas, PA.” São Paulo: University of São Paulo.	FALSE
Cedro	Incised-Punctate	Incised-Punctate (Santarém)	550	30	Beta-324192		-2.6403	-54.7811	ADE site with 6 ha and earthworks (artificial pond).		Schaan 2016	Schaan, Denise P. 2016. “Discussing Centre-Periphery Relations within the Tapajó Domain, Lower Amazon.” In Beyond Waters: Archaeology and Environmental History of the Amazonian Inland, edited by P D Stenborg, 23–36. Gothenburg: University of Gothenburg.	FALSE
Ronquín	Incised-Punctate	Arauquinoid (Camoruco)	545	60	SI-1369		7.817	-65.819			Roosevelt 1997	Roosevelt, Anna Curtenius. 1997. The Excavations at Corozal, Venezuela: Stratigraphy and Ceramic Seriation. New Haven: Yale University.	FALSE
Martínez	Incised-Punctate	Arauquinoid (Nericagua)	544	113	P-163		3.79	-67.52	The site is a ring village with mounds arranged around a central plaza.		Rouse and Cruxent 1963	Rouse, Irving, and José M Cruxent. 1963. Venezuelan Archaeology. New Haven: Yale University Press.	FALSE
La Urbana	Incised-Punctate	Arauquinoid	540	75	I-9448		7.12	-66.93			Rouse and Allaire 1978	Rouse, Irving, and Louis Allaire. 1978. “Eastern Venezuela, Guianas, and the West Indies.” In Chronologies in New World Archaeology, edited by Royal E Taylor and Clement Meighan, 431–81. New York: Academic Press.	FALSE
Sainte-Agathe (97305.044)	Incised-Punctate	Arauquinoid (Thémire)	540	25	UGAMS-4568		5.015	-52.5085			Samuelian 2009	Samuelian, C. 2009. “Lieu Dite Sainte Agathe, Macouria (Guyane 973).” INRAP.	FALSE
Bom Futuro (PA02385)	Incised-Punctate	Incised-Punctate (Santarém)	540	30	Ua-46305		-2.7274	-54.9081	ADE site with 28 ha and earthworks (artificial pond).		Stenborg 2016	Stenborg, P D. 2016. “Archaeological Research at Hinterland Sites on the Belterra Plateau, Pará.” In Beyond Waters: Archaeology and Environmental History of the Amazonian Inland, edited by P D Stenborg, 113–26. Gothenburg: University of Gothenburg.	FALSE
Porto (PA-ST-42)	Incised-Punctate	Incised-Punctate (Santarém)	537	58	WK-6840		-2.4202	-54.7409	Aldeia and Porto form a single complex, the largest ADE site (16 ha) in the Santarém region. Excavations uncovered domestic floors with hearths and ceramic-filled pits.		Quinn 2004	Quinn, Ellen. 2004. “Excavating ‘Tapajó’ Ceramics at Santarém: Their Age and Archaeological Context.” Chicago: University of Illinois at Chicago.	FALSE
Blauwgrond II	Incised-Punctate	Incised-Punctate (Koriabo)	520	50	GrN-2173		5.69	-55.68			Rostain 1994	Rostain, Stéphen. 1994. L’occupation Amérindienne Ancienne Du Littoral de Guyane. Paris: ORSTOM Éditions.	FALSE
Boca del Parguaza	Incised-Punctate	Arauquinoid	515	75	I-9399		6.399	-67.191			Rouse and Allaire 1978	Rouse, Irving, and Louis Allaire. 1978. “Eastern Venezuela, Guianas, and the West Indies.” In Chronologies in New World Archaeology, edited by Royal E Taylor and Clement Meighan, 431–81. New York: Academic Press.	FALSE
Porto (PA-ST-42)	Incised-Punctate	Incised-Punctate (Santarém)	512	59	WK-6846		-2.4202	-54.7409	Aldeia and Porto form a single complex, the largest ADE site (16 ha) in the Santarém region. Excavations uncovered domestic floors with hearths and ceramic-filled pits.		Quinn 2004	Quinn, Ellen. 2004. “Excavating ‘Tapajó’ Ceramics at Santarém: Their Age and Archaeological Context.” Chicago: University of Illinois at Chicago.	FALSE
Los Algarrobotes	Incised-Punctate	Arauquinoid (Camoruco)	510	80	OxA-2533		7.887	-65.767			Roosevelt 1997	Roosevelt, Anna Curtenius. 1997. The Excavations at Corozal, Venezuela: Stratigraphy and Ceramic Seriation. New Haven: Yale University.	FALSE
Corozal	Incised-Punctate	Arauquinoid (Camoruco)	510	70	QC-310-A	Charcoal	7.92	-65.697			Roosevelt 1997	Roosevelt, Anna Curtenius. 1997. The Excavations at Corozal, Venezuela: Stratigraphy and Ceramic Seriation. New Haven: Yale University.	FALSE
Sainte-Agathe (97305.044)	Incised-Punctate	Arauquinoid (Thémire)	505	80	UGAMS-4567b		5.015	-52.5085			Samuelian 2009	Samuelian, C. 2009. “Lieu Dite Sainte Agathe, Macouria (Guyane 973).” INRAP.	FALSE
Porto (PA-ST-42)	Incised-Punctate	Incised-Punctate (Santarém)	500	30	Beta-386140		-2.4202	-54.7409	Aldeia and Porto form a single complex, the largest ADE site (16 ha) in the Santarém region. Excavations uncovered domestic floors with hearths and ceramic-filled pits.		Maezumi et al. 2018	Maezumi, S Yoshi, Daiana T Alves, Mark Robinson, Jonas Gregorio De Souza, Carolina Levis, R L Barnett, E A Oliveira, Dunia Urrego, Denise Schaan, and José Iriarte. 2018. “The Legacy of 4,500 Years of Polyculture Agroforestry in the Eastern Amazon.” Nature Plants 4: 540–47.	FALSE
Bom Futuro (PA02385)	Incised-Punctate	Incised-Punctate (Santarém)	497	30	Ua-46304		-2.7274	-54.9081	ADE site with 28 ha and earthworks (artificial pond).		Stenborg 2016	Stenborg, P D. 2016. “Archaeological Research at Hinterland Sites on the Belterra Plateau, Pará.” In Beyond Waters: Archaeology and Environmental History of the Amazonian Inland, edited by P D Stenborg, 113–26. Gothenburg: University of Gothenburg.	FALSE
Ronquín	Incised-Punctate	Arauquinoid (Camoruco)	490	45	SI-1370		7.817	-65.819			Roosevelt 1997	Roosevelt, Anna Curtenius. 1997. The Excavations at Corozal, Venezuela: Stratigraphy and Ceramic Seriation. New Haven: Yale University.	FALSE
Porto (PA-ST-42)	Incised-Punctate	Incised-Punctate (Santarém)	490	30	Beta-386148		-2.4202	-54.7409	Aldeia and Porto form a single complex, the largest ADE site (16 ha) in the Santarém region. Excavations uncovered domestic floors with hearths and ceramic-filled pits.		Maezumi et al. 2018	Maezumi, S Yoshi, Daiana T Alves, Mark Robinson, Jonas Gregorio De Souza, Carolina Levis, R L Barnett, E A Oliveira, Dunia Urrego, Denise Schaan, and José Iriarte. 2018. “The Legacy of 4,500 Years of Polyculture Agroforestry in the Eastern Amazon.” Nature Plants 4: 540–47.	FALSE
Agüerito	Incised-Punctate	Arauquinoid (Camoruco)	485	120	GX-6265		7.6	-66.3833			Roosevelt 1997	Roosevelt, Anna Curtenius. 1997. The Excavations at Corozal, Venezuela: Stratigraphy and Ceramic Seriation. New Haven: Yale University.	FALSE
Itapinima I (PA-AL-39)	Incised-Punctate	Incised-Punctate (Curuá)	485	90	SI-4344		-3.24	-52.21	ADE site.		Rocha 2017	Rocha, Bruna. 2017. “Ipi Ocemumuge: A Regional Archaeology of the Upper Tapajós River.” London: University College of London.	FALSE
Corozal	Incised-Punctate	Arauquinoid (Camoruco)	475	70	OxA-2488		7.92	-65.697			Roosevelt 1997	Roosevelt, Anna Curtenius. 1997. The Excavations at Corozal, Venezuela: Stratigraphy and Ceramic Seriation. New Haven: Yale University.	FALSE
Camoruco	Incised-Punctate	Arauquinoid (Camoruco)	470	80	I-8623		7.921	-65.858			Roosevelt 1997	Roosevelt, Anna Curtenius. 1997. The Excavations at Corozal, Venezuela: Stratigraphy and Ceramic Seriation. New Haven: Yale University.	FALSE
Serra do Maguari I	Incised-Punctate	Incised-Punctate (Santarém)	470	30	Beta-433637	Charcoal	-2.8075	-55.0647	ADE site with 300 x 200 m area and six mounds arranged in semi-circle. Mounds contain successive occupation floors and ceramic deposits.		Alves 2017	Alves, Daiana Travassos. 2017. “Dark Earth Plant Management in the Lower Tapajos.” University of Exeter.	FALSE
Corozal	Incised-Punctate	Arauquinoid (Camoruco)	460	80	QC-324-A	Charcoal	7.92	-65.697			Roosevelt 1997	Roosevelt, Anna Curtenius. 1997. The Excavations at Corozal, Venezuela: Stratigraphy and Ceramic Seriation. New Haven: Yale University.	FALSE
Porto (PA-ST-42)	Incised-Punctate	Incised-Punctate (Santarém)	460	30	Beta-386142		-2.4202	-54.7409	Aldeia and Porto form a single complex, the largest ADE site (16 ha) in the Santarém region. Excavations uncovered domestic floors with hearths and ceramic-filled pits.		Maezumi et al. 2018	Maezumi, S Yoshi, Daiana T Alves, Mark Robinson, Jonas Gregorio De Souza, Carolina Levis, R L Barnett, E A Oliveira, Dunia Urrego, Denise Schaan, and José Iriarte. 2018. “The Legacy of 4,500 Years of Polyculture Agroforestry in the Eastern Amazon.” Nature Plants 4: 540–47.	FALSE
Fazenda Cacau (PA00993)	Incised-Punctate	Incised-Punctate (Santarém)	460	30	Beta-293286		-4.1909	-55.4569			Martins 2012	Martins, Cristiane Maria Pires. 2012. “Sobre Contatos e Fronteiras: Um Enfoque Arqueológico.” Amazônica - Revista de Antropologia 4 (1): 150–84.	FALSE
Camoruco	Incised-Punctate	Arauquinoid (Camoruco)	455	85	I-8622		7.921	-65.858			Roosevelt 1997	Roosevelt, Anna Curtenius. 1997. The Excavations at Corozal, Venezuela: Stratigraphy and Ceramic Seriation. New Haven: Yale University.	FALSE
Morico Creek	Incised-Punctate	Incised-Punctate (Koriabo)	455	65	GrN-2321		5.7035	-54.6989			Rostain 1994	Rostain, Stéphen. 1994. L’occupation Amérindienne Ancienne Du Littoral de Guyane. Paris: ORSTOM Éditions.	FALSE
Porto (PA-ST-42)	Incised-Punctate	Incised-Punctate (Santarém)	455	63	WK-6845		-2.4202	-54.7409	Aldeia and Porto form a single complex, the largest ADE site (16 ha) in the Santarém region. Excavations uncovered domestic floors with hearths and ceramic-filled pits.		Quinn 2004	Quinn, Ellen. 2004. “Excavating ‘Tapajó’ Ceramics at Santarém: Their Age and Archaeological Context.” Chicago: University of Illinois at Chicago.	FALSE
Porto (PA-ST-42)	Incised-Punctate	Incised-Punctate (Santarém)	452	57	WK-6837		-2.4202	-54.7409	Aldeia and Porto form a single complex, the largest ADE site (16 ha) in the Santarém region. Excavations uncovered domestic floors with hearths and ceramic-filled pits.	Two dates (452 ± 57 BP and 652 ± 56 BP) are published under the same laboratory number.	Quinn 2004	Quinn, Ellen. 2004. “Excavating ‘Tapajó’ Ceramics at Santarém: Their Age and Archaeological Context.” Chicago: University of Illinois at Chicago.	FALSE
Christiaankondre	Incised-Punctate	Incised-Punctate (Koriabo)	440	50	GrN-4241		5.7387	-54.0102			Rostain 1994	Rostain, Stéphen. 1994. L’occupation Amérindienne Ancienne Du Littoral de Guyane. Paris: ORSTOM Éditions.	FALSE
Angoulême (97306.003)	Incised-Punctate	Incised-Punctate (Koriabo)	440	30	LY-4949		5.3509	-53.6691	The site is surrounded by a defensive ditch.		Gassies and Dauphin 2013	Gassies, E., and G. Dauphin. 2013. “Angoulême, Mana.” Bilan Scientifique de La Guyane 2011: 17–18.	FALSE
Serra do Maguari I	Incised-Punctate	Incised-Punctate (Santarém)	430	30	Beta-433632	Charcoal	-2.8075	-55.0647	ADE site with 300 x 200 m area and six mounds arranged in semi-circle. Mounds contain successive occupation floors and ceramic deposits.		Alves 2017	Alves, Daiana Travassos. 2017. “Dark Earth Plant Management in the Lower Tapajos.” University of Exeter.	FALSE
Porto (PA-ST-42)	Incised-Punctate	Incised-Punctate (Santarém)	425	56	WK-6841		-2.4202	-54.7409	Aldeia and Porto form a single complex, the largest ADE site (16 ha) in the Santarém region. Excavations uncovered domestic floors with hearths and ceramic-filled pits.		Quinn 2004	Quinn, Ellen. 2004. “Excavating ‘Tapajó’ Ceramics at Santarém: Their Age and Archaeological Context.” Chicago: University of Illinois at Chicago.	FALSE
Saut Saillat (97311.104)	Incised-Punctate	Incised-Punctate (Koriabo)	425	20	KIA-31240		5.2712	-54.2044			Hildebrand 2008	Hildebrand, M. 2008. “Saut-Saillat: Une Occupation Diachronique de Berge Haute, Saint-Laurent Du Maroni (Guyane Française): Rapport de Fouille.”	FALSE
Corozal	Incised-Punctate	Arauquinoid (Camoruco)	420	65	OxA-2499		7.92	-65.697			Roosevelt 1997	Roosevelt, Anna Curtenius. 1997. The Excavations at Corozal, Venezuela: Stratigraphy and Ceramic Seriation. New Haven: Yale University.	FALSE
Pointe Balaté (97311.120)	Incised-Punctate	Incised-Punctate (Koriabo)	420	30	POZ-35840		5.494	-54.03	The site contained a primary burial. The ceramics include Barbakoeba and Koriabo elements.	This date is clearly associated with a Koriabo feature.	Briand 2015	Briand, J. 2015. “La Pointe de Balaté, Saint-Laurent Du Maroni: Rapport de Fouille.”	FALSE
Porto (PA-ST-42)	Incised-Punctate	Incised-Punctate (Santarém)	418	59	WK-6842		-2.4202	-54.7409	Aldeia and Porto form a single complex, the largest ADE site (16 ha) in the Santarém region. Excavations uncovered domestic floors with hearths and ceramic-filled pits.		Quinn 2004	Quinn, Ellen. 2004. “Excavating ‘Tapajó’ Ceramics at Santarém: Their Age and Archaeological Context.” Chicago: University of Illinois at Chicago.	FALSE
Porto (PA-ST-42)	Incised-Punctate	Incised-Punctate (Santarém)	413	56	WK-6838		-2.4202	-54.7409	Aldeia and Porto form a single complex, the largest ADE site (16 ha) in the Santarém region. Excavations uncovered domestic floors with hearths and ceramic-filled pits.		Quinn 2004	Quinn, Ellen. 2004. “Excavating ‘Tapajó’ Ceramics at Santarém: Their Age and Archaeological Context.” Chicago: University of Illinois at Chicago.	FALSE
Corozal	Incised-Punctate	Arauquinoid (Camoruco)	410	85	QC-321	Charcoal	7.92	-65.697			Roosevelt 1997	Roosevelt, Anna Curtenius. 1997. The Excavations at Corozal, Venezuela: Stratigraphy and Ceramic Seriation. New Haven: Yale University.	FALSE
Corozal	Incised-Punctate	Arauquinoid (Camoruco)	410	80	QC-310-B	Charcoal	7.92	-65.697			Roosevelt 1997	Roosevelt, Anna Curtenius. 1997. The Excavations at Corozal, Venezuela: Stratigraphy and Ceramic Seriation. New Haven: Yale University.	FALSE
Saut Mapaou (97301.088)	Incised-Punctate	Incised-Punctate (Koriabo)	410	60	GIF-6956	Charcoal	4.18	-52.33			Rostain 1994	Rostain, Stéphen. 1994. L’occupation Amérindienne Ancienne Du Littoral de Guyane. Paris: ORSTOM Éditions.	FALSE
Bigiston	Incised-Punctate	Incised-Punctate (Koriabo)	410	60	GrN-4240		5.6	-54.24			Rostain 1994	Rostain, Stéphen. 1994. L’occupation Amérindienne Ancienne Du Littoral de Guyane. Paris: ORSTOM Éditions.	FALSE
Porto (PA-ST-42)	Incised-Punctate	Incised-Punctate (Santarém)	410	30	Beta-386146		-2.4202	-54.7409	Aldeia and Porto form a single complex, the largest ADE site (16 ha) in the Santarém region. Excavations uncovered domestic floors with hearths and ceramic-filled pits.		Maezumi et al. 2018	Maezumi, S Yoshi, Daiana T Alves, Mark Robinson, Jonas Gregorio De Souza, Carolina Levis, R L Barnett, E A Oliveira, Dunia Urrego, Denise Schaan, and José Iriarte. 2018. “The Legacy of 4,500 Years of Polyculture Agroforestry in the Eastern Amazon.” Nature Plants 4: 540–47.	FALSE
Tania (97312.168)	Incised-Punctate	Incised-Punctate (Koriabo)	410	20	KIA-26022		5.282	-52.848	Dark layer.		Van den Bel 2015	Bel, Martijn Van den. 2015. Archaeological Investigations between Cayenne Island and the Maroni River: A Cultural Sequence of Western Coastal French Guiana from 5000 BP to Present. Leiden: Sidestone Press.	FALSE
Castanha (PA00999)	Incised-Punctate	Incised-Punctate (Castanha)	400	60	SI-4206		-4.31	-55.98			Rocha 2017	Rocha, Bruna. 2017. “Ipi Ocemumuge: A Regional Archaeology of the Upper Tapajós River.” London: University College of London.	FALSE
Porto (PA-ST-42)	Incised-Punctate	Incised-Punctate (Santarém)	400	30	Beta-386147		-2.4202	-54.7409	Aldeia and Porto form a single complex, the largest ADE site (16 ha) in the Santarém region. Excavations uncovered domestic floors with hearths and ceramic-filled pits.		Maezumi et al. 2018	Maezumi, S Yoshi, Daiana T Alves, Mark Robinson, Jonas Gregorio De Souza, Carolina Levis, R L Barnett, E A Oliveira, Dunia Urrego, Denise Schaan, and José Iriarte. 2018. “The Legacy of 4,500 Years of Polyculture Agroforestry in the Eastern Amazon.” Nature Plants 4: 540–47.	FALSE
Porto (PA-ST-42)	Incised-Punctate	Incised-Punctate (Santarém)	400	30	Beta-388951		-2.4202	-54.7409	Aldeia and Porto form a single complex, the largest ADE site (16 ha) in the Santarém region. Excavations uncovered domestic floors with hearths and ceramic-filled pits.		Maezumi et al. 2018	Maezumi, S Yoshi, Daiana T Alves, Mark Robinson, Jonas Gregorio De Souza, Carolina Levis, R L Barnett, E A Oliveira, Dunia Urrego, Denise Schaan, and José Iriarte. 2018. “The Legacy of 4,500 Years of Polyculture Agroforestry in the Eastern Amazon.” Nature Plants 4: 540–47.	FALSE
Wayabo, Site 1 (97304.091)	Incised-Punctate	Arauquinoid (Thémire)	395	30	POZ-30850		5.16	-52.65			Briand 2011	Briand, J. 2011. “Wayabo, Kourou, Guyane.” Cayenne: INRAP.	FALSE
Rorota (PK-11)	Incised-Punctate	Arauquinoid (Thémire)	395	30	POZ-42485		4.5339	-52.1536	The site is about 10 ha. Excavations in one sector uncovered post holes whose distribution suggested two domestic structures.		Van den Bel 2015	Bel, Martijn Van den. 2015. Archaeological Investigations between Cayenne Island and the Maroni River: A Cultural Sequence of Western Coastal French Guiana from 5000 BP to Present. Leiden: Sidestone Press.	FALSE
Corozal	Incised-Punctate	Arauquinoid (Camoruco)	390	70	OxA-2487		7.92	-65.697			Roosevelt 1997	Roosevelt, Anna Curtenius. 1997. The Excavations at Corozal, Venezuela: Stratigraphy and Ceramic Seriation. New Haven: Yale University.	FALSE
Serra do Maguari I	Incised-Punctate	Incised-Punctate (Santarém)	390	30	Beta-433630	Charcoal	-2.8075	-55.0647	ADE site with 300 x 200 m area and six mounds arranged in semi-circle. Mounds contain successive occupation floors and ceramic deposits.		Alves 2017	Alves, Daiana Travassos. 2017. “Dark Earth Plant Management in the Lower Tapajos.” University of Exeter.	FALSE
Serra do Maguari I	Incised-Punctate	Incised-Punctate (Santarém)	390	30	Beta-433631	Charcoal	-2.8075	-55.0647	ADE site with 300 x 200 m area and six mounds arranged in semi-circle. Mounds contain successive occupation floors and ceramic deposits.		Alves 2017	Alves, Daiana Travassos. 2017. “Dark Earth Plant Management in the Lower Tapajos.” University of Exeter.	FALSE
Saut Saillat (97311.104)	Incised-Punctate	Incised-Punctate (Koriabo)	390	20	KIA-31242		5.2712	-54.2044			Hildebrand 2008	Hildebrand, M. 2008. “Saut-Saillat: Une Occupation Diachronique de Berge Haute, Saint-Laurent Du Maroni (Guyane Française): Rapport de Fouille.”	FALSE
Porto (PA-ST-42)	Incised-Punctate	Incised-Punctate (Santarém)	386	62	WK-6832		-2.4202	-54.7409	Aldeia and Porto form a single complex, the largest ADE site (16 ha) in the Santarém region. Excavations uncovered domestic floors with hearths and ceramic-filled pits.		Quinn 2004	Quinn, Ellen. 2004. “Excavating ‘Tapajó’ Ceramics at Santarém: Their Age and Archaeological Context.” Chicago: University of Illinois at Chicago.	FALSE
Porto (PA-ST-42)	Incised-Punctate	Incised-Punctate (Santarém)	380	64	WK-6835		-2.4202	-54.7409	Aldeia and Porto form a single complex, the largest ADE site (16 ha) in the Santarém region. Excavations uncovered domestic floors with hearths and ceramic-filled pits.		Quinn 2004	Quinn, Ellen. 2004. “Excavating ‘Tapajó’ Ceramics at Santarém: Their Age and Archaeological Context.” Chicago: University of Illinois at Chicago.	FALSE
Serra do Maguari I	Incised-Punctate	Incised-Punctate (Santarém)	380	30	Beta-433629	Charcoal	-2.8075	-55.0647	ADE site with 300 x 200 m area and six mounds arranged in semi-circle. Mounds contain successive occupation floors and ceramic deposits.		Alves 2017	Alves, Daiana Travassos. 2017. “Dark Earth Plant Management in the Lower Tapajos.” University of Exeter.	FALSE
Saut Saillat (97311.104)	Incised-Punctate	Incised-Punctate (Koriabo)	360	25	KIA-31239		5.2712	-54.2044			Hildebrand 2008	Hildebrand, M. 2008. “Saut-Saillat: Une Occupation Diachronique de Berge Haute, Saint-Laurent Du Maroni (Guyane Française): Rapport de Fouille.”	FALSE
Itapacurá II (PA-ST-30)	Incised-Punctate	Incised-Punctate	350	70	SI-4211		-4.31	-55.98			Rocha 2017	Rocha, Bruna. 2017. “Ipi Ocemumuge: A Regional Archaeology of the Upper Tapajós River.” London: University College of London.	FALSE
Bom Futuro (PA02385)	Incised-Punctate	Incised-Punctate (Santarém)	350	30	Beta-324178		-2.7274	-54.9081	ADE site with 28 ha and earthworks (artificial pond).		Schaan 2016	Schaan, Denise P. 2016. “Discussing Centre-Periphery Relations within the Tapajó Domain, Lower Amazon.” In Beyond Waters: Archaeology and Environmental History of the Amazonian Inland, edited by P D Stenborg, 23–36. Gothenburg: University of Gothenburg.	FALSE
Los Mangos	Incised-Punctate	Arauquinoid (Corozal)	340	80	QC-312-A	Charcoal	7.876	-65.734			Roosevelt 1997	Roosevelt, Anna Curtenius. 1997. The Excavations at Corozal, Venezuela: Stratigraphy and Ceramic Seriation. New Haven: Yale University.	FALSE
Corozal	Incised-Punctate	Arauquinoid (Corozal)	340	70	OxA-2503		7.92	-65.697			Roosevelt 1997	Roosevelt, Anna Curtenius. 1997. The Excavations at Corozal, Venezuela: Stratigraphy and Ceramic Seriation. New Haven: Yale University.	FALSE
Serra do Maguari I	Incised-Punctate	Incised-Punctate (Santarém)	330	30	Beta-433635	Charcoal	-2.8075	-55.0647	ADE site with 300 x 200 m area and six mounds arranged in semi-circle. Mounds contain successive occupation floors and ceramic deposits.		Alves 2017	Alves, Daiana Travassos. 2017. “Dark Earth Plant Management in the Lower Tapajos.” University of Exeter.	FALSE
Saladero	Incised-Punctate	Arauquinoid (Guarguapo)	300	50	Y-38		8.6817	-62.2009			Cruxent and Rouse 1958	Cruxent, José M, and Irving Rouse. 1958. An Archaeological Chronology of Venezuela. Washington, D.C.: Pan American Union.	FALSE
Saladero	Incised-Punctate	Arauquinoid (Guarguapo)	300	50	Y-39		8.6817	-62.2009			Oliver 2013	Oliver, José R. 2013. “Nuevos Aportes a La Arqueología Del Sitio Saladero, Bajo Orinoco, Venezuela.” In III Encuentro Nacional de Arqueología Amazónica. Quito.	FALSE
Serra do Maguari I	Incised-Punctate	Incised-Punctate (Santarém)	300	30	Beta-433634	Charcoal	-2.8075	-55.0647	ADE site with 300 x 200 m area and six mounds arranged in semi-circle. Mounds contain successive occupation floors and ceramic deposits.		Alves 2017	Alves, Daiana Travassos. 2017. “Dark Earth Plant Management in the Lower Tapajos.” University of Exeter.	FALSE
Amapá	Incised-Punctate	Incised-Punctate (Santarém)	300	30	Beta-324176		-2.6408	-54.8161			Schaan 2016	Schaan, Denise P. 2016. “Discussing Centre-Periphery Relations within the Tapajó Domain, Lower Amazon.” In Beyond Waters: Archaeology and Environmental History of the Amazonian Inland, edited by P D Stenborg, 23–36. Gothenburg: University of Gothenburg.	FALSE
Serra do Maguari I	Incised-Punctate	Incised-Punctate (Santarém)	290	30	Beta-433628	Charcoal	-2.8075	-55.0647	ADE site with 300 x 200 m area and six mounds arranged in semi-circle. Mounds contain successive occupation floors and ceramic deposits.		Alves 2017	Alves, Daiana Travassos. 2017. “Dark Earth Plant Management in the Lower Tapajos.” University of Exeter.	FALSE
Los Culises	Incised-Punctate	Arauquinoid (Macapaima)	285	95	SI-867	Charcoal	8.408	-62.684			Sanoja 1979	Sanoja, Mario. 1979. Las Culturas Formativas Del Oriente de Venezuela: La Tradición Barrancas Del Bajo Orinoco. Caracas: Biblioteca de la Academia Nacional de Historia.	FALSE
Itapacurá II (PA-ST-30)	Incised-Punctate	Incised-Punctate	285	75	SI-4212		-4.31	-55.98			Rocha 2017	Rocha, Bruna. 2017. “Ipi Ocemumuge: A Regional Archaeology of the Upper Tapajós River.” London: University College of London.	FALSE
Itapinima I (PA-AL-39)	Incised-Punctate	Incised-Punctate (Curuá)	275	75	SI-4345		-3.24	-52.21	ADE site.		Perota 1992	Perota, Celso. 1992. “Adaptação Agrícola No Baixo Xingu.” In Prehistoria Sudamericana: Nuevas Perspectivas, edited by Betty J Meggers, 211–18. Washington, D. C.: Taraxacum.	FALSE
Corozal	Incised-Punctate	Arauquinoid (Camoruco)	260	80	QC-320	Charcoal	7.92	-65.697			Roosevelt 1997	Roosevelt, Anna Curtenius. 1997. The Excavations at Corozal, Venezuela: Stratigraphy and Ceramic Seriation. New Haven: Yale University.	FALSE
Glycérias (97309.035)	Incised-Punctate	Arauquinoid (Thémire)	260	50	OBDY-727	Charcoal	4.8902	-52.3035			Rostain 1994	Rostain, Stéphen. 1994. L’occupation Amérindienne Ancienne Du Littoral de Guyane. Paris: ORSTOM Éditions.	FALSE
Pedra Branca (PA-IT-09)	Incised-Punctate	Incised-Punctate (Castanha)	255	65	SI-4207		-4.31	-55.98	ADE site with burials and midden.		Rocha 2017	Rocha, Bruna. 2017. “Ipi Ocemumuge: A Regional Archaeology of the Upper Tapajós River.” London: University College of London.	FALSE
Agüerito	Incised-Punctate	Arauquinoid (Camoruco)	245	130	GX-6262		7.6	-66.3833			Roosevelt 1997	Roosevelt, Anna Curtenius. 1997. The Excavations at Corozal, Venezuela: Stratigraphy and Ceramic Seriation. New Haven: Yale University.	FALSE
Mapaou (97301.086)	Incised-Punctate	Incised-Punctate (Koriabo)	240	50	OBDY-728	Charcoal	4.39	-51.99			Rostain 1994	Rostain, Stéphen. 1994. L’occupation Amérindienne Ancienne Du Littoral de Guyane. Paris: ORSTOM Éditions.	FALSE
Cedro	Incised-Punctate	Incised-Punctate (Santarém)	240	30	Beta-324193		-2.6403	-54.7811	ADE site with 6 ha and earthworks (artificial pond).		Schaan 2016	Schaan, Denise P. 2016. “Discussing Centre-Periphery Relations within the Tapajó Domain, Lower Amazon.” In Beyond Waters: Archaeology and Environmental History of the Amazonian Inland, edited by P D Stenborg, 23–36. Gothenburg: University of Gothenburg.	FALSE
Castanha (PA00999)	Incised-Punctate	Incised-Punctate (Castanha)	235	65	SI-4205		-4.31	-55.98			Rocha 2017	Rocha, Bruna. 2017. “Ipi Ocemumuge: A Regional Archaeology of the Upper Tapajós River.” London: University College of London.	FALSE
Rorota (PK-11)	Incised-Punctate	Arauquinoid (Thémire)	205	25	POZ-42515		4.5339	-52.1536	The site is about 10 ha. Excavations in one sector uncovered post holes whose distribution suggested two domestic structures.		Van den Bel 2015	Bel, Martijn Van den. 2015. Archaeological Investigations between Cayenne Island and the Maroni River: A Cultural Sequence of Western Coastal French Guiana from 5000 BP to Present. Leiden: Sidestone Press.	FALSE
Lycée Profesionnel (97309.035)	Incised-Punctate	Arauquinoid (Thémire)	195	20	KIA-33044		4.93	-52.31			Van den Bel 2015	Bel, Martijn Van den. 2015. Archaeological Investigations between Cayenne Island and the Maroni River: A Cultural Sequence of Western Coastal French Guiana from 5000 BP to Present. Leiden: Sidestone Press.	FALSE
São Carlos (PA-AL-06)	Incised-Punctate	Incised-Punctate (Curuá)	175	55	SI-3511		-3.2	-52.2	ADE site.		Perota 1992	Perota, Celso. 1992. “Adaptação Agrícola No Baixo Xingu.” In Prehistoria Sudamericana: Nuevas Perspectivas, edited by Betty J Meggers, 211–18. Washington, D. C.: Taraxacum.	FALSE
Route de Montabo (97302.001)	Incised-Punctate	Arauquinoid (Thémire)	170	170	OBDY-523	Charcoal	4.94	-52.3			Rostain 1994	Rostain, Stéphen. 1994. L’occupation Amérindienne Ancienne Du Littoral de Guyane. Paris: ORSTOM Éditions.	FALSE
Glycérias (97309.035)	Incised-Punctate	Arauquinoid (Thémire)	80	70	OBDY-717	Charcoal	4.8902	-52.3035			Rostain 1994	Rostain, Stéphen. 1994. L’occupation Amérindienne Ancienne Du Littoral de Guyane. Paris: ORSTOM Éditions.	FALSE
Urupá (RO-JI-15)	Tupiguarani	Proto-Tupiguarani	5070	60			-10.9557	-61.9574		The dates are extremely early. The pottery with clear Tupiguarani traits shown in Miller (2009) comes from sites with much later dates.	Miller 2009	Miller, Eurico T. 2009. “A Cultura Cerâmica Do Tronco Tupí No Alto Ji-Paraná, Rondônia, Brasil: Algumas Reflexões Teóricas, Hipotéticas e Conclusivas.” Revista Brasileira de Linguística Antropológica 1 (1): 35–136.	TRUE
Urupá (RO-JI-15)	Tupiguarani	Proto-Tupiguarani	4230	100			-10.9557	-61.9574		The dates are extremely early. The pottery with clear Tupiguarani traits shown in Miller (2009) comes from sites with much later dates.	Miller 2009	Miller, Eurico T. 2009. “A Cultura Cerâmica Do Tronco Tupí No Alto Ji-Paraná, Rondônia, Brasil: Algumas Reflexões Teóricas, Hipotéticas e Conclusivas.” Revista Brasileira de Linguística Antropológica 1 (1): 35–136.	TRUE
Nova Vida (RO-JI-17)	Tupiguarani	Proto-Tupiguarani	3990	70			-10.6987	-61.8788		The dates are extremely early. The pottery with clear Tupiguarani traits shown in Miller (2009) comes from sites with much later dates.	Miller 2009	Miller, Eurico T. 2009. “A Cultura Cerâmica Do Tronco Tupí No Alto Ji-Paraná, Rondônia, Brasil: Algumas Reflexões Teóricas, Hipotéticas e Conclusivas.” Revista Brasileira de Linguística Antropológica 1 (1): 35–136.	TRUE
Ipiranga (RO-JI-23a)	Tupiguarani	Proto-Tupiguarani	3760	70			-10.8993	-61.9285		The dates are extremely early. The pottery with clear Tupiguarani traits shown in Miller (2009) comes from sites with much later dates.	Miller 2009	Miller, Eurico T. 2009. “A Cultura Cerâmica Do Tronco Tupí No Alto Ji-Paraná, Rondônia, Brasil: Algumas Reflexões Teóricas, Hipotéticas e Conclusivas.” Revista Brasileira de Linguística Antropológica 1 (1): 35–136.	TRUE
Morro Grande (RJ00361)	Tupiguarani	Tupiguarani	2920	70	Gif-11045		-22.7853	-42.3636	Dark layer of hearths and charcoal with funerary urns buried in pits, accompanied by painted ceramics and surrounded by hearths.	The date is earlier than expected for the region, but comes from a reliable funerary context.	Scheel-Ybert et al. 2008	Scheel-Ybert, Rita, Kita Macario, Angela Buarque, Roberto M Anjos, and Mariana Beauclair. 2008. “A New Age to an Old Site: The Earliest Tupiguarani Settlement in Rio de Janeiro State?” Anais Da Academia Brasileira de Ciências 80: 763–70.	TRUE
Abrigo Pedra Talhada (GO-NI-176)	Tupiguarani	Tupiguarani	2860	90	CENA-247	Charcoal	-13.9506	-48.2772	Rock shelter.	Pontim (2011) recognises that the dates are much earlier than expected.	Pontim 2011	Pontim, Rute L. 2011. “A Tradição Tupiguarani Na Bacia Do Alto Tocantins.” São Paulo: University of São Paulo.	TRUE
Morro Grande (RJ00361)	Tupiguarani	Tupiguarani	2600	160	Plid-0688		-22.7853	-42.3636	Dark layer of hearths and charcoal with funerary urns buried in pits, accompanied by painted ceramics and surrounded by hearths.	The date is earlier than expected for the region, but comes from a reliable funerary context.	Scheel-Ybert et al. 2008	Scheel-Ybert, Rita, Kita Macario, Angela Buarque, Roberto M Anjos, and Mariana Beauclair. 2008. “A New Age to an Old Site: The Earliest Tupiguarani Settlement in Rio de Janeiro State?” Anais Da Academia Brasileira de Ciências 80: 763–70.	TRUE
Bela Vista	Tupiguarani	Tupiguarani	2430	20			-5.1164	-48.5534		The date is divergent from other Eastern Amazonian Tupiguarani, but not from other Tupiguarani dates in the Xingu-Tocantins interfluve.	Almeida 2008	Almeida, Fernando O. 2008. “O Complexo Tupi Da Amazônia Oriental.” São Paulo: University of São Paulo.	FALSE
Abraham (PA-AT-298)	Tupiguarani	Tupiguarani	2410	40	Beta-227301		-5.8059	-50.5414			Silveira et al. 2008	Silveira, Maura I, Maria C L R Rodrigues, Elisângela Oliveira, and Louis-Martin Losier. 2008. “Seqüência Cronológica de Ocupação Na Área Do Salobo (Pará).” Revista de Arqueologia 21 (1): 61–84.	FALSE
Ipiranga (RO-JI-23b)	Tupiguarani	Proto-Tupiguarani	2340	70			-10.8993	-61.9285		The pottery with clear Tupiguarani traits shown in Miller (2009) comes from sites with much later dates.	Miller 2009	Miller, Eurico T. 2009. “A Cultura Cerâmica Do Tronco Tupí No Alto Ji-Paraná, Rondônia, Brasil: Algumas Reflexões Teóricas, Hipotéticas e Conclusivas.” Revista Brasileira de Linguística Antropológica 1 (1): 35–136.	TRUE
Alto Paraná 14 (MS-PR-42)	Tupiguarani	Tupiguarani	2240	40	Gif-11227		-21.511	-51.993		Not included in Bonomo et al. (2015). The style is not considered specifically Guarani, but the site is nevertheless Tupiguarani.	Kashimoto and Martins 2008	Kashimoto, Emilia M, and Gilson R Martins. 2008. “A Problemática Arqueológica Da Tradição Cerâmica Tupiguarani No Mato Grosso Do Sul.” In Os Ceramistas Tupiguarani, edited by André Prous and Tania A Lima, 149–78. Belo Horizonte: Sigma.	FALSE
Morro Grande (RJ00361)	Tupiguarani	Tupiguarani	2200	70	Gif		-22.7853	-42.3636	Dark layer of hearths and charcoal with funerary urns buried in pits, accompanied by painted ceramics and surrounded by hearths.	The date is earlier than expected for the region, but comes from a reliable funerary context.	Buarque et al. 2003	Buarque, Angela, Claudia Rodrigues-Carvalho, and Elizabeth C Silva. 2003. “Programa Funerário Dos Tupinambá Em Araruama, RJ - Sítio Bananeiras.” Revista Do Museu de Arqueologia e Etnologia 13: 39–55.	TRUE
Abrigo Pedra Talhada (GO-NI-176)	Tupiguarani	Tupiguarani	2180	80	CENA-244	Charcoal	-13.9506	-48.2772	Rock shelter.	Pontim (2011) recognises that the dates are much earlier than expected.	Pontim 2011	Pontim, Rute L. 2011. “A Tradição Tupiguarani Na Bacia Do Alto Tocantins.” São Paulo: University of São Paulo.	TRUE
PE-94-Cm	Tupiguarani	Tupiguarani	2130	400	BaH-1085-A		-8.0387	-34.9973		SD too large.	Albuquerque 2008	Albuquerque, Marco. 2008. “Recipientes Cerâmicos de Grupos Tupi, No Nordeste Brasileiro.” In Os Ceramistas Tupiguarani, edited by André Prous and Tania Andrade Lima, 55–78. Belo Horizonte: Sigma.	TRUE
Faz. Dona Carlota 2 (PR-FI-140)	Tupiguarani	Tupiguarani (Guarani)	2010	75	SI-5028		-25.2054	-54.4603	Patches of dark earth.		Chmyz 1983	Chmyz, Igor. 1983. “Sétimo Relatório Do Projeto Arqueológico Itaipu.” Curitiba: Itaipu/IPHAN.	FALSE
C-508	Tupiguarani	Tupiguarani (Guarani)	1880	170	LATYR-LP-733		-27.31	-55.91			Rodríguez 2004	Rodríguez, Jorge A. 2004. “El Proceso de Migración y Dispersión de La Tradición Tupiguaraní En La Cuenca Del Plata.” In XV Congreso Nacional de Arqueología Argentina, 112. Río Cuarto: Universidad de Río Cuarto.	FALSE
Sauípe 8	Tupiguarani	Tupiguarani	1880	60	Beta-118818		-12.4038	-37.9295			Robrahn-González and Zanettini 2001	Robrahn-González, Erika M, and Paulo Zanettini. 2001. “Programa Arqueológico de Resgate - Complexo Ecoturístico Costa de São João - Bahia - Relatório Final.” São Paulo.	FALSE
SP-BA-07	Tupiguarani	Tupiguarani (Guarani)	1870	100	SI-418		-23.583	-49.6			Stuckenrath and Mielke 1970	Stuckenrath, R, and J Mielke. 1970. “Smithsonian Institution Radiocarbon Measurements VI.” Radiocarbon 12 (1): 193–204.	FALSE
San Miguel II	Tupiguarani	Tupiguarani (Guarani)	1860	50	LP-215		-27.689	-57.004			Mujica 1995	Mujica, J I. 1995. “Un Sitio Guaraní En El Centro de La Provincia de Corrientes -Llamarada- Santa Rosa. Depto. de Concepción.” In XX Encuentro de Geohistoria Regional, 135–48. Governador Virasoro.	FALSE
Paraíso (PA-BA-08)	Tupiguarani	Tupiguarani (Itacaiúnas)	1830	30	Beta-324182		-4.4351	-49.9235	ADE site.		Unpublished	Unpublished	FALSE
Loca da Anta (MT-SL-62)	Tupiguarani	Tupiguarani	1810	60	Beta-31034		-16.3861	-55.0456	Rock shelter with parietal art.	The provenience of the date is unclear. Could be Uru.	Corrêa 2014	Corrêa, Angelo A. 2014. “Pindorama de Mboîa e Îakaré: Continuidade e Mudança Na Trajetória Das Populações Tupi.” São Paulo: Universidade de São Paulo.	TRUE
Emilio Kieffer (RS-MJ-88)	Tupiguarani	Tupiguarani (Guarani)	1800	100	SI-2205		-29.659	-53.555		The date is usually accepted, but it was considered too early when originally published.	Brochado 1984	Brochado, José Joaquim Justiniano Proenza. 1984. “An Ecological Model of the Spread of Pottery and Agriculture into Eastern South America.” Urbana-Champaign: University of Illinois.	FALSE
Abraham (PA-AT-298)	Tupiguarani	Tupiguarani	1780	50	Beta-227300		-5.8059	-50.5414			Silveira et al. 2008	Silveira, Maura I, Maria C L R Rodrigues, Elisângela Oliveira, and Louis-Martin Losier. 2008. “Seqüência Cronológica de Ocupação Na Área Do Salobo (Pará).” Revista de Arqueologia 21 (1): 61–84.	FALSE
Morro Grande (RJ00361)	Tupiguarani	Tupiguarani	1740	90	Beta-84333		-22.7853	-42.3636	Dark layer of hearths and charcoal with funerary urns buried in pits, accompanied by painted ceramics and surrounded by hearths.		Scheel-Ybert et al. 2008	Scheel-Ybert, Rita, Kita Macario, Angela Buarque, Roberto M Anjos, and Mariana Beauclair. 2008. “A New Age to an Old Site: The Earliest Tupiguarani Settlement in Rio de Janeiro State?” Anais Da Academia Brasileira de Ciências 80: 763–70.	FALSE
Loca da Anta (MT-SL-62)	Tupiguarani	Tupiguarani	1700	70	Beta-31032		-16.3861	-55.0456	Rock shelter with parietal art.	The provenience of the date is unclear. Could be Uru.	Corrêa 2014	Corrêa, Angelo A. 2014. “Pindorama de Mboîa e Îakaré: Continuidade e Mudança Na Trajetória Das Populações Tupi.” São Paulo: Universidade de São Paulo.	TRUE
Queimada Nova (PI00070)	Tupiguarani	Tupiguarani	1690	110	GIF-3225		-8.7974	-42.4667	Ring village with 11 large patches of dark earth around a plaza.		Brochado 1984	Brochado, José Joaquim Justiniano Proenza. 1984. “An Ecological Model of the Spread of Pottery and Agriculture into Eastern South America.” Urbana-Champaign: University of Illinois.	FALSE
Angoaguasu	Tupiguarani	Tupiguarani	1680	90	UA-10240	Bone	-20.41	-63.85	Human skull covered by a painted vessel.		Pärssinen 2005	Pärssinen, Matti. 2005. “Quando Começou, Realmente, a Expansão Guarani Em Direção Às Serras Andinas Orientais?” Revista de Arqueologia 18: 51–66.	FALSE
Placitu Mayu	Tupiguarani	Tupiguarani	1675	80	UA-10238	Human bone	-19.62	-64.43	Primary burial with skull covered by painted ceramics.		Pärssinen 2005	Pärssinen, Matti. 2005. “Quando Começou, Realmente, a Expansão Guarani Em Direção Às Serras Andinas Orientais?” Revista de Arqueologia 18: 51–66.	FALSE
Deus me Livre 1 (PA-AT-22)	Tupiguarani	Tupiguarani (Itacaiúnas)	1670	80			-5.84	-50.45	ADE site.		Corrêa 2014	Corrêa, Angelo A. 2014. “Pindorama de Mboîa e Îakaré: Continuidade e Mudança Na Trajetória Das Populações Tupi.” São Paulo: Universidade de São Paulo.	FALSE
Caldeirão 2 (PA-AT-19)	Tupiguarani	Tupiguarani (Itacaiúnas)	1670	80	SI-6274		-5.8766	-50.489	ADE site with 4.5 ha.		Magalhães 1994	Magalhães, Marcos Pereira. 1994. Arqueologia de Carajás: A Presença Pré-Histórica Do Homem Na Amazônia. Rio de Janeiro: Vale do Rio Doce.	FALSE
Zé Espinho (RJ00238)	Tupiguarani	Tupiguarani	1650	170			-23.0206	-43.5789	Reoccupation of mid-Holocene shell mound.		Kneip and Pallestrini 1987	Kneip, Andreas, and Luciana Pallestrini. 1987. “Arqueologia: Estatigrafia, Cronologia e Estruturas Do Sambaqui Do Zé Do Espinho.” In Coletores e Pescadores Pré-Históricos de Guaratiba - Rio de Janeiro, edited by Andreas Kneip, 89–141. Rio de Janeiro: EDUFF/Museu Nacional.	FALSE
Lagoa Seca (PR-FI-118)	Tupiguarani	Tupiguarani (Guarani)	1625	60	SI-5021		-24.7803	-54.3595			Chmyz 1983	Chmyz, Igor. 1983. “Sétimo Relatório Do Projeto Arqueológico Itaipu.” Curitiba: Itaipu/IPHAN.	FALSE
Rio Uruguai	Tupiguarani	Tupiguarani (Guarani)	1570	100			-27.17	-53.73			Piazza 1969	Piazza, Walter F. 1969. “Notícia Arqueológica Do Vale Do Uruguai.” Publicaçoes Avulsas Do Museu Paraense Emilio Goeldi 10: 55–57.	FALSE
Borevi 1 (PR-FI-99)	Tupiguarani	Tupiguarani (Guarani)	1565	70	SI-5019		-25.2553	-54.4839	Patches of dark earth arranged in a semi-circle.		Chmyz 1983	Chmyz, Igor. 1983. “Sétimo Relatório Do Projeto Arqueológico Itaipu.” Curitiba: Itaipu/IPHAN.	FALSE
Caldeirão 2 (PA-AT-19)	Tupiguarani	Tupiguarani (Itacaiúnas)	1560	85			-5.8766	-50.489	ADE site with 4.5 ha.		Simões 1986	Simões, Mário F. 1986. “Salvamento Arqueológico.” In Carajás: Desafio Político, Ecologia e Desenvolvimento, edited by J M G Almeida Jr., 535–59. Brasília: CNPq.	FALSE
Dique Bf2 (PA-AT-282)	Tupiguarani	Tupiguarani	1560	40	Beta-195713		-5.8227	-50.4945			Silveira et al. 2008	Silveira, Maura I, Maria C L R Rodrigues, Elisângela Oliveira, and Louis-Martin Losier. 2008. “Seqüência Cronológica de Ocupação Na Área Do Salobo (Pará).” Revista de Arqueologia 21 (1): 61–84.	FALSE
Dique Bf2 (PA-AT-282)	Tupiguarani	Tupiguarani	1540	40	Beta-195712		-5.8227	-50.4945			Silveira et al. 2008	Silveira, Maura I, Maria C L R Rodrigues, Elisângela Oliveira, and Louis-Martin Losier. 2008. “Seqüência Cronológica de Ocupação Na Área Do Salobo (Pará).” Revista de Arqueologia 21 (1): 61–84.	FALSE
Baixio dos Caboclos (CE00178)	Tupiguarani	Tupiguarani	1530	50	Beta-241018		-7.3569	-39.0235			Zanettini 2009	anettini, P. 2009. “Programa de Resgate Do Patrimônio Arqueológico, Histórico e Cultural Da Ferovia Transnordestina (Trecho Missão Velha - Salgueiro), Estados Do Ceará e Pernambuco.” São Paulo: Zanettini Arqueologia.	FALSE
Loca da Anta (MT-SL-62)	Tupiguarani	Tupiguarani	1520	60	Beta-78255		-16.3788	-55.014	Rock shelter with parietal art.	The provenience of the date is unclear. Could be Uru.	Corrêa 2014	Corrêa, Angelo A. 2014. “Pindorama de Mboîa e Îakaré: Continuidade e Mudança Na Trajetória Das Populações Tupi.” São Paulo: Universidade de São Paulo.	TRUE
Zé Espinho (RJ00238)	Tupiguarani	Tupiguarani	1510	160			-23.0206	-43.5789	Reoccupation of mid-Holocene shell mound.		Buarque 2009	Buarque, Angela. 2009. “Étude de l’occupation Tupiguarani Dans La Région Sud-Est de l’état de Rio de Janeiro, Brésil.” Université de Paris I.	FALSE
Abrigo Pedra Talhada (GO-NI-176)	Tupiguarani	Tupiguarani	1510	50	CENA-245	Charcoal	-13.9506	-48.2772	Rock shelter.		Pontim 2011	Pontim, Rute L. 2011. “A Tradição Tupiguarani Na Bacia Do Alto Tocantins.” São Paulo: University of São Paulo.	FALSE
Restaurante Ivaí 2 (PR-FL-21)	Tupiguarani	Tupiguarani (Guarani)	1490	45	SI-1011	Charcoal	-23.5848	-52.2897			Stuckenrath and Mielke 1973	Stuckenrath, R, and J Mielke. 1973. “Smithsonian Institution Radiocarbon Measurements VIII.” Radiocarbon 15 (2): 388–424.	FALSE
Albino Mazzari (RS-MJ-60)	Tupiguarani	Tupiguarani (Guarani)	1475	80	SI-2203		-29.48	-53.6			Brochado 1971	Brochado, José Joaquim Justiniano Proenza. 1971. “Expansão Das Pesquisas Arqueológicas Nos Vales Do Jacuí e Ibicuí-Mirim.” Publicaçoes Avulsas Do Museu Paraense Emilio Goeldi 15: 11–36.	FALSE
Faz. Dona Carlota 4 (PR-FI-142)	Tupiguarani	Tupiguarani (Guarani)	1395	60	SI-5033		-25.1797	-54.4437	Patches of dark earth.		Chmyz 1983	Chmyz, Igor. 1983. “Sétimo Relatório Do Projeto Arqueológico Itaipu.” Curitiba: Itaipu/IPHAN.	FALSE
José Vieira (PR-ST-06)	Tupiguarani	Tupiguarani (Guarani)	1380	150	GSY-81		-23.363	-52.908			Brochado 1984	Brochado, José Joaquim Justiniano Proenza. 1984. “An Ecological Model of the Spread of Pottery and Agriculture into Eastern South America.” Urbana-Champaign: University of Illinois.	FALSE
Palmeira 2 (RS-S-282)	Tupiguarani	Tupiguarani (Guarani)	1380	110	SI-414		-29.667	-50.917		In spite of references as Taquara/Itararé in the literature, the site is recorded as Tupiguarani in CNSA.	Brochado et al. 1969	Brochado, José Joaquim Justiniano Proenza, Valentin Calderón, Igor Chmyz, Clifford Evans, Silvia Maranca, Betty J Meggers, Eurico T Miller, et al. 1969. “Arqueologia Brasileira Em 1968.” Publicaçoes Avulsas Do Museu Paraense Emilio Goeldi 12.	FALSE
Ilha Comprida 8 (MS-PR-86)	Tupiguarani	Tupiguarani (Guarani)	1380	70	Gif-11224		-20.93	-51.62			Kashimoto and Martins 2008	Kashimoto, Emilia M, and Gilson R Martins. 2008. “A Problemática Arqueológica Da Tradição Cerâmica Tupiguarani No Mato Grosso Do Sul.” In Os Ceramistas Tupiguarani, edited by André Prous and Tania A Lima, 149–78. Belo Horizonte: Sigma.	FALSE
Rio Taquari 1 (MS-PR-45)	Tupiguarani	Tupiguarani (Guarani)	1380	40	Gif-12026		-21.417	-52.0188			Kashimoto and Martins 2008	Kashimoto, Emilia M, and Gilson R Martins. 2008. “A Problemática Arqueológica Da Tradição Cerâmica Tupiguarani No Mato Grosso Do Sul.” In Os Ceramistas Tupiguarani, edited by André Prous and Tania A Lima, 149–78. Belo Horizonte: Sigma.	FALSE
4 Alfa (PA-AT-292)	Tupiguarani	Tupiguarani	1360	40	Beta-217608		-5.7781	-50.5465			Silveira et al. 2008	Silveira, Maura I, Maria C L R Rodrigues, Elisângela Oliveira, and Louis-Martin Losier. 2008. “Seqüência Cronológica de Ocupação Na Área Do Salobo (Pará).” Revista de Arqueologia 21 (1): 61–84.	FALSE
Mirim	Tupiguarani	Tupiguarani	1340	50	Beta-217601		-5.763	-50.516			Silveira et al. 2008	Silveira, Maura I, Maria C L R Rodrigues, Elisângela Oliveira, and Louis-Martin Losier. 2008. “Seqüência Cronológica de Ocupação Na Área Do Salobo (Pará).” Revista de Arqueologia 21 (1): 61–84.	FALSE
Abrigo Pedra Talhada (GO-NI-176)	Tupiguarani	Tupiguarani	1280	70	CENA-248	Charcoal	-13.9506	-48.2772	Rock shelter.		Pontim 2011	Pontim, Rute L. 2011. “A Tradição Tupiguarani Na Bacia Do Alto Tocantins.” São Paulo: University of São Paulo.	FALSE
Mirim	Tupiguarani	Tupiguarani	1270	40	Beta-227317		-5.763	-50.516			Silveira et al. 2008	Silveira, Maura I, Maria C L R Rodrigues, Elisângela Oliveira, and Louis-Martin Losier. 2008. “Seqüência Cronológica de Ocupação Na Área Do Salobo (Pará).” Revista de Arqueologia 21 (1): 61–84.	FALSE
Terra Preta do Mangabal (PA01311)	Tupiguarani	Mangabal	1270	30	Beta-400865	Charcoal	-5.1735	-56.9055	Largest ADE site in its region, with more than 20 ha and mound features.	Previously undescribed complex associated with the Munduruku (Tupi).	Rocha 2017	Rocha, Bruna. 2017. “Ipi Ocemumuge: A Regional Archaeology of the Upper Tapajós River.” London: University College of London.	FALSE
Terra Preta do Mangabal (PA01311)	Tupiguarani	Mangabal	1265	28	OxA-34135	Seed	-5.1735	-56.9055	Largest ADE site in its region, with more than 20 ha and mound features.	Previously undescribed complex associated with the Munduruku (Tupi).	Rocha 2017	Rocha, Bruna. 2017. “Ipi Ocemumuge: A Regional Archaeology of the Upper Tapajós River.” London: University College of London.	FALSE
Santa Tecla I	Tupiguarani	Tupiguarani (Guarani)	1260	140	AC-1337		-27.637	-56.615			Rodríguez 1997	Rodríguez, Jorge A. 1997. “Investigaciones Arqueológicas En Yacyretá (Corrientes-Argentina).” Jornadas de Antropología de La Cuenca Del Plata 3: 41–47.	FALSE
Baixio dos Lopes (CE00532)	Tupiguarani	Tupiguarani	1260	50	Beta-241016		-7.4922	-38.9999	Three funerary urns were recovered.		Zanettini 2009	Zanettini, P. 2009. “Programa de Resgate Do Patrimônio Arqueológico, Histórico e Cultural Da Ferovia Transnordestina (Trecho Missão Velha - Salgueiro), Estados Do Ceará e Pernambuco.” São Paulo: Zanettini Arquitetura.	FALSE
Capané (RS-MJ-101)	Tupiguarani	Tupiguarani (Guarani)	1255	100	SI-2201		-29.836	-53.17			Schmitz and Brochado 1972	Schmitz, Pedro I, and Jose Joaquim Justiniano Proenza Brochado. 1972. “Datos Para Una Secuencia Cultural Del Estado de Rio Grande Do Sul, Brasil.” Gabinete de Arqueologia Publicações 2: 1–20.	FALSE
Terra Preta do Mangabal (PA01311)	Tupiguarani	Mangabal	1251	28	OxA-34133	Charcoal	-5.1735	-56.9055	Largest ADE site in its region, with more than 20 ha and mound features.	Previously undescribed complex associated with the Munduruku (Tupi).	Rocha 2017	Rocha, Bruna. 2017. “Ipi Ocemumuge: A Regional Archaeology of the Upper Tapajós River.” London: University College of London.	FALSE
Escola (RO-JI-28)	Tupiguarani	Proto-Tupiguarani	1250	60			-10.7251	-61.8191			Miller 2009	Miller, Eurico T. 2009. “A Cultura Cerâmica Do Tronco Tupí No Alto Ji-Paraná, Rondônia, Brasil: Algumas Reflexões Teóricas, Hipotéticas e Conclusivas.” Revista Brasileira de Linguística Antropológica 1 (1): 35–136.	FALSE
Alex (PA-AT-286)	Tupiguarani	Tupiguarani	1250	50	Beta-227303		-5.772	-50.555			Silveira et al. 2008	Silveira, Maura I, Maria C L R Rodrigues, Elisângela Oliveira, and Louis-Martin Losier. 2008. “Seqüência Cronológica de Ocupação Na Área Do Salobo (Pará).” Revista de Arqueologia 21 (1): 61–84.	FALSE
Terra Preta do Mangabal (PA01311)	Tupiguarani	Mangabal	1243	30	OxA-34134	Charcoal	-5.1735	-56.9055	Largest ADE site in its region, with more than 20 ha and mound features.	Previously undescribed complex associated with the Munduruku (Tupi).	Rocha 2017	Rocha, Bruna. 2017. “Ipi Ocemumuge: A Regional Archaeology of the Upper Tapajós River.” London: University College of London.	FALSE
Taquapelingai 1 (PR-FI-97)	Tupiguarani	Tupiguarani (Guarani)	1235	60	SI-5016		-25.2885	-54.4885	Patches of dark earth arranged in a semi-circle.		Chmyz 1983	Chmyz, Igor. 1983. “Sétimo Relatório Do Projeto Arqueológico Itaipu.” Curitiba: Itaipu/IPHAN.	FALSE
Encantado	Tupiguarani	Tupiguarani	1230	30	Beta-406837	Wood	-2.63	-45.1	Wooden foundations of stilt houses in a lake.		Navarro 2018	Navarro, Alexandre Guida. 2018. “Morando No Meio Dos Rios e Lagos: Mapeamento e Análise Cerâmica de Quatro Estearias Do Maranhão.” Revista de Arqueologia 31 (1): 73–103.	FALSE
Cavalo Branco	Tupiguarani	Tupiguarani (Tauarí)	1225	65	Beta-210849	Charcoal	-5.1732	-49.0426	Two circular patches of ADE and a mound (midden).		Almeida 2008	Almeida, Fernando O. 2008. “O Complexo Tupi Da Amazônia Oriental.” São Paulo: University of São Paulo.	FALSE
Linha Uruguai Sul (RS-VZ-04)	Tupiguarani	Tupiguarani (Guarani)	1220	120	SI-708		-27.817	-55.05			Stuckenrath and Mielke 1973	Stuckenrath, R, and J Mielke. 1973. “Smithsonian Institution Radiocarbon Measurements VIII.” Radiocarbon 15 (2): 388–424.	FALSE
Abrigo Pedra Talhada (GO-NI-176)	Tupiguarani	Tupiguarani	1220	60	CENA-249	Charcoal	-13.9506	-48.2772	Rock shelter.		Pontim 2011	Pontim, Rute L. 2011. “A Tradição Tupiguarani Na Bacia Do Alto Tocantins.” São Paulo: University of São Paulo.	FALSE
Terra Queimada (RO-JP-03)	Tupiguarani	Tupiguarani	1220	40	Beta-230194	Charcoal	-8.8863	-64.7167	Site covering 750 x 350 m with midden area.		Zimpel Neto 2008	Zimpel Neto, Carlos Augusto. 2008. “Na Direção Das Periferias Extremas Da Amazônia: Arqueologia Na Bacia Do Rio Jiparaná, Rondônia.” São Paulo: Universidade de São Paulo.	FALSE
Nova Ipixuna 3	Tupiguarani	Tupiguarani (Tauarí)	1210	70			-4.9159	-49.0371			Almeida 2008	Almeida, Fernando O. 2008. “O Complexo Tupi Da Amazônia Oriental.” São Paulo: University of São Paulo.	FALSE
Terra Preta (AM-NA-08)	Tupiguarani	Tupiguarani (Mamuí)	1210	60	SI-6579		-8.56	-59.5			Miller 2009	Miller, Eurico T. 2009. “A Cultura Cerâmica Do Tronco Tupí No Alto Ji-Paraná, Rondônia, Brasil: Algumas Reflexões Teóricas, Hipotéticas e Conclusivas.” Revista Brasileira de Linguística Antropológica 1 (1): 35–136.	FALSE
Bitoca 1 (PA-AT-277)	Tupiguarani	Tupiguarani	1210	40	Beta-195709		-5.8202	-50.5021	ADE site.		Silveira et al. 2008	Silveira, Maura I, Maria C L R Rodrigues, Elisângela Oliveira, and Louis-Martin Losier. 2008. “Seqüência Cronológica de Ocupação Na Área Do Salobo (Pará).” Revista de Arqueologia 21 (1): 61–84.	FALSE
Terra Preta do Mangabal (PA01311)	Tupiguarani	Mangabal	1200	30	Beta-432570	Charcoal	-5.1735	-56.9055	Largest ADE site in its region, with more than 20 ha and mound features.	Previously undescribed complex associated with the Munduruku (Tupi).	Rocha 2017	Rocha, Bruna. 2017. “Ipi Ocemumuge: A Regional Archaeology of the Upper Tapajós River.” London: University College of London.	FALSE
Cabeludo	Tupiguarani	Tupiguarani	1200	30	Beta-458479	Wood	-2.2889	-45.4062	Wooden foundations of stilt houses in a lake.		Navarro 2018	Navarro, Alexandre Guida. 2018. “Morando No Meio Dos Rios e Lagos: Mapeamento e Análise Cerâmica de Quatro Estearias Do Maranhão.” Revista de Arqueologia 31 (1): 73–103.	FALSE
Terra Preta do Mangabal (PA01311)	Tupiguarani	Mangabal	1199	26	UBA-29068	Charcoal	-5.1735	-56.9055	Largest ADE site in its region, with more than 20 ha and mound features.	Previously undescribed complex associated with the Munduruku (Tupi).	Rocha 2017	Rocha, Bruna. 2017. “Ipi Ocemumuge: A Regional Archaeology of the Upper Tapajós River.” London: University College of London.	FALSE
SP-BA-07	Tupiguarani	Tupiguarani (Guarani)	1195	80	SI-1009	Charcoal	-23.583	-49.6			Stuckenrath and Mielke 1970	Stuckenrath, R, and J Mielke. 1970. “Smithsonian Institution Radiocarbon Measurements VI.” Radiocarbon 12 (1): 193–204.	FALSE
Terra Preta do Mangabal (PA01311)	Tupiguarani	Mangabal	1193	26	UBA-29069	Charcoal	-5.1735	-56.9055	Largest ADE site in its region, with more than 20 ha and mound features.	Previously undescribed complex associated with the Munduruku (Tupi).	Rocha 2017	Rocha, Bruna. 2017. “Ipi Ocemumuge: A Regional Archaeology of the Upper Tapajós River.” London: University College of London.	FALSE
Onça Puma 3 (PA00978)	Tupiguarani	Tupiguarani	1190	40	Beta-236414	Charcoal	-6.5294	-51.059	ADE site with 3.9 ha.		Garcia 2012	Garcia, Lorena L W G. 2012. “Arqueologia Na Região Dos Interflúvios Xingu-Tocantins: A Ocupação Tupi No Cateté.” São Paulo: University of São Paulo.	FALSE
Ourilândia 12 (PA01070)	Tupiguarani	Tupiguarani	1190	30	Beta-297751		-6.4899	-51.0735		Two dates from this site have been published with the same laboratory number (2740 ± 30 and 1190 ± 30). This is probably an error.	Panachuk and Cruz 2014	Panachuk, Lílian, and Daniel G Cruz. 2014. Saga e Persistência: A Histórica Formação Do Sudeste Do Pará Desde Os Tempos (Mais) Antigos. São Paulo: Scientia Consultoria Científica.	FALSE
Zé Espinho (RJ00238)	Tupiguarani	Tupiguarani	1180	170			-23.0206	-43.5789	Reoccupation of mid-Holocene shell mound.		Buarque 2009	Buarque, Angela. 2009. “Étude de l’occupation Tupiguarani Dans La Région Sud-Est de l’état de Rio de Janeiro, Brésil.” Université de Paris I.	FALSE
Mirim	Tupiguarani	Tupiguarani	1170	40	Beta-217596		-5.763	-50.516			Silveira et al. 2008	Silveira, Maura I, Maria C L R Rodrigues, Elisângela Oliveira, and Louis-Martin Losier. 2008. “Seqüência Cronológica de Ocupação Na Área Do Salobo (Pará).” Revista de Arqueologia 21 (1): 61–84.	FALSE
Cabeludo	Tupiguarani	Tupiguarani	1160	30	Beta-430864	Wood	-2.2889	-45.4062	Wooden foundations of stilt houses in a lake.		Navarro 2018	Navarro, Alexandre Guida. 2018. “Morando No Meio Dos Rios e Lagos: Mapeamento e Análise Cerâmica de Quatro Estearias Do Maranhão.” Revista de Arqueologia 31 (1): 73–103.	FALSE
Terra Preta do Mangabal (PA01311)	Tupiguarani	Mangabal	1151	29	OxA-33125	Charcoal	-5.1735	-56.9055	Largest ADE site in its region, with more than 20 ha and mound features.	Previously undescribed complex associated with the Munduruku (Tupi).	Rocha 2017	Rocha, Bruna. 2017. “Ipi Ocemumuge: A Regional Archaeology of the Upper Tapajós River.” London: University College of London.	FALSE
Albino Mazzari (RS-MJ-60)	Tupiguarani	Tupiguarani (Guarani)	1150	70	SI-2204		-29.48	-53.6			Schmitz and Brochado 1972	Schmitz, Pedro I, and Jose Joaquim Justiniano Proenza Brochado. 1972. “Datos Para Una Secuencia Cultural Del Estado de Rio Grande Do Sul, Brasil.” Gabinete de Arqueologia Publicações 2: 1–20.	FALSE
RN-JE-17	Tupiguarani	Tupiguarani	1150	65	SI-2364		-6.13	-36.81			Brochado et al. 1969	Brochado, José Joaquim Justiniano Proenza, Valentin Calderón, Igor Chmyz, Clifford Evans, Silvia Maranca, Betty J Meggers, Eurico T Miller, et al. 1969. “Arqueologia Brasileira Em 1968.” Publicaçoes Avulsas Do Museu Paraense Emilio Goeldi 12.	FALSE
Boca do Rio	Tupiguarani	Tupiguarani	1150	30	Beta-406836	Wood	-2.3866	-45.474	Wooden foundations of stilt houses in a lake.		Navarro 2018	Navarro, Alexandre Guida. 2018. “Morando No Meio Dos Rios e Lagos: Mapeamento e Análise Cerâmica de Quatro Estearias Do Maranhão.” Revista de Arqueologia 31 (1): 73–103.	FALSE
Ourilândia 12 (PA01070)	Tupiguarani	Tupiguarani	1150	30	Beta-297753		-6.4899	-51.0735			Panachuk and Cruz 2014	Panachuk, Lílian, and Daniel G Cruz. 2014. Saga e Persistência: A Histórica Formação Do Sudeste Do Pará Desde Os Tempos (Mais) Antigos. São Paulo: Scientia Consultoria Científica.	FALSE
Porto Casanova 2 (SP-AS-14)	Tupiguarani	Tupiguarani (Guarani)	1130	150	SI-422		-22.767	-51.05			Stuckenrath and Mielke 1973	Stuckenrath, R, and J Mielke. 1973. “Smithsonian Institution Radiocarbon Measurements VIII.” Radiocarbon 15 (2): 388–424.	FALSE
Níquel do Vermelho 14	Tupiguarani	Tupiguarani	1120	40			-6.5119	-49.9045			GOLDER 2010	GOLDER. 2010. “Estudo de Impacto Ambiental: Mina Do Alemão.” Belo Horizonte.	FALSE
Caboclo	Tupiguarani	Tupiguarani	1120	30	Beta-406835	Wood	-2.3069	-45.3867	Wooden foundations of stilt houses in a lake.		Navarro 2018	Navarro, Alexandre Guida. 2018. “Morando No Meio Dos Rios e Lagos: Mapeamento e Análise Cerâmica de Quatro Estearias Do Maranhão.” Revista de Arqueologia 31 (1): 73–103.	FALSE
Terra Queimada (RO-JP-03)	Tupiguarani	Tupiguarani	1110	40	Beta-230196	Charcoal	-8.8863	-64.7167	Site covering 750 x 350 m with midden area.		Zimpel Neto 2008	Zimpel Neto, Carlos Augusto. 2008. “Na Direção Das Periferias Extremas Da Amazônia: Arqueologia Na Bacia Do Rio Jiparaná, Rondônia.” São Paulo: Universidade de São Paulo.	FALSE
Abrigo Troale (MT-SL-44)	Tupiguarani	Tupiguarani	1100	60	Beta-27430		-16.2185	-54.2154	Rock shelter.	The provenience of the date is unclear. Could be Uru.	Wüst 1990	Wüst, Irmhild. 1990. “Continuidade e Mudança: Para Uma Interpretação Dos Grupos Ceramistas Pré-Coloniais Da Bacia Do Rio Vermelho, Mato Grosso.” São Paulo: University of São Paulo.	TRUE
Arqueiros	Tupiguarani	Tupiguarani	1095	35	Gif-11727	Charcoal	-16.5375	-54.9133	Rock shelter.		Figuti 2006	Figuti, Levy. 2006. “Os Sitios a Céu Aberto Na Fazenda Verde.” In Pré-História Do Mato Grosso, edited by Águeda V Vialou, 2:211–16. São Paulo: EdUSP.	FALSE
Terra Queimada (RO-JP-03)	Tupiguarani	Tupiguarani	1080	40	Beta-230195	Charcoal	-8.8863	-64.7167	Site covering 750 x 350 m with midden area.		Zimpel Neto 2008	Zimpel Neto, Carlos Augusto. 2008. “Na Direção Das Periferias Extremas Da Amazônia: Arqueologia Na Bacia Do Rio Jiparaná, Rondônia.” São Paulo: Universidade de São Paulo.	FALSE
Bassani (RS-LN-35)	Tupiguarani	Tupiguarani (Guarani)	1070	110	SI-413		-29.767	-50.083			Stuckenrath and Mielke 1970	Stuckenrath, R, and J Mielke. 1970. “Smithsonian Institution Radiocarbon Measurements VI.” Radiocarbon 12 (1): 193–204.	FALSE
Barra Escondida 1 (SC-U-69)	Tupiguarani	Tupiguarani (Guarani)	1070	100	SI-549		-27.133	-53.433			Stuckenrath and Mielke 1972	Stuckenrath, R, and J Mielke. 1972. “Smithsonian Institution Radiocarbon Measurements VII.” Radiocarbon 14 (2): 401–12.	FALSE
Geraldo (PR-ST-01)	Tupiguarani	Tupiguarani (Guarani)	1065	95	SI-695	Charcoal	-23.3249	-52.6019	The site contained urn burials.		Stuckenrath and Mielke 1973	Stuckenrath, R, and J Mielke. 1973. “Smithsonian Institution Radiocarbon Measurements VIII.” Radiocarbon 15 (2): 388–424.	FALSE
Abrigo Pedra Talhada (GO-NI-176)	Tupiguarani	Tupiguarani	1060	60	CENA-241	Charcoal	-13.9506	-48.2772	Rock shelter.		Pontim 2011	Pontim, Rute L. 2011. “A Tradição Tupiguarani Na Bacia Do Alto Tocantins.” São Paulo: University of São Paulo.	FALSE
Bitoca 1 (PA-AT-277)	Tupiguarani	Tupiguarani	1060	40	Beta-195708		-5.8202	-50.5021	ADE site.		Silveira et al. 2008	Silveira, Maura I, Maria C L R Rodrigues, Elisângela Oliveira, and Louis-Martin Losier. 2008. “Seqüência Cronológica de Ocupação Na Área Do Salobo (Pará).” Revista de Arqueologia 21 (1): 61–84.	FALSE
Cachoeira do Borges	Tupiguarani	Tupiguarani	1060	40	Beta-217594		-5.767	-50.502			Silveira et al. 2008	Silveira, Maura I, Maria C L R Rodrigues, Elisângela Oliveira, and Louis-Martin Losier. 2008. “Seqüência Cronológica de Ocupação Na Área Do Salobo (Pará).” Revista de Arqueologia 21 (1): 61–84.	FALSE
Dique Bf2 (PA-AT-282)	Tupiguarani	Tupiguarani	1060	40	Beta-195715		-5.8227	-50.4945			Silveira et al. 2008	Silveira, Maura I, Maria C L R Rodrigues, Elisângela Oliveira, and Louis-Martin Losier. 2008. “Seqüência Cronológica de Ocupação Na Área Do Salobo (Pará).” Revista de Arqueologia 21 (1): 61–84.	FALSE
ES-GU-01	Tupiguarani	Tupiguarani	1055	80	SI-828	Charcoal	-20.98	-40.84			Perota 1975	Perota, C. 1975. “As Datações Do C-14 Dos Sítios Arqueológicos Do Espírito Santo.” Revista Da Cultura UFES 4 (6).	FALSE
Camargo (SP00986)	Tupiguarani	Tupiguarani	1030	100			-23.167	-49.417			Morais 1999	Morais, José L. 1999. “Projeto Paranapanema: Programa de Pesquisas Arqueológicas Da Bacia Do Paranapanema, Estado de São Paulo.”	FALSE
Isla Vizcaíno	Tupiguarani	Tupiguarani (Guarani)	1020	130	URU-117		-33.426	-58.425	The site contained urn burials.		Coirolo 1990	Coirolo, A D. 1990. “Prehistoria Del Uruguay: Clasificación de Las Formas de Los Recipientes Cerámicos.” Dédalo 28: 109–45.	FALSE
Reginaldo	Tupiguarani	Tupiguarani	1020	40	Beta-217606		-5.764	-50.511			Silveira et al. 2008	Silveira, Maura I, Maria C L R Rodrigues, Elisângela Oliveira, and Louis-Martin Losier. 2008. “Seqüência Cronológica de Ocupação Na Área Do Salobo (Pará).” Revista de Arqueologia 21 (1): 61–84.	FALSE
Baixio dos Lopes (CE00532)	Tupiguarani	Tupiguarani	1020	40	Beta-241015		-7.4922	-38.9999	Three funerary urns were recovered.		Zanettini 2009	Zanettini, P. 2009. “Programa de Resgate Do Patrimônio Arqueológico, Histórico e Cultural Da Ferovia Transnordestina (Trecho Missão Velha - Salgueiro), Estados Do Ceará e Pernambuco.” São Paulo: Zanettini Arquitetura.	FALSE
Ilha Água Limpa 1 (MS-PR-64)	Tupiguarani	Tupiguarani (Guarani)	1015	75	Gif-10039		-20.779	-51.689			Kashimoto and Martins 2008	Kashimoto, Emilia M, and Gilson R Martins. 2008. “A Problemática Arqueológica Da Tradição Cerâmica Tupiguarani No Mato Grosso Do Sul.” In Os Ceramistas Tupiguarani, edited by André Prous and Tania A Lima, 149–78. Belo Horizonte: Sigma.	FALSE
Ramusse Albuquerque Nóbrega 1 (GO-RS-01)	Tupiguarani	Tupiguarani	1015	60	SI-4067		-10.78	-48	The site contained burials.		Robrahn-González 1996	Robrahn-González, Erika M. 1996. “Os Grupos Ceramistas Pré-Coloniais Do Centro-Oeste Brasileiro.” Revista Do Museu de Arqueologia e Etnologia 6: 83–121.	FALSE
Km 28 (PA-BA-11)	Tupiguarani	Tupiguarani (Tucuruí)	1000	70	SI-4061		-3.8487	-49.7069	ADE site.		Simões and Costa 1987	Simões, Mário F, and Fernanda A Costa. 1987. “Pesquisas Arqueológicas No Baixo Rio Tocantins (Pará).” Revista de Arqueologia 4 (1): 11–27.	FALSE
Mirim	Tupiguarani	Tupiguarani	1000	40	Beta-217597		-5.763	-50.516			Silveira et al. 2008	Silveira, Maura I, Maria C L R Rodrigues, Elisângela Oliveira, and Louis-Martin Losier. 2008. “Seqüência Cronológica de Ocupação Na Área Do Salobo (Pará).” Revista de Arqueologia 21 (1): 61–84.	FALSE
Yvytyrapireta (PA-KTM-20)	Tupiguarani	Tupiguarani	1000	30	Beta	Charcoal	-3.7858	-52.5624	ADE site with pit features, hearths, ceramic deposits and a midden area.		Garcia 2017	Garcia, Lorena L W G. 2017. “Paisagens Do Médio-Baixo Xingu: Arqueologia, Temporalidade e Historicidade.” PhD Dissertation. Universidade de São Paulo.	FALSE
Níquel do Vermelho 14	Tupiguarani	Tupiguarani	990	50			-6.5119	-49.9045			GOLDER 2010	GOLDER. 2010. “Estudo de Impacto Ambiental: Mina Do Alemão.” Belo Horizonte.	FALSE
Ourilândia 12 (PA01070)	Tupiguarani	Tupiguarani	990	30	Beta-297752		-6.4899	-51.0735			Panachuk and Cruz 2014	Panachuk, Lílian, and Daniel G Cruz. 2014. Saga e Persistência: A Histórica Formação Do Sudeste Do Pará Desde Os Tempos (Mais) Antigos. São Paulo: Scientia Consultoria Científica.	FALSE
Porto Casanova 2 (SP-AS-14)	Tupiguarani	Tupiguarani (Guarani)	980	100	SI-709		-22.767	-51.05			Stuckenrath and Mielke 1973	Stuckenrath, R, and J Mielke. 1973. “Smithsonian Institution Radiocarbon Measurements VIII.” Radiocarbon 15 (2): 388–424.	FALSE
Alunorte (PA-BA-84)	Tupiguarani	Tupiguarani	980	40	Beta-217584	Charcoal	-1.539	-48.7254	ADE site with 5 ha.		Senna 2016	Senna, Cristina S F. 2016. “Geografia e Arqueologia: Análise Espacial e Contextual de Sítios Arqueológicos No Estuário Amazônico.” Revista GeoUSP 20 (2): 238–49.	FALSE
Guaratiba	Tupiguarani	Tupiguarani	970	100	SI-433	Charcoal	-23.0167	-43.6			Mielke and Long 1969	Mielke, J, and A Long. 1969. “Smithsonian Institution Radiocarbon Measurements V.” Radiocarbon 11 (1): 163–82.	FALSE
Córrego Lalima (MS-MI-01)	Tupiguarani	Tupiguarani (Guarani)	970	60	Beta-238765		-20.5678	-56.2823			Bespalez 2009	Bespalez, Eduardo. 2009. “Levantamento Arqueológico e Etnoarqueologia Na Aldeia Lalima, Miranda/MS: Um Estudo Sobre a Trajetória Histórica Da Ocupação Indígena Regional.” São Paulo: Universidade de São Paulo.	FALSE
Bittencourt (PA-BA-83)	Tupiguarani	Tupiguarani	970	40	Beta-217581	Charcoal	-1.7421	-48.7305			Senna 2016	Senna, Cristina S F. 2016. “Geografia e Arqueologia: Análise Espacial e Contextual de Sítios Arqueológicos No Estuário Amazônico.” Revista GeoUSP 20 (2): 238–49.	FALSE
Dique Bf2 (PA-AT-282)	Tupiguarani	Tupiguarani	970	40	Beta-195714		-5.8227	-50.4945			Silveira et al. 2008	Silveira, Maura I, Maria C L R Rodrigues, Elisângela Oliveira, and Louis-Martin Losier. 2008. “Seqüência Cronológica de Ocupação Na Área Do Salobo (Pará).” Revista de Arqueologia 21 (1): 61–84.	FALSE
Mirim	Tupiguarani	Tupiguarani	950	50	Beta-217598		-5.763	-50.516			Silveira et al. 2008	Silveira, Maura I, Maria C L R Rodrigues, Elisângela Oliveira, and Louis-Martin Losier. 2008. “Seqüência Cronológica de Ocupação Na Área Do Salobo (Pará).” Revista de Arqueologia 21 (1): 61–84.	FALSE
Pau Preto (PA-AT-290)	Tupiguarani	Tupiguarani	950	50	Beta-217604		-5.7893	-50.5203			Silveira et al. 2008	Silveira, Maura I, Maria C L R Rodrigues, Elisângela Oliveira, and Louis-Martin Losier. 2008. “Seqüência Cronológica de Ocupação Na Área Do Salobo (Pará).” Revista de Arqueologia 21 (1): 61–84.	FALSE
Sequeiro (PA-AT-284)	Tupiguarani	Tupiguarani	950	40	Beta-217607		-5.7834	-50.5253			Silveira et al. 2008	Silveira, Maura I, Maria C L R Rodrigues, Elisângela Oliveira, and Louis-Martin Losier. 2008. “Seqüência Cronológica de Ocupação Na Área Do Salobo (Pará).” Revista de Arqueologia 21 (1): 61–84.	FALSE
Níquel do Vermelho 14	Tupiguarani	Tupiguarani	940	40			-6.5119	-49.9045			GOLDER 2010	GOLDER. 2010. “Estudo de Impacto Ambiental: Mina Do Alemão.” Belo Horizonte.	FALSE
Abrigo Troale (MT-SL-44)	Tupiguarani	Tupiguarani	940	50	Beta-27431		-16.2185	-54.2154	Rock shelter.	The provenience of the date is unclear. Could be Uru.	Wüst 1990	Wüst, Irmhild. 1990. “Continuidade e Mudança: Para Uma Interpretação Dos Grupos Ceramistas Pré-Coloniais Da Bacia Do Rio Vermelho, Mato Grosso.” São Paulo: University of São Paulo.	TRUE
Almeida	Tupiguarani	Tupiguarani	930	100			-23.283	-49.35	Nine patches of dark earth (potential house floors) aligned.		Pallestrini 1975	Pallestrini, Luciana. 1975. “Interpretação Das Estruturas Arqueológicas Em Sítios Do Estado de São Paulo.” São Paulo: Universidade de São Paulo.	FALSE
Armíndio	Tupiguarani	Tupiguarani	930	30	Beta-404757	Wood	-2.3747	-45.4056	Wooden foundations of stilt houses in a lake.		Navarro 2018	Navarro, Alexandre Guida. 2018. “Morando No Meio Dos Rios e Lagos: Mapeamento e Análise Cerâmica de Quatro Estearias Do Maranhão.” Revista de Arqueologia 31 (1): 73–103.	FALSE
Deus me Livre 2 (PA-AT-23)	Tupiguarani	Tupiguarani (Itacaiúnas)	925	55			-5.84	-50.45	ADE site.		Corrêa 2014	Corrêa, Angelo A. 2014. “Pindorama de Mboîa e Îakaré: Continuidade e Mudança Na Trajetória Das Populações Tupi.” São Paulo: Universidade de São Paulo.	FALSE
Panambí 3	Tupiguarani	Tupiguarani (Guarani)	920	70	LP-176		-27.692	-54.901			Sempé and Caggiano 1995	Sempé, M C, and M A Caggiano. 1995. “Las Culturas Agroalfareras Del Alto Río Uruguay (Misiones), Argentina.” Revista Do Museu de Arqueologia e Etnologia 5: 27–38.	FALSE
Olho D'água I (SC00634)	Tupiguarani	Tupiguarani (Guarani)	920	60	Beta-280653	Marine shell	-28.7917	-49.1972	Five patches of dark earth with domestic debris.		Milheira and DeBlasis 2011	Milheira, Rafael Guedes, and Paulo DeBlasis. 2011. “O Território Guarani No Litoral Sulcatarinense: Ocupação e Abandono No Limiar Do Período Colonial.” Revista de Arqueologia Americana 29: 147–82.	FALSE
Onça Puma 3 (PA00978)	Tupiguarani	Tupiguarani	920	40	Beta-236413	Charcoal	-6.5294	-51.059	ADE site with 3.9 ha.		Garcia 2012	Garcia, Lorena L W G. 2012. “Arqueologia Na Região Dos Interflúvios Xingu-Tocantins: A Ocupação Tupi No Cateté.” São Paulo: University of São Paulo.	FALSE
Abrigo Pedra Talhada (GO-NI-176)	Tupiguarani	Tupiguarani	910	60	CENA-250	Charcoal	-13.9506	-48.2772	Rock shelter.		Pontim 2011	Pontim, Rute L. 2011. “A Tradição Tupiguarani Na Bacia Do Alto Tocantins.” São Paulo: University of São Paulo.	FALSE
Lincoln Steuernagel (RS-MJ-53)	Tupiguarani	Tupiguarani (Guarani)	905	95	SI-1196		-29.417	-53.332	Rock shelter.		Brochado 1969	Brochado, José Joaquim Justiniano Proenza. 1969. “Pesquisas Arqueológicas Nos Vales Do Ijuí e Do Jacuí.” Publicaçoes Avulsas Do Museu Paraense Emilio Goeldi 13: 31–62.	FALSE
Joaquim Bosquero (SC-U-71)	Tupiguarani	Tupiguarani (Guarani)	900	50	Beta-118377		-27.498	-51.75			Noelli 1999	Noelli, Francisco Silva. 1999. “A Ocupação Humana Na Região Sul Do Brasil: Arqueologia, Debates e Perspectivas-1872-2000.” Revista USP 44: 218–69.	FALSE
Aquidauana 3	Tupiguarani	Tupiguarani	890	50	SI-8680		-19.83	-55.66			Martins 1996	Martins, D. 1996. “Relatórios de Levantamento e Resgate de Serra Da Mesa.” Goiânia: Museu Antropológico UFG.	FALSE
Fazenda Soares (RS-RG-02)	Tupiguarani	Tupiguarani (Guarani)	890	40	SI-1190		-31.847	-52.222			Naue 1973	Naue, Guilherme. 1973. “Dados Sobre o Estudo Dos Cerritos Na Área Meridional Da Lagoa Dos Patos, Rio Grande, Rio Grande Do Sul.” Revista Veritas 71 (3): 246–69.	FALSE
Ipiranga (RO-JI-23b)	Tupiguarani	Proto-Tupiguarani	880	60			-10.8993	-61.9285			Miller 2009	Miller, Eurico T. 2009. “A Cultura Cerâmica Do Tronco Tupí No Alto Ji-Paraná, Rondônia, Brasil: Algumas Reflexões Teóricas, Hipotéticas e Conclusivas.” Revista Brasileira de Linguística Antropológica 1 (1): 35–136.	FALSE
Isla Vizcaíno	Tupiguarani	Tupiguarani (Guarani)	870	100	URU-118		-33.426	-58.425	The site contained urn burials.	Two dates (870 ± 100 BP and 790 ± 105) are published with the same laboratory number.	Coirolo 1990	Coirolo, A D. 1990. “Prehistoria Del Uruguay: Clasificación de Las Formas de Los Recipientes Cerámicos.” Dédalo 28: 109–45.	FALSE
Bassani (RS-LN-35)	Tupiguarani	Tupiguarani (Guarani)	870	100	SI-412		-29.767	-50.083			Stuckenrath and Mielke 1970	Stuckenrath, R, and J Mielke. 1970. “Smithsonian Institution Radiocarbon Measurements VI.” Radiocarbon 12 (1): 193–204.	FALSE
SP-BA-07	Tupiguarani	Tupiguarani (Guarani)	850	150	SI-417		-23.583	-49.6			Stuckenrath and Mielke 1970	Stuckenrath, R, and J Mielke. 1970. “Smithsonian Institution Radiocarbon Measurements VI.” Radiocarbon 12 (1): 193–204.	FALSE
Angical	Tupiguarani	Tupiguarani	845	50			-5.86	-50.53			Corrêa 2014	Corrêa, Angelo A. 2014. “Pindorama de Mboîa e Îakaré: Continuidade e Mudança Na Trajetória Das Populações Tupi.” São Paulo: Universidade de São Paulo.	FALSE
Abrigo Pedra Talhada (GO-NI-176)	Tupiguarani	Tupiguarani	840	60	CENA-252	Charcoal	-13.9506	-48.2772	Rock shelter.		Pontim 2011	Pontim, Rute L. 2011. “A Tradição Tupiguarani Na Bacia Do Alto Tocantins.” São Paulo: University of São Paulo.	FALSE
Edinaldo (PA-AT-289)	Tupiguarani	Tupiguarani	840	50	Beta-227312		-5.8084	-50.538			Silveira et al. 2008	Silveira, Maura I, Maria C L R Rodrigues, Elisângela Oliveira, and Louis-Martin Losier. 2008. “Seqüência Cronológica de Ocupação Na Área Do Salobo (Pará).” Revista de Arqueologia 21 (1): 61–84.	FALSE
Mirim	Tupiguarani	Tupiguarani	840	50	Beta-217600		-5.763	-50.516			Silveira et al. 2008	Silveira, Maura I, Maria C L R Rodrigues, Elisângela Oliveira, and Louis-Martin Losier. 2008. “Seqüência Cronológica de Ocupação Na Área Do Salobo (Pará).” Revista de Arqueologia 21 (1): 61–84.	FALSE
Alto Paraná 14 (MS-PR-42)	Tupiguarani	Tupiguarani (Guarani)	840	40	Gif-11226		-21.511	-51.993			Kashimoto and Martins 2008	Kashimoto, Emilia M, and Gilson R Martins. 2008. “A Problemática Arqueológica Da Tradição Cerâmica Tupiguarani No Mato Grosso Do Sul.” In Os Ceramistas Tupiguarani, edited by André Prous and Tania A Lima, 149–78. Belo Horizonte: Sigma.	FALSE
Parizinho 1 (RS-VZ-43)	Tupiguarani	Tupiguarani (Guarani)	830	60			-27.34	-53.74			Miller 2009	Miller, Eurico T. 2009. “A Cultura Cerâmica Do Tronco Tupí No Alto Ji-Paraná, Rondônia, Brasil: Algumas Reflexões Teóricas, Hipotéticas e Conclusivas.” Revista Brasileira de Linguística Antropológica 1 (1): 35–136.	FALSE
Jacó	Tupiguarani	Tupiguarani	814	61	UFC-ZV-622	Charcoal	-8.8129	-38.7875			Etchevarne 2002	Etchevarne, Carlos. 2002. “Ambiente e Ocupação Humana Em Uma Região Do Sub-Médio São Francisco, Bahia.” CLIO - Série Arqueológica 15: 61–88.	FALSE
Surubabel	Tupiguarani	Tupiguarani	810	150	UFBA-1595	Charcoal	-8.9019	-38.7122	Site with 10 primary burials associated with hearths.		Etchevarne 2002	Etchevarne, Carlos. 2002. “Ambiente e Ocupação Humana Em Uma Região Do Sub-Médio São Francisco, Bahia.” CLIO - Série Arqueológica 15: 61–88.	FALSE
Valenzuela	Tupiguarani	Tupiguarani (Guarani)	810	60	Beta-197128		-27.52	-56.73			Rodríguez 2009	Rodríguez, Jorge A. 2009. “La Ocupación (Poblamiento) Del Norte de Corrientes (Argentina) Por Fase de La Tradición Tupiguaraní.” In Arqueologia Interpretativa. O Método Quantitativo Para o Establecimento de Seqüências Cerâmicas: Estudos de Casos, edited by Betty J Meggers, 49–62. Porto Nacional: UNITINS.	FALSE
Praia do Engenho Velho (GB-06)	Tupiguarani	Tupiguarani	800	100	SI-434	Charcoal	-22.8	-43.2333			Mielke and Long 1969	Mielke, J, and A Long. 1969. “Smithsonian Institution Radiocarbon Measurements V.” Radiocarbon 11 (1): 163–82.	FALSE
Cavalo Branco	Tupiguarani	Tupiguarani (Tauarí)	800	60	Beta-210214	Charcoal	-5.1732	-49.0426	Two circular patches of ADE and a mound (midden).		Almeida 2008	Almeida, Fernando O. 2008. “O Complexo Tupi Da Amazônia Oriental.” São Paulo: University of São Paulo.	FALSE
Pedra Grande (RS-SM-07)	Tupiguarani	Tupiguarani (Guarani)	800	40	SI-1003	Charcoal	-29.55	-54.25			Stuckenrath and Mielke 1973	Stuckenrath, R, and J Mielke. 1973. “Smithsonian Institution Radiocarbon Measurements VIII.” Radiocarbon 15 (2): 388–424.	FALSE
Caieira (LGA-007)	Tupiguarani	Tupiguarani (Guarani)	795	95			-28.43	-48.77	Reoccupation of shell mound. Four house floors surrounded by post holes.		Hurt 1974	Hurt, Wesley R. 1974. “The Interrelationship between the Natural Environment and Four Sambaquis, Coast of Santa Catarina, Brazil.” Occasional Papers and Monographs, University of Indiana Museum 1.	FALSE
Deus me Livre 2 (PA-AT-23)	Tupiguarani	Tupiguarani (Itacaiúnas)	795	90			-5.84	-50.45	ADE site.		Corrêa 2014	Corrêa, Angelo A. 2014. “Pindorama de Mboîa e Îakaré: Continuidade e Mudança Na Trajetória Das Populações Tupi.” São Paulo: Universidade de São Paulo.	FALSE
Isla Vizcaíno	Tupiguarani	Tupiguarani (Guarani)	790	105	URU-118		-33.426	-58.425	The site contained urn burials.	Two dates (870 ± 100 BP and 790 ± 105) are published with the same laboratory number.	Coirolo 1990	Coirolo, A D. 1990. “Prehistoria Del Uruguay: Clasificación de Las Formas de Los Recipientes Cerámicos.” Dédalo 28: 109–45.	FALSE
PE-95-Cm	Tupiguarani	Tupiguarani	785	150	BaH-1087-A		-8.03	-34.99			Albuquerque 2008	Albuquerque, Marco. 2008. “Recipientes Cerâmicos de Grupos Tupi, No Nordeste Brasileiro.” In Os Ceramistas Tupiguarani, edited by André Prous and Tania Andrade Lima, 55–78. Belo Horizonte: Sigma.	FALSE
Culuene 1	Tupiguarani	Tupiguarani	780	90	Beta-210471		-14.52	-52.89			Corrêa 2014	Corrêa, Angelo A. 2014. “Pindorama de Mboîa e Îakaré: Continuidade e Mudança Na Trajetória Das Populações Tupi.” São Paulo: Universidade de São Paulo.	FALSE
Deus me Livre 1 (PA-AT-22)	Tupiguarani	Tupiguarani (Itacaiúnas)	780	60			-5.84	-50.45	ADE site.		Corrêa 2014	Corrêa, Angelo A. 2014. “Pindorama de Mboîa e Îakaré: Continuidade e Mudança Na Trajetória Das Populações Tupi.” São Paulo: Universidade de São Paulo.	FALSE
Jerônimo Rodrigues (RS-MJ-98)	Tupiguarani	Tupiguarani (Guarani)	775	65	SI-2198		-29.761	-53.249			Brochado 1971	Brochado, José Joaquim Justiniano Proenza. 1971. “Expansão Das Pesquisas Arqueológicas Nos Vales Do Jacuí e Ibicuí-Mirim.” Publicaçoes Avulsas Do Museu Paraense Emilio Goeldi 15: 11–36.	FALSE
Mondaí 1 (SC-U-53)	Tupiguarani	Tupiguarani (Guarani)	770	100	SI-439	Charcoal	-27.2	-53.417			Mielke and Long 1969	Mielke, J, and A Long. 1969. “Smithsonian Institution Radiocarbon Measurements V.” Radiocarbon 11 (1): 163–82.	FALSE
MG-JF-13	Tupiguarani	Tupiguarani	770	40			-15.14	-44.24			Corrêa 2014	Corrêa, Angelo A. 2014. “Pindorama de Mboîa e Îakaré: Continuidade e Mudança Na Trajetória Das Populações Tupi.” São Paulo: Universidade de São Paulo.	FALSE
Três Ranchos (PA-BA-38)	Tupiguarani	Tupiguarani (Tucuruí)	760	105	SI-6753		-3.8487	-49.7069			Simões and Costa 1987	Simões, Mário F, and Fernanda A Costa. 1987. “Pesquisas Arqueológicas No Baixo Rio Tocantins (Pará).” Revista de Arqueologia 4 (1): 11–27.	FALSE
Posto Fiscal 1 (PR-JA-02)	Tupiguarani	Tupiguarani (Guarani)	760	50	SI-140	Charcoal	-22.9076	-49.9922	Domestic areas with post holes and hearths.		Long 1965	Long, A. 1965. “Smithsonian Institution Radiocarbon Measurements II.” Radiocarbon 7: 245–56.	FALSE
Sete Quedas 3 (PR-FO-04)	Tupiguarani	Tupiguarani (Guarani)	760	40	SI-5039		-24.0765	-54.2534			Chmyz 1983	Chmyz, Igor. 1983. “Sétimo Relatório Do Projeto Arqueológico Itaipu.” Curitiba: Itaipu/IPHAN.	FALSE
Onça Puma 3 (PA00978)	Tupiguarani	Tupiguarani	760	40	Beta-236412	Charcoal	-6.5294	-51.059	ADE site with 3.9 ha.		Garcia 2012	Garcia, Lorena L W G. 2012. “Arqueologia Na Região Dos Interflúvios Xingu-Tocantins: A Ocupação Tupi No Cateté.” São Paulo: University of São Paulo.	FALSE
Faz. Dona Carlota 2 (PR-FI-140)	Tupiguarani	Tupiguarani (Guarani)	745	75	SI-5027		-25.2054	-54.4603	Patches of dark earth.		Chmyz 1983	Chmyz, Igor. 1983. “Sétimo Relatório Do Projeto Arqueológico Itaipu.” Curitiba: Itaipu/IPHAN.	FALSE
Abrigo Pedra Talhada (GO-NI-176)	Tupiguarani	Tupiguarani	740	60	CENA-251	Charcoal	-13.9506	-48.2772	Rock shelter.		Pontim 2011	Pontim, Rute L. 2011. “A Tradição Tupiguarani Na Bacia Do Alto Tocantins.” São Paulo: University of São Paulo.	FALSE
Jambuaçu (PA-BA-85)	Tupiguarani	Tupiguarani	740	40	Beta-217586	Charcoal	-1.8896	-48.6066	ADE site with 1 ha.		Senna 2016	Senna, Cristina S F. 2016. “Geografia e Arqueologia: Análise Espacial e Contextual de Sítios Arqueológicos No Estuário Amazônico.” Revista GeoUSP 20 (2): 238–49.	FALSE
Perdido Mirim	Tupiguarani	Tupiguarani	740	40	Beta-217605		-5.77	-50.518			Silveira et al. 2008	Silveira, Maura I, Maria C L R Rodrigues, Elisângela Oliveira, and Louis-Martin Losier. 2008. “Seqüência Cronológica de Ocupação Na Área Do Salobo (Pará).” Revista de Arqueologia 21 (1): 61–84.	FALSE
Jovino (MG-GV-53)	Tupiguarani	Tupiguarani	720	150	SI-2786		-20.97	-46.04	The site contained burials.		Corrêa 2014	Corrêa, Angelo A. 2014. “Pindorama de Mboîa e Îakaré: Continuidade e Mudança Na Trajetória Das Populações Tupi.” São Paulo: Universidade de São Paulo.	FALSE
Orlando (PA-AT-288)	Tupiguarani	Tupiguarani	720	40	Beta-227318		-5.8135	-50.5379			Silveira et al. 2008	Silveira, Maura I, Maria C L R Rodrigues, Elisângela Oliveira, and Louis-Martin Losier. 2008. “Seqüência Cronológica de Ocupação Na Área Do Salobo (Pará).” Revista de Arqueologia 21 (1): 61–84.	FALSE
Rio São Francisco Falso 1 (PR-FI-112)	Tupiguarani	Tupiguarani (Guarani)	700	55	SI-5036		-24.7546	-54.3548			Chmyz 1983	Chmyz, Igor. 1983. “Sétimo Relatório Do Projeto Arqueológico Itaipu.” Curitiba: Itaipu/IPHAN.	FALSE
Arnildo Drew (RS-MJ-87)	Tupiguarani	Tupiguarani (Guarani)	695	55	SI-2200		-29.678	-53.644			Brochado 1971	Brochado, José Joaquim Justiniano Proenza. 1971. “Expansão Das Pesquisas Arqueológicas Nos Vales Do Jacuí e Ibicuí-Mirim.” Publicaçoes Avulsas Do Museu Paraense Emilio Goeldi 15: 11–36.	FALSE
Largo do Bacabal (PA-AL-31)	Tupiguarani	Tupiguarani	690	90	SI-4346		-3.54	-52.33	ADE site.		Perota 1992	Perota, Celso. 1992. “Adaptação Agrícola No Baixo Xingu.” In Prehistoria Sudamericana: Nuevas Perspectivas, edited by Betty J Meggers, 211–18. Washington, D. C.: Taraxacum.	FALSE
Arroyo Fredes	Tupiguarani	Tupiguarani (Guarani)	690	70	UGA-10789	Human bone	-34.209	-58.568	Multiple secondary burials in funerary urn. An exotic bronze pin head points to indirect contact with the Andes. Enriched isotopic values from human bone collagen and apatite are compatible with consumption of maize.		Loponte et al. 2011	Loponte, Daniel, Alejandro Acosta, I Capparelli, and M Pérez. 2011. “La Arqueología Guaraní En El Extremo Meridional de La Cuenca Del Plata.” In Arqueología Tupiguaraní, edited by Daniel Loponte and Alejandro Acosta, 111–54. Buenos Aires: Instituto Nacional de Antropología y Pensamiento Latinoamericano.	FALSE
Santa Tecla I	Tupiguarani	Tupiguarani (Guarani)	684	170	AC-1338		-27.637	-56.615			Rodríguez 1997	Rodríguez, Jorge A. 1997. “Investigaciones Arqueológicas En Yacyretá (Corrientes-Argentina).” Jornadas de Antropología de La Cuenca Del Plata 3: 41–47.	FALSE
Zacarias	Tupiguarani	Tupiguarani	680	130	SI-471		-11.32	-38.23			Calderón 1967	Calderón, Valentin. 1967. “Notícia Preliminar Sobre as Seqüências Arqueológicas Do Médio São Francisco e Da Chapada Diamantina, Estado Da Bahia.” Publicaçoes Avulsas Do Museu Paraense Emilio Goeldi, no. 6.	FALSE
Cavalo Branco	Tupiguarani	Tupiguarani (Tauarí)	680	40	Beta-210847	Charcoal	-5.1732	-49.0426	Two circular patches of ADE and a mound (midden).		Almeida 2008	Almeida, Fernando O. 2008. “O Complexo Tupi Da Amazônia Oriental.” São Paulo: University of São Paulo.	FALSE
Loca da Anta (MT-SL-62)	Tupiguarani	Tupiguarani	680	60	Beta-31033		-16.3861	-55.0456	Rock shelter with parietal art.	The provenience of the date is unclear. Could be Uru.	Wüst 1990	Wüst, Irmhild. 1990. “Continuidade e Mudança: Para Uma Interpretação Dos Grupos Ceramistas Pré-Coloniais Da Bacia Do Rio Vermelho, Mato Grosso.” São Paulo: University of São Paulo.	TRUE
Barra do Turvo 3 (RS-VZ-52)	Tupiguarani	Tupiguarani (Guarani)	675	50			-27.3	-54.07			Miller 2009	Miller, Eurico T. 2009. “A Cultura Cerâmica Do Tronco Tupí No Alto Ji-Paraná, Rondônia, Brasil: Algumas Reflexões Teóricas, Hipotéticas e Conclusivas.” Revista Brasileira de Linguística Antropológica 1 (1): 35–136.	FALSE
Alto do Calhau	Tupiguarani	Tupiguarani	670	30	Beta-324856		-2.4996	-44.2645			Corrêa 2014	Corrêa, Angelo A. 2014. “Pindorama de Mboîa e Îakaré: Continuidade e Mudança Na Trajetória Das Populações Tupi.” São Paulo: Universidade de São Paulo.	FALSE
Itaguá	Tupiguarani	Tupiguarani	660	80	I-9877	Charcoal	-22.4439	-45.0847	The site contained abundant charcoal, hearths, post holes and one urn burial.		Uchôa et al. 1984	Uchôa, Dorath Pinto, Maria M Scatamacchia, and Caio del Rio Garcia. 1984. “O Sítio Cerâmico Do Itaguá: Um Sítio de Contacto No Litoral Do Estado de São Paulo, Brasil.” Revista de Arqueologia 2 (2): 51–60.	FALSE
Abrigo Pedra Talhada (GO-NI-176)	Tupiguarani	Tupiguarani	660	60	CENA-243	Charcoal	-13.9506	-48.2772	Rock shelter.		Pontim 2011	Pontim, Rute L. 2011. “A Tradição Tupiguarani Na Bacia Do Alto Tocantins.” São Paulo: University of São Paulo.	FALSE
Córrego do Maranhão (ZM-CR-01)	Tupiguarani	Tupiguarani	650	40	Beta-245433		-20.7346	-42.1582	Ceramic densities suggest a ring village 1.5 ha.		Mageste 2017	Mageste, Leandro Elias Canaan. 2017. “Cronologia e Variabilidade: Os Ceramistas Tupiguarani Da Zona Da Mata Mineira e Complexo Lagunar de Araruama.” Universidade de São Paulo.	FALSE
Largo do Souza II (PA-BI-02)	Tupiguarani	Tupiguarani	645	60	SI-4350		-3.24	-52.21	ADE site.		Rocha 2017	Rocha, Bruna. 2017. “Ipi Ocemumuge: A Regional Archaeology of the Upper Tapajós River.” London: University College of London.	FALSE
Anauá	Tupiguarani	Tupiguarani	640	40	Beta-233908	Charcoal	-7.2534	-38.6405			Machado 2010	Machado, Daniel L. 2010. “Estudo Arqueológico Dos Sítios Anauá, Chapada, Santo Antônio e Olho d’Água Do Pau, Mauriti - Ceará.” Recife: Universidade Federal de Pernambuco.	FALSE
Cachorro Cego (PA-AT-287)	Tupiguarani	Tupiguarani	640	40	Beta-227310		-5.82	-50.5353	Patches of ADE covering over 15 ha. Excavations revealed hearths and post holes.		Silveira et al. 2008	Silveira, Maura I, Maria C L R Rodrigues, Elisângela Oliveira, and Louis-Martin Losier. 2008. “Seqüência Cronológica de Ocupação Na Área Do Salobo (Pará).” Revista de Arqueologia 21 (1): 61–84.	FALSE
Grajaú	Tupiguarani	Tupiguarani	630	80			-4.2532	-45.3701			Almeida 2008	Almeida, Fernando O. 2008. “O Complexo Tupi Da Amazônia Oriental.” São Paulo: University of São Paulo.	FALSE
Alto do Calhau	Tupiguarani	Tupiguarani	630	30	Beta-324857		-2.4996	-44.2645			Corrêa 2014	Corrêa, Angelo A. 2014. “Pindorama de Mboîa e Îakaré: Continuidade e Mudança Na Trajetória Das Populações Tupi.” São Paulo: Universidade de São Paulo.	FALSE
Largo do Souza II (PA-BI-02)	Tupiguarani	Tupiguarani	625	60	SI-4349		-3.24	-52.21	ADE site.		Rocha 2017	Rocha, Bruna. 2017. “Ipi Ocemumuge: A Regional Archaeology of the Upper Tapajós River.” London: University College of London.	FALSE
Borevi 2 (PR-FI-100)	Tupiguarani	Tupiguarani (Guarani)	625	55	SI-5020		-25.2799	-54.4815	Patches of dark earth arranged in a semi-circle.		Chmyz 1983	Chmyz, Igor. 1983. “Sétimo Relatório Do Projeto Arqueológico Itaipu.” Curitiba: Itaipu/IPHAN.	FALSE
Caxambu do Sul 1 (SC-U-55)	Tupiguarani	Tupiguarani (Guarani)	620	80	SI-550	Charcoal	-27.117	-53.083			Stuckenrath and Mielke 1972	Stuckenrath, R, and J Mielke. 1972. “Smithsonian Institution Radiocarbon Measurements VII.” Radiocarbon 14 (2): 401–12.	FALSE
Cavalo Branco	Tupiguarani	Tupiguarani (Tauarí)	620	80	Beta-210848	Charcoal	-5.1732	-49.0426	Two circular patches of ADE and a mound (midden).		Almeida 2008	Almeida, Fernando O. 2008. “O Complexo Tupi Da Amazônia Oriental.” São Paulo: University of São Paulo.	FALSE
Pedro Pereira III (GO-JU-39)	Tupiguarani	Tupiguarani	620	55	N-2351		-16	-52			Schmitz 1976	Schmitz, Pedro I. 1976. “Arqueologia de Goiás: Sequencia Cultural e Datações de C14.” Anuário de Divulgação Científica 3/4: 1–19.	FALSE
Edinaldo (PA-AT-289)	Tupiguarani	Tupiguarani	620	40	Beta-227313		-5.8084	-50.538			Silveira et al. 2008	Silveira, Maura I, Maria C L R Rodrigues, Elisângela Oliveira, and Louis-Martin Losier. 2008. “Seqüência Cronológica de Ocupação Na Área Do Salobo (Pará).” Revista de Arqueologia 21 (1): 61–84.	FALSE
Geraldo (PR-ST-01)	Tupiguarani	Tupiguarani (Guarani)	610	120	SI-696	Charcoal	-23.3249	-52.6019	The site contained urn burials.		Stuckenrath and Mielke 1973	Stuckenrath, R, and J Mielke. 1973. “Smithsonian Institution Radiocarbon Measurements VIII.” Radiocarbon 15 (2): 388–424.	FALSE
San Antonio	Tupiguarani	Tupiguarani (Guarani)	610	70	Beta-105247		-27.514	-56.738			Rodríguez 2009	Rodríguez, Jorge A. 2009. “La Ocupación (Poblamiento) Del Norte de Corrientes (Argentina) Por Fase de La Tradición Tupiguaraní.” In Arqueologia Interpretativa. O Método Quantitativo Para o Establecimento de Seqüências Cerâmicas: Estudos de Casos, edited by Betty J Meggers, 49–62. Porto Nacional: UNITINS.	FALSE
Ilha Chico Manuel (RS-C-71)	Tupiguarani	Tupiguarani (Guarani)	610	50	Beta		-30.2653	-51.1632			Gaulier 2001	Gaulier, P. 2001. “Ocupação Pré-Histórica Guarani No Município de Porto Alegre, RS: Considerações Preliminares e Primeira Datação Do Sítio Arqueológico RS-71-C Da Ilha Francisco Manoel.” Revista de Arqueologia 14/15: 57–73.	FALSE
Maracaju 1 (MS-MJ-01)	Tupiguarani	Tupiguarani (Guarani)	610	50	Gif-8330		-21.7743	-55.3896	Rock shelter.		Kashimoto and Martins 2008	Kashimoto, Emilia M, and Gilson R Martins. 2008. “A Problemática Arqueológica Da Tradição Cerâmica Tupiguarani No Mato Grosso Do Sul.” In Os Ceramistas Tupiguarani, edited by André Prous and Tania A Lima, 149–78. Belo Horizonte: Sigma.	FALSE
Piracanjuba	Tupiguarani	Tupiguarani	610	50			-23.1531	-49.3712	Four patches of ADE with high density of ceramics and hearths.		Moraes 2007	Moraes, Camila Azevedo. 2007. “Arqueologia Tupi No Nordeste de São Paulo: Um Estudo de Variabilidade Artefatual.” Universidade de São Paulo.	FALSE
Pedra Grande (RS-SM-07)	Tupiguarani	Tupiguarani (Guarani)	605	40	SI-1002		-29.55	-54.25			Brochado 1969	Brochado, José Joaquim Justiniano Proenza. 1969. “Pesquisas Arqueológicas Nos Vales Do Ijuí e Do Jacuí.” Publicaçoes Avulsas Do Museu Paraense Emilio Goeldi 13: 31–62.	FALSE
Paineira (PR-FI-103)	Tupiguarani	Tupiguarani (Guarani)	600	60	SI-5029		-25.2013	-54.4586	The site contained an urn burial.		Chmyz 1983	Chmyz, Igor. 1983. “Sétimo Relatório Do Projeto Arqueológico Itaipu.” Curitiba: Itaipu/IPHAN.	FALSE
SC-VP-38	Tupiguarani	Tupiguarani (Guarani)	590	100	SI-826		-27.271	-52.508			Stuckenrath and Mielke 1973	Stuckenrath, R, and J Mielke. 1973. “Smithsonian Institution Radiocarbon Measurements VIII.” Radiocarbon 15 (2): 388–424.	FALSE
Rio Condor 5 (PR-FL-15)	Tupiguarani	Tupiguarani (Guarani)	590	70	SI-699	Charcoal	-23.5469	-52.3214			Stuckenrath and Mielke 1973	Stuckenrath, R, and J Mielke. 1973. “Smithsonian Institution Radiocarbon Measurements VIII.” Radiocarbon 15 (2): 388–424.	FALSE
Cafezal 2 (PR-FI-127)	Tupiguarani	Tupiguarani (Guarani)	590	55	SI-5024		-24.9333	-54.418			Chmyz 1983	Chmyz, Igor. 1983. “Sétimo Relatório Do Projeto Arqueológico Itaipu.” Curitiba: Itaipu/IPHAN.	FALSE
Fazenda Soares (RS-RG-02)	Tupiguarani	Tupiguarani (Guarani)	580	50	Beta-64560	Charcoal	-31.847	-52.222			Carle 2002	Carle, Mirian Baptista. 2002. “Investigação Arqueológica Em Rio Grande: Uma Proposta Da Ocupação Guarani Pré-Histórica No Rio Grande Do Sul .” Porto Alegre: PUCRS.	FALSE
Llamarada 1	Tupiguarani	Tupiguarani (Guarani)	580	50	Beta-41941		-28.319	-58.082			Mujica 1995	Mujica, J I. 1995. “Un Sitio Guaraní En El Centro de La Provincia de Corrientes -Llamarada- Santa Rosa. Depto. de Concepción.” In XX Encuentro de Geohistoria Regional, 135–48. Governador Virasoro.	FALSE
Córrego do Maranhão (ZM-CR-01)	Tupiguarani	Tupiguarani	580	50	Beta-290691		-20.7346	-42.1582	Ceramic densities suggest a ring village 1.5 ha.		Mageste 2017	Mageste, Leandro Elias Canaan. 2017. “Cronologia e Variabilidade: Os Ceramistas Tupiguarani Da Zona Da Mata Mineira e Complexo Lagunar de Araruama.” Universidade de São Paulo.	FALSE
Vão Grande (TO00415)	Tupiguarani	Tupiguarani	580	50	Beta-195245		-9.9597	-48.3189	Rock shelter with parietal art.		Morales 2008	Morales, Walter F. 2008. Brasil Central: 12.000 Anos de Ocupação No Médio Curso Do Rio Tocantins, TO. São Paulo: Annablume.	FALSE
Itapinima I (PA-AL-39)	Tupiguarani	Tupiguarani	575	70	SI-4343		-3.24	-52.21	ADE site.		Rocha 2017	Rocha, Bruna. 2017. “Ipi Ocemumuge: A Regional Archaeology of the Upper Tapajós River.” London: University College of London.	FALSE
RJ-19	Tupiguarani	Tupiguarani	570	100	SI-438	Charcoal	-22.8333	-42.125			Mielke and Long 1969	Mielke, J, and A Long. 1969. “Smithsonian Institution Radiocarbon Measurements V.” Radiocarbon 11 (1): 163–82.	FALSE
Santa Tecla I	Tupiguarani	Tupiguarani (Guarani)	570	50	B-197129		-27.637	-56.615			Rodríguez 2009	Rodríguez, Jorge A. 2009. “La Ocupación (Poblamiento) Del Norte de Corrientes (Argentina) Por Fase de La Tradición Tupiguaraní.” In Arqueologia Interpretativa. O Método Quantitativo Para o Establecimento de Seqüências Cerâmicas: Estudos de Casos, edited by Betty J Meggers, 49–62. Porto Nacional: UNITINS.	FALSE
4 Alfa (PA-AT-292)	Tupiguarani	Tupiguarani	570	40	Beta-217609		-5.7781	-50.5465			Silveira et al. 2008	Silveira, Maura I, Maria C L R Rodrigues, Elisângela Oliveira, and Louis-Martin Losier. 2008. “Seqüência Cronológica de Ocupação Na Área Do Salobo (Pará).” Revista de Arqueologia 21 (1): 61–84.	FALSE
ES-VI-20	Tupiguarani	Tupiguarani	560	170	SI-832		-20.2981	-40.2959		The dates for sites ES-VI-11 and ES-VI-20 are published with the same laboratory number.	Perota 1975	Perota, C. 1975. “As Datações Do C-14 Dos Sítios Arqueológicos Do Espírito Santo.” Revista Da Cultura UFES 4 (6).	FALSE
Segunda Corredeira (PR-FL-23)	Tupiguarani	Tupiguarani (Guarani)	560	60	SI-700	Charcoal	-23.6009	-52.2895			Stuckenrath and Mielke 1973	Stuckenrath, R, and J Mielke. 1973. “Smithsonian Institution Radiocarbon Measurements VIII.” Radiocarbon 15 (2): 388–424.	FALSE
Ferraz Egreja (MT-SL-91)	Tupiguarani	Tupiguarani	560	60	Gif-7091	Charcoal	-16.5167	-54.8278	Rock shelter with parietal art and long history of occupation, mostly preceramic, with numerous superimposed hearths.		Fontugne et al. 2006	Fontugne, Michel, Christine Hatté, and Claude Noury. 2006. “Quadro Cronológico.” In Pré-História Do Mato Grosso, edited by Águeda V Vialou, EdUSP, 45–48. São Paulo.	FALSE
RS-T-114	Tupiguarani	Tupiguarani (Guarani)	560	40	Beta-249391	Charcoal	-29.2885	-52.1195	Layer of dark earth with abundant ceramic debris, ovens and pit features.		Fiegenbaum 2009	Fiegenbaum, Jones. 2009. “Um Assentamento Tupiguarani No Vale Do Taquari/RS.” São Leopoldo: Unisinos.	FALSE
Olho D'água I (SC00634)	Tupiguarani	Tupiguarani (Guarani)	560	40	Beta-280652	Charcoal	-28.7917	-49.1972	Five patches of dark earth with domestic debris.		Milheira and DeBlasis 2011	Milheira, Rafael Guedes, and Paulo DeBlasis. 2011. “O Território Guarani No Litoral Sulcatarinense: Ocupação e Abandono No Limiar Do Período Colonial.” Revista de Arqueologia Americana 29: 147–82.	FALSE
ES-VI-11	Tupiguarani	Tupiguarani	555	40	SI-832	Charcoal	-20.3048	-40.371		The dates for sites ES-VI-11 and ES-VI-20 are published with the same laboratory number.	Perota 1975	Perota, C. 1975. “As Datações Do C-14 Dos Sítios Arqueológicos Do Espírito Santo.” Revista Da Cultura UFES 4 (6).	FALSE
Joaquim Guilherme (BA-26)	Tupiguarani	Tupiguarani	550	95	SI-821	Charcoal	-13.7625	-41.25			Calderón 1967	Calderón, Valentin. 1967. “Notícia Preliminar Sobre as Seqüências Arqueológicas Do Médio São Francisco e Da Chapada Diamantina, Estado Da Bahia.” Publicaçoes Avulsas Do Museu Paraense Emilio Goeldi, no. 6.	FALSE
Tapera (SC00335)	Tupiguarani	Tupiguarani (Guarani)	550	70	SI-244	Charcoal	-27.67	-48.57	Extensive coastal site with 176 burials deposited under the house floors.		Long and Mielke 1967	Long, A, and J Mielke. 1967. “Smithsonian Institution Radiocarbon Measurements IV.” Radiocarbon 6: 368–81.	FALSE
Sibelco	Tupiguarani	Tupiguarani (Guarani)	550	60	Beta-262752	Charcoal	-28.6213	-48.9991	5 patches of dark earth with fire pits and post holes.		Milheira 2010	Milheira, Rafael Guedes. 2010. “Arqueologia Guarani No Litoral Sul-Catarinense: História e Território.” São Paulo: Universidade de São Paulo.	FALSE
Bitoca 2 (PA-AT-278)	Tupiguarani	Tupiguarani	550	50	Beta-227309		-5.8237	-50.4992	ADE site.		Silveira et al. 2008	Silveira, Maura I, Maria C L R Rodrigues, Elisângela Oliveira, and Louis-Martin Losier. 2008. “Seqüência Cronológica de Ocupação Na Área Do Salobo (Pará).” Revista de Arqueologia 21 (1): 61–84.	FALSE
Edinaldo (PA-AT-289)	Tupiguarani	Tupiguarani	550	50	Beta-227314		-5.808	-50.5376			Silveira et al. 2008	Silveira, Maura I, Maria C L R Rodrigues, Elisângela Oliveira, and Louis-Martin Losier. 2008. “Seqüência Cronológica de Ocupação Na Área Do Salobo (Pará).” Revista de Arqueologia 21 (1): 61–84.	FALSE
Passo Fundo (RS-LN-16)	Tupiguarani	Tupiguarani (Guarani)	540	100	SI-411		-29.933	-50.217			Stuckenrath and Mielke 1970	Stuckenrath, R, and J Mielke. 1970. “Smithsonian Institution Radiocarbon Measurements VI.” Radiocarbon 12 (1): 193–204.	FALSE
Porto de Areia 2 (PR-QN-02)	Tupiguarani	Tupiguarani (Guarani)	540	60	SI-697	Charcoal	-23.2796	-52.7738			Stuckenrath and Mielke 1973	Stuckenrath, R, and J Mielke. 1973. “Smithsonian Institution Radiocarbon Measurements VIII.” Radiocarbon 15 (2): 388–424.	FALSE
Santa Rita (RS-SR-342)	Tupiguarani	Tupiguarani (Guarani)	540	60	Beta-118375		-29.981	-51.533			Hilbert 1999	Hilbert, Klaus. 1999. “Arqueologia Guarani Na Região de Guaíba - RS.” In X Reunião Científica Da Sociedade de Arqueologia Brasileira. Recife: SAB.	FALSE
Culuene 1	Tupiguarani	Tupiguarani	540	60	Beta-210470		-14.52	-52.89			Corrêa 2014	Corrêa, Angelo A. 2014. “Pindorama de Mboîa e Îakaré: Continuidade e Mudança Na Trajetória Das Populações Tupi.” São Paulo: Universidade de São Paulo.	FALSE
Arnaldo M. Silva (RS-MJ-47)	Tupiguarani	Tupiguarani (Guarani)	530	120	SI-816		-29.85	-53.38			Stuckenrath and Mielke 1973	Stuckenrath, R, and J Mielke. 1973. “Smithsonian Institution Radiocarbon Measurements VIII.” Radiocarbon 15 (2): 388–424.	FALSE
Maximiliano de Almeida	Tupiguarani	Tupiguarani (Guarani)	530	70			-27.53	-51.81			Noelli 1999	Noelli, Francisco Silva. 1999. “A Ocupação Humana Na Região Sul Do Brasil: Arqueologia, Debates e Perspectivas-1872-2000.” Revista USP 44: 218–69.	FALSE
Pesqueiro Barragem de Rosana (PR-NL-07)	Tupiguarani	Tupiguarani (Guarani)	530	55	SI-6400		-22.6119	-52.8533	Domestic floor with hearth.		Chmyz and Chmyz 1986	Chmyz, Igor, and J C Chmyz. 1986. “Datações Radiométricas Em Áreas de Salvamento Arqueológico Do Estado Do Paraná.” Revista Do CEPA 5: 69–77.	FALSE
Caldeirão 1 (PA-AT-18)	Tupiguarani	Tupiguarani (Itacaiúnas)	530	55			-5.8766	-50.489	ADE site with 0.9 ha.		Simões 1986	Simões, Mário F. 1986. “Salvamento Arqueológico.” In Carajás: Desafio Político, Ecologia e Desenvolvimento, edited by J M G Almeida Jr., 535–59. Brasília: CNPq.	FALSE
Ferraz Egreja (MT-SL-91)	Tupiguarani	Tupiguarani	530	50	Gif-9045	Charcoal	-16.5167	-54.8278	Rock shelter with parietal art and long history of occupation, mostly preceramic, with numerous superimposed hearths.		Fontugne et al. 2006	Fontugne, Michel, Christine Hatté, and Claude Noury. 2006. “Quadro Cronológico.” In Pré-História Do Mato Grosso, edited by Águeda V Vialou, EdUSP, 45–48. São Paulo.	FALSE
Totó (PS-03)	Tupiguarani	Tupiguarani (Guarani)	530	40	Beta-237665	Charcoal	-31.711	-52.195	Dark layer with high density of ceramic debris and fragmented funerary urn.		Milheira 2008	Milheira, Rafael Guedes. 2008. “Território e Estratégia de Assentamento Guarani Na Planície Sudoeste Da Laguna Dos Patos e Serra Do Sudeste - RS.” São Paulo: Universidade de São Paulo.	FALSE
Rio Ferraria 1 (PR-CT-54)	Tupiguarani	Tupiguarani (Guarani)	528	70	Beta-22645		-25.4756	-49.3842			Chmyz 1995	Chmyz, Igor. 1995. “Arqueologia de Curitiba.” Boletim Informativo Da Casa Romário Martins 21 (105): 5–54.	FALSE
Ensenada del Bellaco	Tupiguarani	Tupiguarani (Guarani)	526	45	AA-103895		-33.0915	-58.4349	The site contained burials.		Bonomo et al. 2015	Bonomo, Mariano, Rodrigo C Angrizani, Eduardo Apolinaire, and Francisco Silva Noelli. 2015. “A Model for the Guaraní Expansion in the La Plata Basin and Littoral Zone of Southern Brazil.” Quaternary International 356: 54–73.	FALSE
Passo Fundo (RS-LN-16)	Tupiguarani	Tupiguarani (Guarani)	520	200	SI-410		-29.933	-50.217			Stuckenrath and Mielke 1970	Stuckenrath, R, and J Mielke. 1970. “Smithsonian Institution Radiocarbon Measurements VI.” Radiocarbon 12 (1): 193–204.	FALSE
Jovino (MG-GV-53)	Tupiguarani	Tupiguarani	520	90	SI-2785		-20.97	-46.04	The site contained burials.		Dias Jr. 1975	Dias Jr., Ondemar. 1975. “Pesquisas Arqueológicas No Sudeste Brasileiro.” Boletim Do Instituto de Arqueologia Brasileira Série Espe (1).	FALSE
Bitoca 1 (PA-AT-277)	Tupiguarani	Tupiguarani	520	80	Beta-227305		-5.8202	-50.5021	ADE site.		Silveira et al. 2008	Silveira, Maura I, Maria C L R Rodrigues, Elisângela Oliveira, and Louis-Martin Losier. 2008. “Seqüência Cronológica de Ocupação Na Área Do Salobo (Pará).” Revista de Arqueologia 21 (1): 61–84.	FALSE
Morro Bonito I (SC00627)	Tupiguarani	Tupiguarani (Guarani)	520	50	Beta-262753	Charcoal	-28.6063	-48.9639	A village with preserved primary contexts in the interior of completely burnt houses.		Milheira 2010	Milheira, Rafael Guedes. 2010. “Arqueologia Guarani No Litoral Sul-Catarinense: História e Território.” São Paulo: Universidade de São Paulo.	FALSE
Llamarada 1	Tupiguarani	Tupiguarani (Guarani)	520	50	Beta-41942		-28.319	-58.082			Mujica 1995	Mujica, J I. 1995. “Un Sitio Guaraní En El Centro de La Provincia de Corrientes -Llamarada- Santa Rosa. Depto. de Concepción.” In XX Encuentro de Geohistoria Regional, 135–48. Governador Virasoro.	FALSE
Trevisan (Mt04)	Tupiguarani	Tupiguarani	520	30	Beta-469161	Charcoal	-9.8132	-57.8212	Site with ADE enclosed by ditch. Ceramics are provisionally assigned to Tupi influence given Munduruku occupation of the area and similarities with Mangabal and other complexes (Gaspar 2014).		Souza 2018	Souza, Jonas Gregorio de, Denise Pahl Schaan, Mark Robinson, Antonia Damasceno Barbosa, Luiz E. O. C. Aragão, Ben Hur Marimon, Beatriz Schwantes Marimon, et al. 2018. “Pre-Columbian Earth-Builders Settled along the Entire Southern Rim of the Amazon.” Nature Communications 9 (1): 1125.	FALSE
Trevisan (Mt04)	Tupiguarani	Tupiguarani	520	30	Beta-469165	Charcoal	-9.8132	-57.8212	Site with ADE enclosed by ditch. Ceramics are provisionally assigned to Tupi influence given Munduruku occupation of the area and similarities with Mangabal and other complexes (Gaspar 2014).		Souza 2018	Souza, Jonas Gregorio de, Denise Pahl Schaan, Mark Robinson, Antonia Damasceno Barbosa, Luiz E. O. C. Aragão, Ben Hur Marimon, Beatriz Schwantes Marimon, et al. 2018. “Pre-Columbian Earth-Builders Settled along the Entire Southern Rim of the Amazon.” Nature Communications 9 (1): 1125.	FALSE
Morro Grande (RJ00361)	Tupiguarani	Tupiguarani	510	160	PL-0688		-22.7853	-42.3636	Dark layer of hearths and charcoal with funerary urns buried in pits, accompanied by painted ceramics and surrounded by hearths.		Buarque et al. 2003	Buarque, Angela, Claudia Rodrigues-Carvalho, and Elizabeth C Silva. 2003. “Programa Funerário Dos Tupinambá Em Araruama, RJ - Sítio Bananeiras.” Revista Do Museu de Arqueologia e Etnologia 13: 39–55.	FALSE
PE-123-Pja	Tupiguarani	Tupiguarani	510	150	BaH-1254		-7.83	-38.09			Albuquerque 2008	Albuquerque, Marco. 2008. “Recipientes Cerâmicos de Grupos Tupi, No Nordeste Brasileiro.” In Os Ceramistas Tupiguarani, edited by André Prous and Tania Andrade Lima, 55–78. Belo Horizonte: Sigma.	FALSE
PE-93-Cm	Tupiguarani	Tupiguarani	510	150	BaH-1086-A		-8.03	-34.99			Albuquerque 2008	Albuquerque, Marco. 2008. “Recipientes Cerâmicos de Grupos Tupi, No Nordeste Brasileiro.” In Os Ceramistas Tupiguarani, edited by André Prous and Tania Andrade Lima, 55–78. Belo Horizonte: Sigma.	FALSE
Pedro Pereira III (GO-JU-39)	Tupiguarani	Tupiguarani	510	75	N-2352		-16	-52			Schmitz 1976	Schmitz, Pedro I. 1976. “Arqueologia de Goiás: Sequencia Cultural e Datações de C14.” Anuário de Divulgação Científica 3/4: 1–19.	FALSE
Caxambu do Sul 1 (SC-U-55)	Tupiguarani	Tupiguarani (Guarani)	510	70	SI-547	Charcoal	-27.117	-53.083			Stuckenrath and Mielke 1972	Stuckenrath, R, and J Mielke. 1972. “Smithsonian Institution Radiocarbon Measurements VII.” Radiocarbon 14 (2): 401–12.	FALSE
Rio Uruguai	Tupiguarani	Tupiguarani (Guarani)	510	70			-27.17	-53.73			Piazza 1969	Piazza, Walter F. 1969. “Notícia Arqueológica Do Vale Do Uruguai.” Publicaçoes Avulsas Do Museu Paraense Emilio Goeldi 10: 55–57.	FALSE
Itapinima I (PA-AL-39)	Tupiguarani	Tupiguarani	510	70	SI-4342		-3.24	-52.21	ADE site.		Rocha 2017	Rocha, Bruna. 2017. “Ipi Ocemumuge: A Regional Archaeology of the Upper Tapajós River.” London: University College of London.	FALSE
Abrigo Pedra Talhada (GO-NI-176)	Tupiguarani	Tupiguarani	510	65	CENA-246	Charcoal	-13.9506	-48.2772	Rock shelter.		Pontim 2011	Pontim, Rute L. 2011. “A Tradição Tupiguarani Na Bacia Do Alto Tocantins.” São Paulo: University of São Paulo.	FALSE
Fazenda Soares (RS-RG-02)	Tupiguarani	Tupiguarani (Guarani)	510	60	Beta-64284	Charcoal	-31.847	-52.222			Carle 2002	Carle, Mirian Baptista. 2002. “Investigação Arqueológica Em Rio Grande: Uma Proposta Da Ocupação Guarani Pré-Histórica No Rio Grande Do Sul .” Porto Alegre: PUCRS.	FALSE
Água Suja 8 (TO00555)	Tupiguarani	Tupiguarani	510	60	Beta-160592		-10.5107	-48.4419			Bueno 2005	Bueno, Lucas M R. 2005. “As Indústrias Líticas Da Região Do Lajeado e Sua Inserção No Contexto Do Brasil Central.” Revista Do Museu de Arqueologia e Etnologia 15: 37–57.	FALSE
Ilha Verde 2 (MS-PR-57)	Tupiguarani	Tupiguarani (Guarani)	510	50	Beta-218207		-21.209	-51.878			Kashimoto and Martins 2008	Kashimoto, Emilia M, and Gilson R Martins. 2008. “A Problemática Arqueológica Da Tradição Cerâmica Tupiguarani No Mato Grosso Do Sul.” In Os Ceramistas Tupiguarani, edited by André Prous and Tania A Lima, 149–78. Belo Horizonte: Sigma.	FALSE
Llamarada 1	Tupiguarani	Tupiguarani (Guarani)	510	50	Beta-41945		-28.319	-58.082			Mujica 1995	Mujica, J I. 1995. “Un Sitio Guaraní En El Centro de La Provincia de Corrientes -Llamarada- Santa Rosa. Depto. de Concepción.” In XX Encuentro de Geohistoria Regional, 135–48. Governador Virasoro.	FALSE
Totó (PS-03)	Tupiguarani	Tupiguarani (Guarani)	510	40	Beta-282128	Charcoal	-31.711	-52.195	Dark layer with high density of ceramic debris and fragmented funerary urn.		Alves 2012	Alves, Aluísio Gomes. 2012. “Análise Espacial Em Um Sítio Guarani No Litoral Sudoeste Da Laguna Dos Patos, Sítio PS-03 Totó - RS.” Museu de Arqueologia e Etnologia. São Paulo: Universidade de São Paulo.	FALSE
Morro Bonito III (SC00629)	Tupiguarani	Tupiguarani (Guarani)	510	40	Beta-262755	Charcoal	-28.6129	-48.9918			Milheira 2010	Milheira, Rafael Guedes. 2010. “Arqueologia Guarani No Litoral Sul-Catarinense: História e Território.” São Paulo: Universidade de São Paulo.	FALSE
Bitoca 1 (PA-AT-277)	Tupiguarani	Tupiguarani	510	40	Beta-195711		-5.8202	-50.5021	ADE site.		Silveira et al. 2008	Silveira, Maura I, Maria C L R Rodrigues, Elisângela Oliveira, and Louis-Martin Losier. 2008. “Seqüência Cronológica de Ocupação Na Área Do Salobo (Pará).” Revista de Arqueologia 21 (1): 61–84.	FALSE
Barra do Santo Cristo 1	Tupiguarani	Tupiguarani (Guarani)	500	70	LP-1874		-27.568	-54.72			Angrizani 2012	Angrizani, Rodrigo Costa. 2012. “Variabilidad, Movilidad y Paisaje: Una Propuesta Interpretativa Para Los Vestigios de Los Asentamientos Precoloniales En El Noroeste Del Rio Grande Do Sul (Brasil).” La Plata: Universidad Nacional de La Plata.	FALSE
Llamarada 1	Tupiguarani	Tupiguarani (Guarani)	500	60	Beta-41940		-28.319	-58.082			Mujica 1995	Mujica, J I. 1995. “Un Sitio Guaraní En El Centro de La Provincia de Corrientes -Llamarada- Santa Rosa. Depto. de Concepción.” In XX Encuentro de Geohistoria Regional, 135–48. Governador Virasoro.	FALSE
Elevatório de Água (PR-UV-16)	Tupiguarani	Tupiguarani (Guarani)	500	45	SI-1015	Charcoal	-26.2388	-51.0433			Stuckenrath and Mielke 1973	Stuckenrath, R, and J Mielke. 1973. “Smithsonian Institution Radiocarbon Measurements VIII.” Radiocarbon 15 (2): 388–424.	FALSE
Bitoca 1 (PA-AT-277)	Tupiguarani	Tupiguarani	500	40	Beta-227306		-5.8202	-50.5021	ADE site.		Silveira et al. 2008	Silveira, Maura I, Maria C L R Rodrigues, Elisângela Oliveira, and Louis-Martin Losier. 2008. “Seqüência Cronológica de Ocupação Na Área Do Salobo (Pará).” Revista de Arqueologia 21 (1): 61–84.	FALSE
Trevisan (Mt04)	Tupiguarani	Tupiguarani	500	30	Beta-469164	Charcoal	-9.8132	-57.8212	Site with ADE enclosed by ditch. Ceramics are provisionally assigned to Tupi influence given Munduruku occupation of the area and similarities with Mangabal and other complexes (Gaspar 2014).		Souza 2018	Souza, Jonas Gregorio de, Denise Pahl Schaan, Mark Robinson, Antonia Damasceno Barbosa, Luiz E. O. C. Aragão, Ben Hur Marimon, Beatriz Schwantes Marimon, et al. 2018. “Pre-Columbian Earth-Builders Settled along the Entire Southern Rim of the Amazon.” Nature Communications 9 (1): 1125.	FALSE
Corpus	Tupiguarani	Tupiguarani (Guarani)	495	20	Beta-134675	Human bone	-27.11	-55.5016	The site contained burials. Enriched isotopic values from human bone collagen and apatite are compatible with consumption of maize.		Loponte et al. 2016	Loponte, Daniel, Mirian Carbonera, María José Corriale, and Alejandro Acosta. 2016. “Horticulturists and Oxygen Ecozones in the Tropical and Subtropical Forests of Southeast South America.” Environmental Archaeology, 1–21.	FALSE
São Carlos (SC-VX-05)	Tupiguarani	Tupiguarani (Guarani)	490	70	SI-548	Charcoal	-27.1	-53.017			Stuckenrath and Mielke 1973	Stuckenrath, R, and J Mielke. 1973. “Smithsonian Institution Radiocarbon Measurements VIII.” Radiocarbon 15 (2): 388–424.	FALSE
Bom Jardim (RO-JI-29)	Tupiguarani	Proto-Tupiguarani	490	60			-10.7979	-61.7638			Miller 2009	Miller, Eurico T. 2009. “A Cultura Cerâmica Do Tronco Tupí No Alto Ji-Paraná, Rondônia, Brasil: Algumas Reflexões Teóricas, Hipotéticas e Conclusivas.” Revista Brasileira de Linguística Antropológica 1 (1): 35–136.	FALSE
Sete Quedas 2 (PR-FO-03)	Tupiguarani	Tupiguarani (Guarani)	490	60	SI-5040		-24.0766	-54.2537			Chmyz 1983	Chmyz, Igor. 1983. “Sétimo Relatório Do Projeto Arqueológico Itaipu.” Curitiba: Itaipu/IPHAN.	FALSE
Santa Marina	Tupiguarani	Tupiguarani	490	50			-23.4003	-45.7494	18 patches of dark earth covering 40 ha with abundant ceramic debris, hearths and polished axes.		Moraes 2007	Moraes, Camila Azevedo. 2007. “Arqueologia Tupi No Nordeste de São Paulo: Um Estudo de Variabilidade Artefatual.” Universidade de São Paulo.	FALSE
Vão Grande (TO00415)	Tupiguarani	Tupiguarani	490	50	Beta-195244		-9.9597	-48.3189	Rock shelter with parietal art.		Morales 2008	Morales, Walter F. 2008. Brasil Central: 12.000 Anos de Ocupação No Médio Curso Do Rio Tocantins, TO. São Paulo: Annablume.	FALSE
Erveiras (PR-SM-14)	Tupiguarani	Tupiguarani (Guarani)	490	40	Beta-256208		-25.7923	-50.4317			Chmyz et al. 2009	Chmyz, Igor, Eliane Sganzerla, Jonas E Volcov, Eloi Bora, Roseli S Ceccon, and CEPA-UFPR. 2009. “Relatório Final Do Projeto de Salvamento Arqueológico Na Área de Implantação Da Mina Dois Irmãos, Em São Mateus Do Sul – Paraná.” Curitiba.	FALSE
RS-T-114	Tupiguarani	Tupiguarani (Guarani)	490	30	Beta-388515		-29.2885	-52.1195	Layer of dark earth with abundant ceramic debris, ovens and pit features.		Schneider et al. 2017	Schneider, Fernanda, Sidnei Wolf, Marcos R Kreutz, and Neli Teresinha Galarce Machado. 2017. “Tempo e Espaço Guarani: Um Estudo Acerca Da Ocupação, Cronologia e Dinâmica de Movimentação Pré-Colonial Na Bacia Do Rio Taquari/Antas, Rio Grande Do Sul, Brasil.” Boletim Do Museu Paraense Emilio Goeldi:Ciencias Humanas 12 (1): 31–56.	FALSE
Ipiranga (RO-JI-23a)	Tupiguarani	Proto-Tupiguarani	480	60			-10.8993	-61.9285			Miller 2009	Miller, Eurico T. 2009. “A Cultura Cerâmica Do Tronco Tupí No Alto Ji-Paraná, Rondônia, Brasil: Algumas Reflexões Teóricas, Hipotéticas e Conclusivas.” Revista Brasileira de Linguística Antropológica 1 (1): 35–136.	FALSE
Domingos II	Tupiguarani	Tupiguarani	480	60			-22.5142	-51.974			Moraes 2007	Moraes, Camila Azevedo. 2007. “Arqueologia Tupi No Nordeste de São Paulo: Um Estudo de Variabilidade Artefatual.” Universidade de São Paulo.	FALSE
Llamarada 1	Tupiguarani	Tupiguarani (Guarani)	480	50	Beta-41944		-28.319	-58.082			Mujica 1995	Mujica, J I. 1995. “Un Sitio Guaraní En El Centro de La Provincia de Corrientes -Llamarada- Santa Rosa. Depto. de Concepción.” In XX Encuentro de Geohistoria Regional, 135–48. Governador Virasoro.	FALSE
Bitoca 2 (PA-AT-278)	Tupiguarani	Tupiguarani	480	40	Beta-227308		-5.8237	-50.4992	ADE site.		Silveira et al. 2008	Silveira, Maura I, Maria C L R Rodrigues, Elisângela Oliveira, and Louis-Martin Losier. 2008. “Seqüência Cronológica de Ocupação Na Área Do Salobo (Pará).” Revista de Arqueologia 21 (1): 61–84.	FALSE
MT-IV-01	Tupiguarani	Tupiguarani (Guarani)	475	60	SI-1017	Charcoal	-23.5	-52.5			Stuckenrath and Mielke 1973	Stuckenrath, R, and J Mielke. 1973. “Smithsonian Institution Radiocarbon Measurements VIII.” Radiocarbon 15 (2): 388–424.	FALSE
Rancho Leôncio 2 (PR-FL-05)	Tupiguarani	Tupiguarani (Guarani)	470	100	SI-694		-23.3162	-52.591			Stuckenrath and Mielke 1973	Stuckenrath, R, and J Mielke. 1973. “Smithsonian Institution Radiocarbon Measurements VIII.” Radiocarbon 15 (2): 388–424.	FALSE
Wilmoth Röpke (RS-JC-57)	Tupiguarani	Tupiguarani (Guarani)	470	60	Beta-181184		-29.44	-53.27	Layer of dark earth with hearths and post holes.		Soares 2004	Soares, André Luis R. 2004. “Contribuição à Arqueologia Guarani: Estudo Do Sítio Röpke.” São Paulo: University of São Paulo.	FALSE
Córrego do Maranhão (ZM-CR-01)	Tupiguarani	Tupiguarani	470	50	Beta-290693		-20.7346	-42.1582	Ceramic densities suggest a ring village 1.5 ha.		Mageste 2017	Mageste, Leandro Elias Canaan. 2017. “Cronologia e Variabilidade: Os Ceramistas Tupiguarani Da Zona Da Mata Mineira e Complexo Lagunar de Araruama.” Universidade de São Paulo.	FALSE
Arroio Corrente V	Tupiguarani	Tupiguarani (Guarani)	470	40	Beta-280654	Charcoal	-28.6852	-49.0358			Milheira and DeBlasis 2011	Milheira, Rafael Guedes, and Paulo DeBlasis. 2011. “O Território Guarani No Litoral Sulcatarinense: Ocupação e Abandono No Limiar Do Período Colonial.” Revista de Arqueologia Americana 29: 147–82.	FALSE
Córrego do Maranhão (ZM-CR-01)	Tupiguarani	Tupiguarani	460	50	Beta-290692		-20.7346	-42.1582	Ceramic densities suggest a ring village 1.5 ha.		Mageste 2017	Mageste, Leandro Elias Canaan. 2017. “Cronologia e Variabilidade: Os Ceramistas Tupiguarani Da Zona Da Mata Mineira e Complexo Lagunar de Araruama.” Universidade de São Paulo.	FALSE
Ferraz Egreja (MT-SL-91)	Tupiguarani	Tupiguarani	460	40	Gif-9044	Charcoal	-16.5167	-54.8278	Rock shelter with parietal art and long history of occupation, mostly preceramic, with numerous superimposed hearths.		Fontugne et al. 2006	Fontugne, Michel, Christine Hatté, and Claude Noury. 2006. “Quadro Cronológico.” In Pré-História Do Mato Grosso, edited by Águeda V Vialou, EdUSP, 45–48. São Paulo.	FALSE
Corpus	Tupiguarani	Tupiguarani (Guarani)	459	43	AA-103647	Human bone	-27.11	-55.5016	The site contained burials. Enriched isotopic values from human bone collagen and apatite are compatible with consumption of maize.		Loponte et al. 2016	Loponte, Daniel, Mirian Carbonera, María José Corriale, and Alejandro Acosta. 2016. “Horticulturists and Oxygen Ecozones in the Tropical and Subtropical Forests of Southeast South America.” Environmental Archaeology, 1–21.	FALSE
SC-U-470	Tupiguarani	Tupiguarani (Guarani)	450	70	Beta-113973	Charcoal	-27.56	-51.67			Monticelli 2007	Monticelli, Gislene. 2007. “O Céu é o Limite: Como Extrapolar as Normas Rígidas Da Cerâmica Guarani.” Boletim Do Museu Paraense Emílio Goeldi. Ciências Humanas 2: 105–15.	FALSE
Bitoca 1 (PA-AT-277)	Tupiguarani	Tupiguarani	450	60	Beta-195706		-5.8202	-50.5021	ADE site.		Silveira et al. 2008	Silveira, Maura I, Maria C L R Rodrigues, Elisângela Oliveira, and Louis-Martin Losier. 2008. “Seqüência Cronológica de Ocupação Na Área Do Salobo (Pará).” Revista de Arqueologia 21 (1): 61–84.	FALSE
Zé Preto	Tupiguarani	Tupiguarani	450	50	GIF		-12.06	-43.55			Etchevarne 1999	Etchevarne, Carlos. 1999. “A Ocupação Humana Do Nordeste Brasileiro Antes Da Colonização Portuguesa.” Revista USP 44: 112–41.	FALSE
Bento Prestes (RS-CM-11)	Tupiguarani	Tupiguarani (Guarani)	445	40	SI-6402		-30.845	-52.892			Ribeiro et al. 1986	Ribeiro, Pedro A M, C T Ribeiro, I Silveira, and S C Klamt. 1986. “Levantamentos Arqueológicos Nos Altos Vales Dos Rios Camaquã e Irapuã, RS, Brasil.” Revista Do CEPA 15: 41–70.	FALSE
Arroyo Malo	Tupiguarani	Tupiguarani (Guarani)	442	45	AA-103897	Human bone	-34.306	-58.6984	Multiple secondary burials in funerary urn. Enriched isotopic values from human bone collagen and apatite are compatible with consumption of maize.		Bonomo et al. 2015	Bonomo, Mariano, Rodrigo C Angrizani, Eduardo Apolinaire, and Francisco Silva Noelli. 2015. “A Model for the Guaraní Expansion in the La Plata Basin and Littoral Zone of Southern Brazil.” Quaternary International 356: 54–73.	FALSE
Angical	Tupiguarani	Tupiguarani	440	55	SI-6281		-5.86	-50.53			Magalhães 1994	Magalhães, Marcos Pereira. 1994. Arqueologia de Carajás: A Presença Pré-Histórica Do Homem Na Amazônia. Rio de Janeiro: Vale do Rio Doce.	FALSE
Córrego Jacutinga (PR-SA-57)	Tupiguarani	Tupiguarani (Guarani)	440	50	Beta-224258		-24.0218	-50.5648			Chmyz et al. 2008	Chmyz, Igor, Eliane Sganzerla, Jonas E Volcov, Eloi Bora, and Roseli S Ceccon. 2008. “A Arqueologia Da Área Da LT 750 KV Ivaiporã - Itaberá III, Paraná - São Paulo.” Revista Do Centro de Ensino e Pesquisas Arqueológicas 5: 1–305.	FALSE
Laranjal I (SC00662)	Tupiguarani	Tupiguarani (Guarani)	440	40	Beta-262751	Charcoal	-28.6201	-48.9379	A village with preserved primary contexts in the interior of completely burnt houses.		Milheira 2010	Milheira, Rafael Guedes. 2010. “Arqueologia Guarani No Litoral Sul-Catarinense: História e Território.” São Paulo: Universidade de São Paulo.	FALSE
Serra da Piquira 2 (PR-SA-44)	Tupiguarani	Tupiguarani (Guarani)	430	60	Beta-180908		-24.0998	-50.885			Chmyz et al. 2008	Chmyz, Igor, Eliane Sganzerla, Jonas E Volcov, Eloi Bora, and Roseli S Ceccon. 2008. “A Arqueologia Da Área Da LT 750 KV Ivaiporã - Itaberá III, Paraná - São Paulo.” Revista Do Centro de Ensino e Pesquisas Arqueológicas 5: 1–305.	FALSE
Medina I	Tupiguarani	Tupiguarani (Guarani)	430	50	LP-734		-27.552	-57.149			Rodríguez 1997	Rodríguez, Jorge A. 1997. “Investigaciones Arqueológicas En Yacyretá (Corrientes-Argentina).” Jornadas de Antropología de La Cuenca Del Plata 3: 41–47.	FALSE
Morro Bonito II (SC00628)	Tupiguarani	Tupiguarani (Guarani)	430	40	Beta-262754		-28.6129	-48.9918	A village with preserved primary contexts in the interior of completely burnt houses.		Milheira 2010	Milheira, Rafael Guedes. 2010. “Arqueologia Guarani No Litoral Sul-Catarinense: História e Território.” São Paulo: Universidade de São Paulo.	FALSE
Bananeiras (RJ00690)	Tupiguarani	Tupiguarani	430	40	Beta-171160	Human bone	-22.8652	-42.2852	Dark earth and funerary urn accompanied by painted ceramics.		Gaspar et al. 2004	Gaspar, Maria Dulce, Maria Cristina Tenório, Angela Buarque, Márcia Barbosa-Guimarães, Jeanne Cordeiro Oliveira, and Rita Scheel-Ybert. 2004. “Histórico e Principais Resultados Do Projeto de Investigação: O Aproveitamento Ambiental Das Populações Pré-Históricas Do Rio de Janeiro.” Arquivos Do Museu Nacional 62 (2): 103–29.	FALSE
Cem. A. Paicarabi y Fredes	Tupiguarani	Tupiguarani (Guarani)	421	45	AA-103896	Charcoal	-34.2289	-58.5924			Bonomo et al. 2015	Bonomo, Mariano, Rodrigo C Angrizani, Eduardo Apolinaire, and Francisco Silva Noelli. 2015. “A Model for the Guaraní Expansion in the La Plata Basin and Littoral Zone of Southern Brazil.” Quaternary International 356: 54–73.	FALSE
Santa Rita (RS-SR-342)	Tupiguarani	Tupiguarani (Guarani)	420	60	Beta-118376		-29.981	-51.533			Hilbert 1999	Hilbert, Klaus. 1999. “Arqueologia Guarani Na Região de Guaíba - RS.” In X Reunião Científica Da Sociedade de Arqueologia Brasileira. Recife: SAB.	FALSE
González	Tupiguarani	Tupiguarani (Guarani)	420	50	B-105251		-27.506	-56.729			Rodríguez 2009	Rodríguez, Jorge A. 2009. “La Ocupación (Poblamiento) Del Norte de Corrientes (Argentina) Por Fase de La Tradición Tupiguaraní.” In Arqueologia Interpretativa. O Método Quantitativo Para o Establecimento de Seqüências Cerâmicas: Estudos de Casos, edited by Betty J Meggers, 49–62. Porto Nacional: UNITINS.	FALSE
Ferraz Egreja (MT-SL-91)	Tupiguarani	Tupiguarani	420	40	Gif-10044	Charcoal	-16.5167	-54.8278	Rock shelter with parietal art and long history of occupation, mostly preceramic, with numerous superimposed hearths.		Fontugne et al. 2006	Fontugne, Michel, Christine Hatté, and Claude Noury. 2006. “Quadro Cronológico.” In Pré-História Do Mato Grosso, edited by Águeda V Vialou, EdUSP, 45–48. São Paulo.	FALSE
Arroyo la Glorieta	Tupiguarani	Tupiguarani (Guarani)	416	41	AA-93216	Human bone	-34.346	-58.744	Burial site with funerary urns.		Bonomo et al. 2011	Bonomo, Mariano, Gustavo Politis, and Camila Gianotti. 2011. “Montículos, Jerarquía Social y Horticultura En Las Sociedades Indígenas Del Delta Del Río Paraná (Argentina).” Latin American Antiquity 22 (3): 297–333.	FALSE
Pirajibu	Tupiguarani	Tupiguarani	415	105			-23.4517	-47.3844			Moraes 2007	Moraes, Camila Azevedo. 2007. “Arqueologia Tupi No Nordeste de São Paulo: Um Estudo de Variabilidade Artefatual.” Universidade de São Paulo.	FALSE
Faz. Dona Carlota 1 (PR-FI-104)	Tupiguarani	Tupiguarani (Guarani)	415	75	SI-5032		-25.1973	-54.4591	Patches of dark earth.		Chmyz 1983	Chmyz, Igor. 1983. “Sétimo Relatório Do Projeto Arqueológico Itaipu.” Curitiba: Itaipu/IPHAN.	FALSE
Fazendinha (MT01160)	Tupiguarani	Tupiguarani	415	50			-16.495	-54.8439			Monteiro 2005	Monteiro, Luciane Cabral. 2005. “Abrigos e Aldeias: Análise Dos Contextos Tecnológicos Das Ocupações de Ceramistas Na Cidade de Pedra, Rondonópolis, Mato Grosso.” Universidade de São Paulo.	FALSE
Três Bocas 2	Tupiguarani	Tupiguarani (Guarani)	410	60	LP-1761		-27.529	-54.656			Angrizani 2012	Angrizani, Rodrigo Costa. 2012. “Variabilidad, Movilidad y Paisaje: Una Propuesta Interpretativa Para Los Vestigios de Los Asentamientos Precoloniales En El Noroeste Del Rio Grande Do Sul (Brasil).” La Plata: Universidad Nacional de La Plata.	FALSE
Site 519	Tupiguarani	Tupiguarani (Guarani)	410	50	B-197133		-27.356	-56.169			Rodríguez 2009	Rodríguez, Jorge A. 2009. “La Ocupación (Poblamiento) Del Norte de Corrientes (Argentina) Por Fase de La Tradición Tupiguaraní.” In Arqueologia Interpretativa. O Método Quantitativo Para o Establecimento de Seqüências Cerâmicas: Estudos de Casos, edited by Betty J Meggers, 49–62. Porto Nacional: UNITINS.	FALSE
RS-T-114	Tupiguarani	Tupiguarani (Guarani)	410	30	Beta-326927		-29.2885	-52.1195	Layer of dark earth with abundant ceramic debris, ovens and pit features.		Schneider et al. 2017	Schneider, Fernanda, Sidnei Wolf, Marcos R Kreutz, and Neli Teresinha Galarce Machado. 2017. “Tempo e Espaço Guarani: Um Estudo Acerca Da Ocupação, Cronologia e Dinâmica de Movimentação Pré-Colonial Na Bacia Do Rio Taquari/Antas, Rio Grande Do Sul, Brasil.” Boletim Do Museu Paraense Emilio Goeldi:Ciencias Humanas 12 (1): 31–56.	FALSE
RS-T-114	Tupiguarani	Tupiguarani (Guarani)	410	30	Beta-388512		-29.2885	-52.1195	Layer of dark earth with abundant ceramic debris, ovens and pit features.		Schneider et al. 2017	Schneider, Fernanda, Sidnei Wolf, Marcos R Kreutz, and Neli Teresinha Galarce Machado. 2017. “Tempo e Espaço Guarani: Um Estudo Acerca Da Ocupação, Cronologia e Dinâmica de Movimentação Pré-Colonial Na Bacia Do Rio Taquari/Antas, Rio Grande Do Sul, Brasil.” Boletim Do Museu Paraense Emilio Goeldi:Ciencias Humanas 12 (1): 31–56.	FALSE
RN-BO-16	Tupiguarani	Tupiguarani	405	60	SI-2365		-6.16	-36.81			Brochado et al. 1969	Brochado, José Joaquim Justiniano Proenza, Valentin Calderón, Igor Chmyz, Clifford Evans, Silvia Maranca, Betty J Meggers, Eurico T Miller, et al. 1969. “Arqueologia Brasileira Em 1968.” Publicaçoes Avulsas Do Museu Paraense Emilio Goeldi 12.	FALSE
El Arbolito	Tupiguarani	Tupiguarani (Guarani)	405	35	GrN-5146	Charcoal	-34.127	-58.26			Cigliano 1968	Cigliano, M E. 1968. “Investigaciones Arqueológicas En El Río Uruguay Medio y La Costa NE de La Provincia de Buenos Aires.” Pesquisas: Antropologia 18: 5–9.	FALSE
Arroyo Fredes	Tupiguarani	Tupiguarani (Guarani)	402	40	AA-77309	Fauna	-34.209	-58.568	Multiple secondary burials in funerary urn. An exotic bronze pin head points to indirect contact with the Andes. Enriched isotopic values from human bone collagen and apatite are compatible with consumption of maize.		Loponte et al. 2011	Loponte, Daniel, Alejandro Acosta, I Capparelli, and M Pérez. 2011. “La Arqueología Guaraní En El Extremo Meridional de La Cuenca Del Plata.” In Arqueología Tupiguaraní, edited by Daniel Loponte and Alejandro Acosta, 111–54. Buenos Aires: Instituto Nacional de Antropología y Pensamiento Latinoamericano.	FALSE
Pacajá Phase	Tupiguarani	Tupiguarani	400	90	Beta-17178		-3.54	-52.33			Perota 1992	Perota, Celso. 1992. “Adaptação Agrícola No Baixo Xingu.” In Prehistoria Sudamericana: Nuevas Perspectivas, edited by Betty J Meggers, 211–18. Washington, D. C.: Taraxacum.	FALSE
São José (PA-AT-04)	Tupiguarani	Tupiguarani	400	70	SI-4058		-5.3842	-49.1166			Simões and Costa 1987	Simões, Mário F, and Fernanda A Costa. 1987. “Pesquisas Arqueológicas No Baixo Rio Tocantins (Pará).” Revista de Arqueologia 4 (1): 11–27.	FALSE
Llamarada 1	Tupiguarani	Tupiguarani (Guarani)	400	50	Beta-41939		-28.319	-58.082			Mujica 1995	Mujica, J I. 1995. “Un Sitio Guaraní En El Centro de La Provincia de Corrientes -Llamarada- Santa Rosa. Depto. de Concepción.” In XX Encuentro de Geohistoria Regional, 135–48. Governador Virasoro.	FALSE
Bitoca 2 (PA-AT-278)	Tupiguarani	Tupiguarani	400	40	Beta-227307		-5.8237	-50.4992	ADE site.		Silveira et al. 2008	Silveira, Maura I, Maria C L R Rodrigues, Elisângela Oliveira, and Louis-Martin Losier. 2008. “Seqüência Cronológica de Ocupação Na Área Do Salobo (Pará).” Revista de Arqueologia 21 (1): 61–84.	FALSE
Cachorro Cego (PA-AT-287)	Tupiguarani	Tupiguarani	400	40	Beta-227311		-5.82	-50.5353	Patches of ADE covering over 15 ha. Excavations revealed hearths and post holes.		Silveira et al. 2008	Silveira, Maura I, Maria C L R Rodrigues, Elisângela Oliveira, and Louis-Martin Losier. 2008. “Seqüência Cronológica de Ocupação Na Área Do Salobo (Pará).” Revista de Arqueologia 21 (1): 61–84.	FALSE
Faz. Dona Carlota 4 (PR-FI-142)	Tupiguarani	Tupiguarani (Guarani)	395	60	SI-5034		-25.1797	-54.4437	Patches of dark earth.		Chmyz 1983	Chmyz, Igor. 1983. “Sétimo Relatório Do Projeto Arqueológico Itaipu.” Curitiba: Itaipu/IPHAN.	FALSE
Nova Ipixuna 3	Tupiguarani	Tupiguarani (Tauarí)	390	90			-4.9159	-49.0371			Almeida 2008	Almeida, Fernando O. 2008. “O Complexo Tupi Da Amazônia Oriental.” São Paulo: University of São Paulo.	FALSE
Itajubá 1	Tupiguarani	Tupiguarani (Guarani)	390	60	LP-1751		-27.544	-54.668			Angrizani 2012	Angrizani, Rodrigo Costa. 2012. “Variabilidad, Movilidad y Paisaje: Una Propuesta Interpretativa Para Los Vestigios de Los Asentamientos Precoloniales En El Noroeste Del Rio Grande Do Sul (Brasil).” La Plata: Universidad Nacional de La Plata.	FALSE
Santa Tecla I	Tupiguarani	Tupiguarani (Guarani)	390	60	Beta-197130		-27.637	-56.615			Rodríguez 2009	Rodríguez, Jorge A. 2009. “La Ocupación (Poblamiento) Del Norte de Corrientes (Argentina) Por Fase de La Tradición Tupiguaraní.” In Arqueologia Interpretativa. O Método Quantitativo Para o Establecimento de Seqüências Cerâmicas: Estudos de Casos, edited by Betty J Meggers, 49–62. Porto Nacional: UNITINS.	FALSE
Sauípe 8	Tupiguarani	Tupiguarani	390	50	Beta 118817		-12.4038	-37.9295			Robrahn-González and Zanettini 2001	Robrahn-González, Erika M, and Paulo Zanettini. 2001. “Programa Arqueológico de Resgate - Complexo Ecoturístico Costa de São João - Bahia - Relatório Final.” São Paulo.	FALSE
Olímpia IV (SP01157)	Tupiguarani	Tupiguarani	390	40	Beta-241017	Human tooth	-20.6365	-49.0757	The site contained a primary burial.		Zanettini 2007	Zanettini, P. 2007. “Programa de Diagnóstico Arqueológico Usina Guarani S/A - Açúcar e Álcool, Municípios de São José Do Rio Preto e Olímpia, Estado de São Paulo: Relatório Final.” São Paulo: Zanettini Arqueologia.	FALSE
RS-T-132	Tupiguarani	Tupiguarani (Guarani)	390	30	Beta-512708	Charcoal	-29.17	-52.2			Unpublished	Unpublished	FALSE
RS-03	Tupiguarani	Tupiguarani (Guarani)	390	30	Beta-422490		-29.1361	-51.7418			Schneider et al. 2017	Schneider, Fernanda, Sidnei Wolf, Marcos R Kreutz, and Neli Teresinha Galarce Machado. 2017. “Tempo e Espaço Guarani: Um Estudo Acerca Da Ocupação, Cronologia e Dinâmica de Movimentação Pré-Colonial Na Bacia Do Rio Taquari/Antas, Rio Grande Do Sul, Brasil.” Boletim Do Museu Paraense Emilio Goeldi:Ciencias Humanas 12 (1): 31–56.	FALSE
Camping (PS-02)	Tupiguarani	Tupiguarani (Guarani)	380	50	Beta-234205	Charcoal	-31.698	-52.174			Milheira 2008	Milheira, Rafael Guedes. 2008. “Território e Estratégia de Assentamento Guarani Na Planície Sudoeste Da Laguna Dos Patos e Serra Do Sudeste - RS.” São Paulo: Universidade de São Paulo.	FALSE
Site 516	Tupiguarani	Tupiguarani (Guarani)	380	50	B-197132		-27.415	-56.269			Rodríguez 2009	Rodríguez, Jorge A. 2009. “La Ocupación (Poblamiento) Del Norte de Corrientes (Argentina) Por Fase de La Tradición Tupiguaraní.” In Arqueologia Interpretativa. O Método Quantitativo Para o Establecimento de Seqüências Cerâmicas: Estudos de Casos, edited by Betty J Meggers, 49–62. Porto Nacional: UNITINS.	FALSE
Llamarada 1	Tupiguarani	Tupiguarani (Guarani)	370	60	Beta-41943		-28.319	-58.082			Mujica 1995	Mujica, J I. 1995. “Un Sitio Guaraní En El Centro de La Provincia de Corrientes -Llamarada- Santa Rosa. Depto. de Concepción.” In XX Encuentro de Geohistoria Regional, 135–48. Governador Virasoro.	FALSE
Arroyo Fredes	Tupiguarani	Tupiguarani (Guarani)	370	50	LP-1428	Human bone	-34.209	-58.568	Multiple secondary burials in funerary urn. An exotic bronze pin head points to indirect contact with the Andes. Enriched isotopic values from human bone collagen and apatite are compatible with consumption of maize.		Loponte et al. 2011	Loponte, Daniel, Alejandro Acosta, I Capparelli, and M Pérez. 2011. “La Arqueología Guaraní En El Extremo Meridional de La Cuenca Del Plata.” In Arqueología Tupiguaraní, edited by Daniel Loponte and Alejandro Acosta, 111–54. Buenos Aires: Instituto Nacional de Antropología y Pensamiento Latinoamericano.	FALSE
Bitoca 1 (PA-AT-277)	Tupiguarani	Tupiguarani	370	40	Beta-195710		-5.8202	-50.5021	ADE site.		Silveira et al. 2008	Silveira, Maura I, Maria C L R Rodrigues, Elisângela Oliveira, and Louis-Martin Losier. 2008. “Seqüência Cronológica de Ocupação Na Área Do Salobo (Pará).” Revista de Arqueologia 21 (1): 61–84.	FALSE
RS-T-101	Tupiguarani	Tupiguarani (Guarani)	370	30	Beta-326926	Charcoal	-29.2555	-52.1585	Layer of dark earth.		Schneider et al. 2017	Schneider, Fernanda, Sidnei Wolf, Marcos R Kreutz, and Neli Teresinha Galarce Machado. 2017. “Tempo e Espaço Guarani: Um Estudo Acerca Da Ocupação, Cronologia e Dinâmica de Movimentação Pré-Colonial Na Bacia Do Rio Taquari/Antas, Rio Grande Do Sul, Brasil.” Boletim Do Museu Paraense Emilio Goeldi:Ciencias Humanas 12 (1): 31–56.	FALSE
RS-T-132	Tupiguarani	Tupiguarani (Guarani)	370	30	Beta-472012	Charcoal	-29.17	-52.2			Unpublished	Unpublished	FALSE
Lagoa 1 (MS-PR-22)	Tupiguarani	Tupiguarani (Guarani)	370	20	Gif-11073		-22.0969	-52.3986			Kashimoto 1997	Kashimoto, Emilia M. 1997. “Variáveis Ambientais e Arqueologia No Alto Paraná.” São Paulo: Universidade de São Paulo.	FALSE
Chã do Caboclo (Bj-10)	Tupiguarani	Tupiguarani	360	135	MC-1082	Charcoal	-7.7417	-35.5528	The site has a long history of occupation, since the early Holocene.		Rapaire and Hughes 1977	Rapaire, J. L., and G. Hughes. 1977. “Monaco Radiocarbon Measurements V.” Radiocarbon 19 (1): 49–61.	FALSE
Serra da Piquira 2 (PR-SA-44)	Tupiguarani	Tupiguarani (Guarani)	360	60	Beta-180909		-24.0998	-50.885			Chmyz et al. 2008	Chmyz, Igor, Eliane Sganzerla, Jonas E Volcov, Eloi Bora, and Roseli S Ceccon. 2008. “A Arqueologia Da Área Da LT 750 KV Ivaiporã - Itaberá III, Paraná - São Paulo.” Revista Do Centro de Ensino e Pesquisas Arqueológicas 5: 1–305.	FALSE
Medina I	Tupiguarani	Tupiguarani (Guarani)	360	60	Beta-105253		-27.552	-57.149			Rodríguez 2009	Rodríguez, Jorge A. 2009. “La Ocupación (Poblamiento) Del Norte de Corrientes (Argentina) Por Fase de La Tradición Tupiguaraní.” In Arqueologia Interpretativa. O Método Quantitativo Para o Establecimento de Seqüências Cerâmicas: Estudos de Casos, edited by Betty J Meggers, 49–62. Porto Nacional: UNITINS.	FALSE
Sauípe 23	Tupiguarani	Tupiguarani	360	50	Beta-128683		-12.43	-37.92			Robrahn-González 2000	Robrahn-González, Erika M. 2000. “Programa de Pesquisa e Resgate Arqueológico de Porto Sauipe: Relatório Final.” São Paulo: Zanettini Arquitetura.	FALSE
RS-T-117	Tupiguarani	Tupiguarani (Guarani)	360	30	Beta-422489		-29.6111	-51.9456	Secondary urn burial accompanied by ceramic offerings.		Schneider et al. 2017	Schneider, Fernanda, Sidnei Wolf, Marcos R Kreutz, and Neli Teresinha Galarce Machado. 2017. “Tempo e Espaço Guarani: Um Estudo Acerca Da Ocupação, Cronologia e Dinâmica de Movimentação Pré-Colonial Na Bacia Do Rio Taquari/Antas, Rio Grande Do Sul, Brasil.” Boletim Do Museu Paraense Emilio Goeldi:Ciencias Humanas 12 (1): 31–56.	FALSE
Córrego do Maranhão (ZM-CR-01)	Tupiguarani	Tupiguarani	350	50	Beta-290694		-20.7346	-42.1582	Ceramic densities suggest a ring village 1.5 ha.		Mageste 2017	Mageste, Leandro Elias Canaan. 2017. “Cronologia e Variabilidade: Os Ceramistas Tupiguarani Da Zona Da Mata Mineira e Complexo Lagunar de Araruama.” Universidade de São Paulo.	FALSE
Córrego do Maranhão (ZM-CR-01)	Tupiguarani	Tupiguarani	350	50	Beta-290695		-20.7346	-42.1582	Ceramic densities suggest a ring village 1.5 ha.		Mageste 2017	Mageste, Leandro Elias Canaan. 2017. “Cronologia e Variabilidade: Os Ceramistas Tupiguarani Da Zona Da Mata Mineira e Complexo Lagunar de Araruama.” Universidade de São Paulo.	FALSE
RS-T-114	Tupiguarani	Tupiguarani (Guarani)	350	30	Beta-388513		-29.2885	-52.1195	Layer of dark earth with abundant ceramic debris, ovens and pit features.		Schneider et al. 2017	Schneider, Fernanda, Sidnei Wolf, Marcos R Kreutz, and Neli Teresinha Galarce Machado. 2017. “Tempo e Espaço Guarani: Um Estudo Acerca Da Ocupação, Cronologia e Dinâmica de Movimentação Pré-Colonial Na Bacia Do Rio Taquari/Antas, Rio Grande Do Sul, Brasil.” Boletim Do Museu Paraense Emilio Goeldi:Ciencias Humanas 12 (1): 31–56.	FALSE
Elias dal Prá (RS-MJ-50)	Tupiguarani	Tupiguarani (Guarani)	345	105	SI-818		-29.689	-53.55			Stuckenrath and Mielke 1973	Stuckenrath, R, and J Mielke. 1973. “Smithsonian Institution Radiocarbon Measurements VIII.” Radiocarbon 15 (2): 388–424.	FALSE
PE-137-Bga	Tupiguarani	Tupiguarani	340	150	BaH-1331		-7.5333	-40.5667			Albuquerque 2008	Albuquerque, Marco. 2008. “Recipientes Cerâmicos de Grupos Tupi, No Nordeste Brasileiro.” In Os Ceramistas Tupiguarani, edited by André Prous and Tania Andrade Lima, 55–78. Belo Horizonte: Sigma.	FALSE
Lagoa Seca (PR-FI-118)	Tupiguarani	Tupiguarani (Guarani)	340	60	SI-5023		-24.7803	-54.3595			Chmyz 1983	Chmyz, Igor. 1983. “Sétimo Relatório Do Projeto Arqueológico Itaipu.” Curitiba: Itaipu/IPHAN.	FALSE
Chã do Caboclo (Bj-10)	Tupiguarani	Tupiguarani	330	110	MC-1083	Charcoal	-7.7417	-35.5528	The site has a long history of occupation, since the early Holocene.		Rapaire and Hughes 1977	Rapaire, J. L., and G. Hughes. 1977. “Monaco Radiocarbon Measurements V.” Radiocarbon 19 (1): 49–61.	FALSE
Medina I	Tupiguarani	Tupiguarani (Guarani)	330	50	LP-750		-27.552	-57.149			Rodríguez 1997	Rodríguez, Jorge A. 1997. “Investigaciones Arqueológicas En Yacyretá (Corrientes-Argentina).” Jornadas de Antropología de La Cuenca Del Plata 3: 41–47.	FALSE
Bitoca 1 (PA-AT-277)	Tupiguarani	Tupiguarani	330	40	Beta-195707		-5.8202	-50.5021	ADE site.		Silveira et al. 2008	Silveira, Maura I, Maria C L R Rodrigues, Elisângela Oliveira, and Louis-Martin Losier. 2008. “Seqüência Cronológica de Ocupação Na Área Do Salobo (Pará).” Revista de Arqueologia 21 (1): 61–84.	FALSE
Saltinho do Uruguai (SC01800)	Tupiguarani	Tupiguarani (Guarani)	320	60	Beta-226115		-27.08	-52.98	Two areas, one of which with dark earth. The site contained six urn burials, including an infant, accompanied by ceramics and adornments such as quartz beads and lip plugs.	Enriched isotopic values from human bone collagen and apatite are compatible with consumption of maize.	Hoeltz and Brüggemann 2011	Hoeltz, S E, and A A Brüggemann. 2011. “As Indústrias Líticas Na Área Da UHE Foz Do Chapecó, Oeste Catarinense: Antiguidade, Estratégia Tecnológica e Variabilidade.” In A Ocupação Pré-Colonial No Oeste de Santa Catarina, edited by Mirian Carbonera and Pedro I Schmitz, 84–107. Chapecó: Argos.	FALSE
Santa Tecla I	Tupiguarani	Tupiguarani (Guarani)	310	50	Beta-197131		-27.637	-56.615			Rodríguez 2009	Rodríguez, Jorge A. 2009. “La Ocupación (Poblamiento) Del Norte de Corrientes (Argentina) Por Fase de La Tradición Tupiguaraní.” In Arqueologia Interpretativa. O Método Quantitativo Para o Establecimento de Seqüências Cerâmicas: Estudos de Casos, edited by Betty J Meggers, 49–62. Porto Nacional: UNITINS.	FALSE
Cariri (BA-19)	Tupiguarani	Tupiguarani	305	65	SI-820	Charcoal	-13.7514	-41.25			Stuckenrath and Mielke 1973	Stuckenrath, R, and J Mielke. 1973. “Smithsonian Institution Radiocarbon Measurements VIII.” Radiocarbon 15 (2): 388–424.	FALSE
Rancho Leôncio 2 (PR-FL-05)	Tupiguarani	Tupiguarani (Guarani)	300	115	SI-693		-23.3162	-52.591			Stuckenrath and Mielke 1973	Stuckenrath, R, and J Mielke. 1973. “Smithsonian Institution Radiocarbon Measurements VIII.” Radiocarbon 15 (2): 388–424.	FALSE
Medina I	Tupiguarani	Tupiguarani (Guarani)	300	50	Beta-105248		-27.552	-57.149			Rodríguez 2009	Rodríguez, Jorge A. 2009. “La Ocupación (Poblamiento) Del Norte de Corrientes (Argentina) Por Fase de La Tradición Tupiguaraní.” In Arqueologia Interpretativa. O Método Quantitativo Para o Establecimento de Seqüências Cerâmicas: Estudos de Casos, edited by Betty J Meggers, 49–62. Porto Nacional: UNITINS.	FALSE
Valenzuela	Tupiguarani	Tupiguarani (Guarani)	300	50	Beta-105250		-27.52	-56.73			Rodríguez 2009	Rodríguez, Jorge A. 2009. “La Ocupación (Poblamiento) Del Norte de Corrientes (Argentina) Por Fase de La Tradición Tupiguaraní.” In Arqueologia Interpretativa. O Método Quantitativo Para o Establecimento de Seqüências Cerâmicas: Estudos de Casos, edited by Betty J Meggers, 49–62. Porto Nacional: UNITINS.	FALSE
RS-T-114	Tupiguarani	Tupiguarani (Guarani)	300	30	Beta-303993		-29.2885	-52.1195	Layer of dark earth with abundant ceramic debris, ovens and pit features.		Schneider et al. 2017	Schneider, Fernanda, Sidnei Wolf, Marcos R Kreutz, and Neli Teresinha Galarce Machado. 2017. “Tempo e Espaço Guarani: Um Estudo Acerca Da Ocupação, Cronologia e Dinâmica de Movimentação Pré-Colonial Na Bacia Do Rio Taquari/Antas, Rio Grande Do Sul, Brasil.” Boletim Do Museu Paraense Emilio Goeldi:Ciencias Humanas 12 (1): 31–56.	FALSE
Cajazeiras (SCJ-01)	Tupiguarani	Tupiguarani	300	30	Beta-306454		-5.52	-47.47	Dark layer with ceramics.		Bandeira et al. 2011	Bandeira, Arkley Marques, Abrahão S N F Silva, Rafael Alcântara Brandi, and Alenuska Kelly Guimarães Andrade. 2011. “Relatório de Resgate Arqueológico Do Sítio Cajazeiras (SCJ-01), Imperatriz/MA.” Imperatriz: Suzano Papel e Celulose.	FALSE
Panema	Tupiguarani	Tupiguarani	290	40	Beta-144862	Human bone	-23.59	-48.47			Morais 2000	Morais, José L. 2000. “Tópicos de Arqueologia Da Paisagem.” Revista Do Museu de Arqueologia e Etnologia 10: 3–30.	FALSE
RS-T-132	Tupiguarani	Tupiguarani (Guarani)	290	30	Beta-472011	Charcoal	-29.17	-52.2			Unpublished	Unpublished	FALSE
São Bento (PA02353)	Tupiguarani	Tupiguarani (Itacaiúnas)	290	30	Beta-324186		-3.5514	-53.1869			Unpublished	Unpublished	FALSE
Lagoa da Porteira 1 (RS-LC-80)	Tupiguarani	Tupiguarani (Guarani)	280	50	Beta-202366		-30.431	-50.605	House floors with hearths, ceramic refuse and post holes.		Rogge 2005	Rogge, Jairo Henrique. 2005. “Fenômenos de Fronteira: Um Estudo Das Situações de Contato Entre Portadores Das Tradições Cerâmicas Pré-Históricas No Rio Grande Do Sul.” Pesquisas: Antropologia 62: 9–119.	FALSE
Eri Rampellotto (RS-MJ-71)	Tupiguarani	Tupiguarani (Guarani)	265	90	SI-2199		-29.532	-53.536			Brochado 1971	Brochado, José Joaquim Justiniano Proenza. 1971. “Expansão Das Pesquisas Arqueológicas Nos Vales Do Jacuí e Ibicuí-Mirim.” Publicaçoes Avulsas Do Museu Paraense Emilio Goeldi 15: 11–36.	FALSE
MT-IV-01	Tupiguarani	Tupiguarani (Guarani)	260	70	SI-1016	Charcoal	-23.5	-52.5			Stuckenrath and Mielke 1973	Stuckenrath, R, and J Mielke. 1973. “Smithsonian Institution Radiocarbon Measurements VIII.” Radiocarbon 15 (2): 388–424.	FALSE
RS-T-114	Tupiguarani	Tupiguarani (Guarani)	260	30	Beta-388514		-29.2885	-52.1195	Layer of dark earth with abundant ceramic debris, ovens and pit features.		Schneider et al. 2017	Schneider, Fernanda, Sidnei Wolf, Marcos R Kreutz, and Neli Teresinha Galarce Machado. 2017. “Tempo e Espaço Guarani: Um Estudo Acerca Da Ocupação, Cronologia e Dinâmica de Movimentação Pré-Colonial Na Bacia Do Rio Taquari/Antas, Rio Grande Do Sul, Brasil.” Boletim Do Museu Paraense Emilio Goeldi:Ciencias Humanas 12 (1): 31–56.	FALSE
Taquapelingai 1 (PR-FI-97)	Tupiguarani	Tupiguarani (Guarani)	255	80	SI-5017		-25.2885	-54.4885	Patches of dark earth arranged in a semi-circle.		Chmyz 1983	Chmyz, Igor. 1983. “Sétimo Relatório Do Projeto Arqueológico Itaipu.” Curitiba: Itaipu/IPHAN.	FALSE
João A. Guarantier (SC-U-54)	Tupiguarani	Tupiguarani (Guarani)	250	90	SI-546	Charcoal	-27.083	-53.033			Stuckenrath and Mielke 1972	Stuckenrath, R, and J Mielke. 1972. “Smithsonian Institution Radiocarbon Measurements VII.” Radiocarbon 14 (2): 401–12.	FALSE
Santa Tecla I	Tupiguarani	Tupiguarani (Guarani)	240	50	Beta-105252		-27.637	-56.615			Rodríguez 2009	Rodríguez, Jorge A. 2009. “La Ocupación (Poblamiento) Del Norte de Corrientes (Argentina) Por Fase de La Tradición Tupiguaraní.” In Arqueologia Interpretativa. O Método Quantitativo Para o Establecimento de Seqüências Cerâmicas: Estudos de Casos, edited by Betty J Meggers, 49–62. Porto Nacional: UNITINS.	FALSE
Córrego Uerê (MS-PD-06)	Tupiguarani	Tupiguarani (Guarani)	240	30	Gif-10038		-21.703	-52.431			Kashimoto and Martins 2008	Kashimoto, Emilia M, and Gilson R Martins. 2008. “A Problemática Arqueológica Da Tradição Cerâmica Tupiguarani No Mato Grosso Do Sul.” In Os Ceramistas Tupiguarani, edited by André Prous and Tania A Lima, 149–78. Belo Horizonte: Sigma.	FALSE
RS-T-114	Tupiguarani	Tupiguarani (Guarani)	240	30	Beta-367375		-29.2885	-52.1195	Layer of dark earth with abundant ceramic debris, ovens and pit features.		Schneider et al. 2017	Schneider, Fernanda, Sidnei Wolf, Marcos R Kreutz, and Neli Teresinha Galarce Machado. 2017. “Tempo e Espaço Guarani: Um Estudo Acerca Da Ocupação, Cronologia e Dinâmica de Movimentação Pré-Colonial Na Bacia Do Rio Taquari/Antas, Rio Grande Do Sul, Brasil.” Boletim Do Museu Paraense Emilio Goeldi:Ciencias Humanas 12 (1): 31–56.	FALSE
Foz do Bela Vista 1 (PR-FI-22)	Tupiguarani	Tupiguarani (Guarani)	230	80	SI-5015		-25.4451	-54.6029			Chmyz 1983	Chmyz, Igor. 1983. “Sétimo Relatório Do Projeto Arqueológico Itaipu.” Curitiba: Itaipu/IPHAN.	FALSE
Emílio Barão (ZM-JF-02)	Tupiguarani	Tupiguarani	230	40			-21.7785	-43.6133	Layer of dark earth with fire pits and ceramic debris covering 1.7 ha.		Mageste 2016	Mageste, Leandro Elias Canaan. 2016. “Ceramistas Tupiguarani No Sudeste Do Brasil: Os Contextos Da Zona Da Mata Mineira e Araruama No Rio de Janeiro.” Revista Tarairú 1 (11): 84–101.	FALSE
PE-86-Cm	Tupiguarani	Tupiguarani	225	150	BaH-1084-A		-7.9837	-35.0169			Albuquerque 2008	Albuquerque, Marco. 2008. “Recipientes Cerâmicos de Grupos Tupi, No Nordeste Brasileiro.” In Os Ceramistas Tupiguarani, edited by André Prous and Tania Andrade Lima, 55–78. Belo Horizonte: Sigma.	FALSE
Jaboticaba 1 (RS-VZ-41)	Tupiguarani	Tupiguarani (Guarani)	225	55	SI-701	Charcoal	-27.167	-53.733	Domestic and funerary areas.		Stuckenrath and Mielke 1973	Stuckenrath, R, and J Mielke. 1973. “Smithsonian Institution Radiocarbon Measurements VIII.” Radiocarbon 15 (2): 388–424.	FALSE
Aurélio C. Bernardes (RS-MJ-90)	Tupiguarani	Tupiguarani (Guarani)	220	85	SI-2202		-29.729	-52.681			Brochado 1971	Brochado, José Joaquim Justiniano Proenza. 1971. “Expansão Das Pesquisas Arqueológicas Nos Vales Do Jacuí e Ibicuí-Mirim.” Publicaçoes Avulsas Do Museu Paraense Emilio Goeldi 15: 11–36.	FALSE
Cajazeiras (SCJ-01)	Tupiguarani	Tupiguarani	220	30	Beta-306455		-5.52	-47.47	Dark layer with ceramics.		Bandeira et al. 2011	Bandeira, Arkley Marques, Abrahão S N F Silva, Rafael Alcântara Brandi, and Alenuska Kelly Guimarães Andrade. 2011. “Relatório de Resgate Arqueológico Do Sítio Cajazeiras (SCJ-01), Imperatriz/MA.” Imperatriz: Suzano Papel e Celulose.	FALSE
GB-10	Tupiguarani	Tupiguarani	215	120	SI-1203		-22.9977	-43.6047	Coastal shell midden with refuse-filled pits and burials (two adults and one infant).		Beltrão e Kneip 1969	Beltrão, Maria C M C, and L M Kneip. 1969. “Escavações Arqueológicas No Estado Da Guanabara.” In XXI Reunião Anual Da SBPC. São Paulo: SBPC.	FALSE
Ilhas Comandaí (RS-VZ-12)	Tupiguarani	Tupiguarani (Guarani)	215	105	SI-702		-27.8	-55.1			Stuckenrath and Mielke 1973	Stuckenrath, R, and J Mielke. 1973. “Smithsonian Institution Radiocarbon Measurements VIII.” Radiocarbon 15 (2): 388–424.	FALSE
Ytypytiuú (PA-KTM-19)	Tupiguarani	Tupiguarani	210	30	Beta	Charcoal	-4.7173	-52.2481	ADE site with midden.		Garcia 2017	Garcia, Lorena L W G. 2017. “Paisagens Do Médio-Baixo Xingu: Arqueologia, Temporalidade e Historicidade.” PhD Dissertation. Universidade de São Paulo.	FALSE
Lagoa Seca (PR-FI-118)	Tupiguarani	Tupiguarani (Guarani)	205	80	SI-5022		-24.7803	-54.3595			Chmyz 1983	Chmyz, Igor. 1983. “Sétimo Relatório Do Projeto Arqueológico Itaipu.” Curitiba: Itaipu/IPHAN.	FALSE
Ferraz Egreja (MT-SL-91)	Tupiguarani	Tupiguarani	205	40	Gif-10047	Charcoal	-16.5167	-54.8278	Rock shelter with parietal art and long history of occupation, mostly preceramic, with numerous superimposed hearths.		Fontugne et al. 2006	Fontugne, Michel, Christine Hatté, and Claude Noury. 2006. “Quadro Cronológico.” In Pré-História Do Mato Grosso, edited by Águeda V Vialou, EdUSP, 45–48. São Paulo.	FALSE
Ferraz Egreja (MT-SL-91)	Tupiguarani	Tupiguarani	200	70	Gif-10046	Charcoal	-16.5167	-54.8278	Rock shelter with parietal art and long history of occupation, mostly preceramic, with numerous superimposed hearths.		Fontugne et al. 2006	Fontugne, Michel, Christine Hatté, and Claude Noury. 2006. “Quadro Cronológico.” In Pré-História Do Mato Grosso, edited by Águeda V Vialou, EdUSP, 45–48. São Paulo.	FALSE
Cumandaiti	Tupiguarani	Tupiguarani	195	70	Ua-10239	Charcoal	-19.44	-63.84	Funerary urn.		Pärssinen 2005	Pärssinen, Matti. 2005. “Quando Começou, Realmente, a Expansão Guarani Em Direção Às Serras Andinas Orientais?” Revista de Arqueologia 18: 51–66.	FALSE
Adolfo Schenkel (RS-C-63)	Tupiguarani	Tupiguarani (Guarani)	190	85	SI-1197		-29.372	-51.565	Patches of dark earth covering 1 ha.		Ribeiro 1974	Ribeiro, Pedro A M. 1974. “Primeiras Datações Pelo Método C14 Para o Vale Do Caí, Rio Grande Do Sul.” Revista Do CEPA 1: 16–22.	FALSE
Porto Estamato (PR-FI-98)	Tupiguarani	Tupiguarani (Guarani)	190	75	SI-5018		-25.2854	-54.4842			Chmyz 1983	Chmyz, Igor. 1983. “Sétimo Relatório Do Projeto Arqueológico Itaipu.” Curitiba: Itaipu/IPHAN.	FALSE
MT-IV-01	Tupiguarani	Tupiguarani (Guarani)	180	60	SI-1018	Charcoal	-23.5	-52.5			Stuckenrath and Mielke 1973	Stuckenrath, R, and J Mielke. 1973. “Smithsonian Institution Radiocarbon Measurements VIII.” Radiocarbon 15 (2): 388–424.	FALSE
Reinaldo Kappel (RS-RP-140)	Tupiguarani	Tupiguarani (Guarani)	180	60	SI-3523		-29.729	-52.681			Ribeiro 1991	Ribeiro, Pedro A M. 1991. “Arqueologia Do Vale Do Rio Pardo, Rio Grande Do Sul, Brasil.” Revista Do CEPA 18 (21): 1–184.	FALSE
Bittencourt (PA-BA-83)	Tupiguarani	Tupiguarani	170	60	Beta-217578	Charcoal	-1.7421	-48.7305	ADE site with 2 ha.		Senna 2016	Senna, Cristina S F. 2016. “Geografia e Arqueologia: Análise Espacial e Contextual de Sítios Arqueológicos No Estuário Amazônico.” Revista GeoUSP 20 (2): 238–49.	FALSE
PE-107-Cm	Tupiguarani	Tupiguarani	150	150	BaH-1255		-8	-35.02			Albuquerque 2008	Albuquerque, Marco. 2008. “Recipientes Cerâmicos de Grupos Tupi, No Nordeste Brasileiro.” In Os Ceramistas Tupiguarani, edited by André Prous and Tania Andrade Lima, 55–78. Belo Horizonte: Sigma.	FALSE
Jambuaçu (PA-BA-85)	Tupiguarani	Tupiguarani	150	60	Beta-217585	Charcoal	-1.8896	-48.6066	ADE site with 1 ha.		Senna 2016	Senna, Cristina S F. 2016. “Geografia e Arqueologia: Análise Espacial e Contextual de Sítios Arqueológicos No Estuário Amazônico.” Revista GeoUSP 20 (2): 238–49.	FALSE
Myryna (PA-KTM-17)	Tupiguarani	Tupiguarani	150	30	Beta	Charcoal	-4.7161	-52.2464	ADE site.		Garcia 2017	Garcia, Lorena L W G. 2017. “Paisagens Do Médio-Baixo Xingu: Arqueologia, Temporalidade e Historicidade.” PhD Dissertation. Universidade de São Paulo.	FALSE
Rio Condor 3 (PR-FL-13)	Tupiguarani	Tupiguarani (Guarani)	135	120	SI-698		-23.5486	-52.3214			Stuckenrath and Mielke 1973	Stuckenrath, R, and J Mielke. 1973. “Smithsonian Institution Radiocarbon Measurements VIII.” Radiocarbon 15 (2): 388–424.	FALSE
João Cantarelli (RS-MJ-42)	Tupiguarani	Tupiguarani (Guarani)	130	105	SI-815		-29.824	-53.383			Brochado 1969	Brochado, José Joaquim Justiniano Proenza. 1969. “Pesquisas Arqueológicas Nos Vales Do Ijuí e Do Jacuí.” Publicaçoes Avulsas Do Museu Paraense Emilio Goeldi 13: 31–62.	FALSE
Elias dal Prá (RS-MJ-50)	Tupiguarani	Tupiguarani (Guarani)	110	100	SI-817		-29.689	-53.55			Brochado 1969	Brochado, José Joaquim Justiniano Proenza. 1969. “Pesquisas Arqueológicas Nos Vales Do Ijuí e Do Jacuí.” Publicaçoes Avulsas Do Museu Paraense Emilio Goeldi 13: 31–62.	FALSE
MT-IV-02	Tupiguarani	Tupiguarani (Guarani)	110	60	SI-1019	Charcoal	-23.667	-53.33			Stuckenrath and Mielke 1973	Stuckenrath, R, and J Mielke. 1973. “Smithsonian Institution Radiocarbon Measurements VIII.” Radiocarbon 15 (2): 388–424.	FALSE
Alunorte (PA-BA-84)	Tupiguarani	Tupiguarani	110	40	Beta-217582	Charcoal	-1.539	-48.7254	ADE site with 5 ha.		Senna 2016	Senna, Cristina S F. 2016. “Geografia e Arqueologia: Análise Espacial e Contextual de Sítios Arqueológicos No Estuário Amazônico.” Revista GeoUSP 20 (2): 238–49.	FALSE
Ferraz Egreja (MT-SL-91)	Tupiguarani	Tupiguarani	100	50	Gif-9694	Charcoal	-16.5167	-54.8278	Rock shelter with parietal art and long history of occupation, mostly preceramic, with numerous superimposed hearths.		Fontugne et al. 2006	Fontugne, Michel, Christine Hatté, and Claude Noury. 2006. “Quadro Cronológico.” In Pré-História Do Mato Grosso, edited by Águeda V Vialou, EdUSP, 45–48. São Paulo.	FALSE
RS-T-132	Tupiguarani	Tupiguarani (Guarani)	100	30	Beta-512707	Charcoal	-29.17	-52.2			Unpublished	Unpublished	FALSE
Faz. Dona Carlota 1 (PR-FI-104)	Tupiguarani	Tupiguarani (Guarani)	85	75	SI-5030		-25.1973	-54.4591	Patches of dark earth.		Chmyz 1983	Chmyz, Igor. 1983. “Sétimo Relatório Do Projeto Arqueológico Itaipu.” Curitiba: Itaipu/IPHAN.	FALSE
Sete Quedas 5 (PR-FO-06)	Tupiguarani	Tupiguarani (Guarani)	85	60	SI-5041		-24.0764	-54.2646	Excavations uncovered post holes and hearths.		Chmyz 1983	Chmyz, Igor. 1983. “Sétimo Relatório Do Projeto Arqueológico Itaipu.” Curitiba: Itaipu/IPHAN.	FALSE
Moa (RJ-SA-04)	Una	Una	3610	190			-22.9289	-42.4853	Shell mound (2 m high) with two occupation strata and over 50 burials, mostly primary and covered with red clay.	The stratigraphic association of Una ceramics with this date is considered unreliable (Guimarães 2007).	Guimarães 2007	Guimarães, Márcia Barbosa da Costa. 2007. “A Ocupação Pré-Colonial Da Região Dos Lagos, RJ: Sistema de Assentamento e Relações Intersocietais Entre Grupos Sambaquianos e Grupos Ceramistas Tupinambá e Da Tradição Una.” Universidade de São Paulo.	TRUE
Gruta do Gentio II (MG-RP-06)	Una	Una	3490	120	SI-2788		-16.3792	-46.8958	The rockshelter contains numerous burials and macrobotanical remains of maize (Zea mays).		Bird et al. 1991	Bird, Robert McK., Ondemar Dias Jr., and Eliana T Carvalho. 1991. “Subsídios Para a Arqueobotânica No Brasil: O Milho Antigo Em Cavernas de Minas Gerais, Brasil.” Revista de Arqueologia 6: 14–31.	FALSE
Jaguariaíva (PR.AR.INP.025)	Una	Taquara/Itararé	2858	35	LACUFF-150050		-24.3059	-49.9423	Rock shelter with parietal art and cremated burials.	Perin et al. (2019) caution abou the lack of contextual information for this date. May be unrelated to Taquara/Itararé.	Parellada 2016	Parellada, Cláudia I. 2016. “Paisagens Transformadas: A Arqueologia de Povos Jê No Paraná, Sul Do Brasil.” Revista Do Museu de Arqueologia e Etnologia 27: 158–67.	TRUE
SC-CL-43	Una	Taquara/Itararé	2640	40	Beta-275577	Charcoal	-27.6428	-50.5884	Pit house site with 4 structures (4.4 to 6 m diameter).	Prior to the construction of the pit house at the site and may be unrelated to the Taquara/Itararé occupation (Schmitz 2013).	Schmitz et al. 2013	Schmitz, Pedro Ignácio, Jairo Henrique Rogge, Raul V Novasco, Natalia Machado Mergen, and Suliano Ferrasso. 2013. “Boa Parada: Um Lugar de Casas Subterrâneas, Aterros-Plataforma e Danceiro.” Pesquisas: Antropologia 70: 133–95.	TRUE
SC-AG-19	Una	Taquara/Itararé	2510	40	Beta-190307	Charcoal	-27.6577	-51.0472		This date is earlier than expected, although not as problematic as the date of 4070 +/- 40 BP for SC-AB-101 (De Masi 2005).	De Masi 2005	De Masi, Marco Aurélio Nadal. 2005. “Relatorio Final Do Projeto de Salvamento Arqueologico UHE Campos Novos.” Tubarao: Unisul.	TRUE
Loca da Panela (MT-SL-72)	Una	Una	2390	60	Beta-78256		-16.3788	-55.014	Rock shelter with parietal art.		Wüst 1998	Wüst, Irmhild. 1998. “Continuities and Discontinuities: Archaeology and Ethnoarchaeology in the Heart of the Eatern Bororo Territory, Mato Grosso, Brazil.” Antiquity 72 (277): 663–75.	FALSE
Ramusse Albuquerque Nóbrega 1 (GO-RS-01)	Una	Una	2360	70	SI-4068		-10.78	-48	The site contained burials.		Barbosa et al. 1982	Barbosa, A.S., Pedro Ignácio Schmitz, A. Stobhaeus, and A.F. Miranda. 1982. “Projeto Médio-Tocantins: Monte Do Carmo, GO. Fase Cerâmica Pindorama.” Pesquisas: Antropologia 34: 49–92.	FALSE
Darci Grazziotin (RS-AN-03)	Una	Taquara/Itararé	2180	40	Beta-166587	Charcoal	-28.6734	-50.4241	Pit house village with 4 structures, including a very large pit with 18 m diameter. Excavations at the large structure uncovered a semi-circle of hearths around central post holes. A smaller structured contained a large central fire pit with a surrounding bench and domestic debris.	This date is considered incorrect by Copé (2006).	Copé 2006	Copé, Silvia Moehlecke. 2006. “Les Grands Constructeurs Précoloniaux Du Plateau Du Sud Du Brésil: Étude de Paysages Archéologiques à Bom Jesus, Rio Grande Do Sul, Brésil.” Paris: Universite de Paris I.	TRUE
Morro do Avencal 1 (Urubici-01)	Una	Taquara/Itararé	2130	25	UGAMS-30067	Charcoal	-28.0278	-49.6124	Rock art panel with engravings depicting geometrical motifs and masks.	It is not clear whether this date is associated with the Taquara/Itararé occupation.	Silva 2018	Silva, Bruno Labrador Rodrigues. 2018. “Sistema de Assentamento Proto-Jê Meridional No Alto Rio Canoas.” Universidade de São Paulo.	TRUE
Caverna Morro Azul 1	Una	Taquara/Itararé	1941	35	LACUFF-150057		-24.1	-50.27	Rock shelter with parietal art.		Parellada 2016	Parellada, Cláudia I. 2016. “Paisagens Transformadas: A Arqueologia de Povos Jê No Paraná, Sul Do Brasil.” Revista Do Museu de Arqueologia e Etnologia 27: 158–67.	FALSE
Ferraz Egreja (MT-SL-91)	Una	Una	1900	40	Gif-9697	Charcoal	-16.5167	-54.8278	Rock shelter with parietal art and long history of occupation, mostly preceramic, with numerous superimposed hearths.		Fontugne et al. 2006	Fontugne, Michel, Christine Hatté, and Claude Noury. 2006. “Quadro Cronológico.” In Pré-História Do Mato Grosso, edited by Águeda V Vialou, EdUSP, 45–48. São Paulo.	FALSE
Buracão dos Bichos (MG-SF-05)	Una	Una	1840	120	SI-2368		-20.47	-45.96	Rock shelter.		Dias Jr. 1975	Dias Jr., Ondemar. 1975. “Pesquisas Arqueológicas Nas Grutas Do Brasil.” In Anais Do 10o Congresso Nacional de Espeleologia, 61–71. Ouro Preto: Sociedade Brasileira de Espeleologia.	FALSE
Santa Bárbara (Urubici-27)	Una	Taquara/Itararé	1840	40	CAMS-53915	Human bone	-28.1986	-49.6267	Funerary rock shelter.		De Masi 2001	De Masi, Marco A N. 2001. “Pescadores Coletores Da Costa Sul Do Brasil.” Pesquisas: Antropologia 57: 1–136.	FALSE
Fazenda Carvalho 2 (RS-P-12)	Una	Taquara/Itararé	1810	85	SI-813		-28.8	-50.08			Schmitz and Brochado 1972	Schmitz, Pedro I, and Jose Joaquim Justiniano Proenza Brochado. 1972. “Datos Para Una Secuencia Cultural Del Estado de Rio Grande Do Sul, Brasil.” Gabinete de Arqueologia Publicações 2: 1–20.	FALSE
Pontinha (RJ-SA-02)	Una	Una	1790	50			-22.9245	-42.5169	Shell mound with 19 burials, mostly secondary cremated depostis in pits.		Guimarães 2007	Guimarães, Márcia Barbosa da Costa. 2007. “A Ocupação Pré-Colonial Da Região Dos Lagos, RJ: Sistema de Assentamento e Relações Intersocietais Entre Grupos Sambaquianos e Grupos Ceramistas Tupinambá e Da Tradição Una.” Universidade de São Paulo.	FALSE
Abrigo da Janela	Una	Taquara/Itararé	1790	210	ANU-19227		-24.3135	-49.4256	Rock shelter with parietal art.	SD too large.	Parellada 2005	Parellada, Cláudia Inês. 2005. “Estudo Arqueológico No Alto Vale Do Rio Ribeira: Área Do Gasoduto Bolívia-Brasil, Trecho X, Paraná.” Sao Paulo: Universidade de Sao Paulo.	TRUE
Aterrado (RS-S-359)	Una	Taquara/Itararé	1740	65	SI-2344		-29.7333	-50.5	Rock shelter. Noelli (1999) gives the date as Taquara/Itararé, but the only occupation recorded seems to be preceramic.	The date is preceramic.	Noelli 1999	Noelli, Francisco Silva. 1999. “A Ocupação Humana Na Região Sul Do Brasil: Arqueologia, Debates e Perspectivas-1872-2000.” Revista USP 44: 218–69.	TRUE
Ferraz Egreja (MT-SL-91)	Una	Una	1720	80	Gif-9665	Charcoal	-16.5167	-54.8278	Rock shelter with parietal art and long history of occupation, mostly preceramic, with numerous superimposed hearths.		Fontugne et al. 2006	Fontugne, Michel, Christine Hatté, and Claude Noury. 2006. “Quadro Cronológico.” In Pré-História Do Mato Grosso, edited by Águeda V Vialou, EdUSP, 45–48. São Paulo.	FALSE
Alfredo Wagner	Una	Taquara/Itararé	1720	40	CAMS-53916		-27.73	-49.32	Funerary rock shelter.		De Masi 2001	De Masi, Marco A N. 2001. “Pescadores Coletores Da Costa Sul Do Brasil.” Pesquisas: Antropologia 57: 1–136.	FALSE
Ferraz Egreja (MT-SL-91)	Una	Una	1700	50	Gif-7087	Charcoal	-16.5167	-54.8278	Rock shelter with parietal art and long history of occupation, mostly preceramic, with numerous superimposed hearths.		Vialou and Vialou 1994	Vialou, Águeda V, and Denis Vialou. 1994. “Les Premiers Peuplements Préhistoriques Du Mato Grosso.” Bulletin de La Société Préhistorique Française 91 (4–5): 257–63.	FALSE
Caipora (RS-S-328)	Una	Taquara/Itararé	1655	65	SI-2345	Human bone	-29.4667	-50.5	Funerary rock shelter.	The date is preceramic.	Dias 2003	Dias, Adriana Schmidt. 2003. “Sistemas de Assentamento e Estilo Tecnológico: Uma Proposta Interpretativa Para a Ocupação Pré-Colonial Do Alto Vale Do Rio Dos Sinos, Rio Grande Do Sul.” Sao Paulo: Universidade de Sao Paulo.	TRUE
GO-CA-21	Una	Aratu	1650	50	Beta-92528		-17.3604	-48.5931	A small site, considered a seasonal camp.	The date appears too early for the Aratu tradition, but is not questioned.	Mello 1996	Mello, P. 1996. “Levantamento e Resgate Do Patrimônio Arqueológico Da Área Diretamente Afetada Pela Usina Hidrelétrica Corumbá (GO): Relatório Final.” Goiânia: IGPA-UCG.	TRUE
Ferraz Egreja (MT-SL-91)	Una	Una	1645	35	Gif-11831	Charcoal	-16.5167	-54.8278	Rock shelter with parietal art and long history of occupation, mostly preceramic, with numerous superimposed hearths.		Fontugne et al. 2006	Fontugne, Michel, Christine Hatté, and Claude Noury. 2006. “Quadro Cronológico.” In Pré-História Do Mato Grosso, edited by Águeda V Vialou, EdUSP, 45–48. São Paulo.	FALSE
Linha Navegantes 2 (PR-UV-47)	Una	Taquara/Itararé	1635	100	SI-5014		-26.0763	-51.5582			Chmyz et al. 2009	Chmyz, Igor, Eliane Sganzerla, Jonas E Volcov, Eloi Bora, Roseli S Ceccon, and CEPA-UFPR. 2009. “Relatório Final Do Projeto de Salvamento Arqueológico Na Área de Implantação Da Mina Dois Irmãos, Em São Mateus Do Sul – Paraná.” Curitiba.	FALSE
Ferraz Egreja (MT-SL-91)	Una	Una	1585	35	Gif-11441	Charcoal	-16.5167	-54.8278	Rock shelter with parietal art and long history of occupation, mostly preceramic, with numerous superimposed hearths.		Fontugne et al. 2006	Fontugne, Michel, Christine Hatté, and Claude Noury. 2006. “Quadro Cronológico.” In Pré-História Do Mato Grosso, edited by Águeda V Vialou, EdUSP, 45–48. São Paulo.	FALSE
Içara (SC-IÇ-01)	Una	Taquara/Itararé	1580	60	Beta-72196		-28.71	-49.3	Coastal funerary site with 84 individuals deposited in 40 graves. Treatment includes both primary and secondary inhumations, as well as cremations.		Schmitz 1996	Schmitz, Pedro Ignácio. 1996. “Acampamentos Litorâneos Em Içara, SC. Um Exercício Em Padrão de Assentamento.” CLIO: Série Arqueológica 11: 98–118.	FALSE
Ferraz Egreja (MT-SL-91)	Una	Una	1570	50	Gif-7878	Charcoal	-16.5167	-54.8278	Rock shelter with parietal art and long history of occupation, mostly preceramic, with numerous superimposed hearths.		Vialou and Vialou 1994	Vialou, Águeda V, and Denis Vialou. 1994. “Les Premiers Peuplements Préhistoriques Du Mato Grosso.” Bulletin de La Société Préhistorique Française 91 (4–5): 257–63.	FALSE
Itacoara	Una	Taquara/Itararé	1570	20	KIA-21796	Charcoal	-26.4029	-48.8616	Coastal shell midden.		Bandeira 2004	Bandeira, Dione da Rocha. 2004. “Ceramistas Pré-Coloniais Da Baía Da Babitonga, SC - Arqueologia e Etnicidade.” PhD Dissertation, UNICAMP.	FALSE
Areia Branca 6	Una	Taquara/Itararé	1530	40	Beta-35824		-24.0667	-48.6214	Mounds.		Araujo 2001	Araujo, Astolfo Gomes de Mello. 2001. “Teoria e Método Em Arqueologia Regional: Um Estudo de Caso No Alto Paranapanema, Estado de São Paulo.” Sao Paulo: Universidade de Sao Paulo.	FALSE
Fazenda São Marcos (RS-40)	Una	Taquara/Itararé	1520	90	SI-607		-29.0326	-50.9472	Two pit houses.		Schmitz 1969	Schmitz, Pedro I. 1969. “Algumas Datas de Carbono 14 de Casas Subterrâneas No Planalto Do Rio Grande Do Sul.” Pesquisas: Antropologia 20: 163–67.	FALSE
Bugres (RS-A-02)	Una	Taquara/Itararé	1515	105	SI-805		-29.27	-50.46	Pit house.		Noelli 1999	Noelli, Francisco Silva. 1999. “A Ocupação Humana Na Região Sul Do Brasil: Arqueologia, Debates e Perspectivas-1872-2000.” Revista USP 44: 218–69.	FALSE
Antônio Vergani (RS-37/127)	Una	Taquara/Itararé	1480	70	SI-603		-29.2042	-50.9971	Site with 36 pit houses and mounds. Excavations in the pits revealed hearths and post supports.		Schmitz 1969	Schmitz, Pedro I. 1969. “Algumas Datas de Carbono 14 de Casas Subterrâneas No Planalto Do Rio Grande Do Sul.” Pesquisas: Antropologia 20: 163–67.	FALSE
Abrigo Bruacas (PR-UV-17)	Una	Taquara/Itararé	1475	65	SI-2197		-26.091	-51.1482	Rock shelter.		Chmyz 1981	Chmyz, Igor. 1981. “Relatório Das Pesquisas Arqueológicas Realizadas Na Área Da Usina Hidrelétrica de Salto Santiago (1979-80).” Curitiba: Convênio Eletrosul-IPHAN.	FALSE
Içara (SC-IÇ-01)	Una	Taquara/Itararé	1470	60	Beta-72197	Charcoal	-28.71	-49.3	Coastal funerary site with 84 individuals deposited in 40 graves. Treatment includes both primary and secondary inhumations, as well as cremations.		Schmitz 1996	Schmitz, Pedro Ignácio. 1996. “Acampamentos Litorâneos Em Içara, SC. Um Exercício Em Padrão de Assentamento.” CLIO: Série Arqueológica 11: 98–118.	FALSE
Ferraz Egreja (MT-SL-91)	Una	Una	1470	40	Gif-9699	Charcoal	-16.5167	-54.8278	Rock shelter with parietal art and long history of occupation, mostly preceramic, with numerous superimposed hearths.		Fontugne et al. 2006	Fontugne, Michel, Christine Hatté, and Claude Noury. 2006. “Quadro Cronológico.” In Pré-História Do Mato Grosso, edited by Águeda V Vialou, EdUSP, 45–48. São Paulo.	FALSE
Fazenda Bananeiras II (SC-PQ-18)	Una	Taquara/Itararé	1440	30	Beta-499966	Charcoal	-28.312	-50.4141	Six pit houses with diameters between 5 and 12 m.		Perin et al. 2019	Perin, Edenir Bagio, Ana Lucia Herberts, and Marcelo Accioly Teixeira de Oliveira. 2019. “A Cronologia Jê Meridional e Os Novos Dados Para o Alto Curso Do Arroio Cará, Coxilha Rica, Lages, Santa Catarina.” Boletim Do Museu Paraense Emílio Goeldi. Ciências Humanas 14: 581–609.	FALSE
Caju (RJ-MP-08)	Una	Una	1430	65	SI-750		-21.75	-41.32	Burials of 26 adults and infants, 16 of which were in funerary urns. Others were inhumations covered with ceramics.		Dias Jr. 1975	Dias Jr., Ondemar. 1975. “Pesquisas Arqueológicas No Sudeste Brasileiro.” Boletim Do Instituto de Arqueologia Brasileira Série Espe (1).	FALSE
Areia Branca 6	Una	Taquara/Itararé	1430	60	Beta-24752		-24.0667	-48.6214	Mounds.		Araujo 2001	Araujo, Astolfo Gomes de Mello. 2001. “Teoria e Método Em Arqueologia Regional: Um Estudo de Caso No Alto Paranapanema, Estado de São Paulo.” Sao Paulo: Universidade de Sao Paulo.	FALSE
Rio Jararaca (PR-UV-48)	Una	Taquara/Itararé	1420	50	Beta-22647		-26.068	-51.5142			Chmyz et al. 2009	Chmyz, Igor, Eliane Sganzerla, Jonas E Volcov, Eloi Bora, Roseli S Ceccon, and CEPA-UFPR. 2009. “Relatório Final Do Projeto de Salvamento Arqueológico Na Área de Implantação Da Mina Dois Irmãos, Em São Mateus Do Sul – Paraná.” Curitiba.	FALSE
Ferraz Egreja (MT-SL-91)	Una	Una	1420	40	Gif-10856	Charcoal	-16.5167	-54.8278	Rock shelter with parietal art and long history of occupation, mostly preceramic, with numerous superimposed hearths.		Fontugne et al. 2006	Fontugne, Michel, Christine Hatté, and Claude Noury. 2006. “Quadro Cronológico.” In Pré-História Do Mato Grosso, edited by Águeda V Vialou, EdUSP, 45–48. São Paulo.	FALSE
Rincão dos Albinos (SC-CL-70/71)	Una	Taquara/Itararé	1400	40	Beta-297431	Charcoal	-27.5517	-50.6373	Sites SC-CL-70 and 71 are part of a single complex, the largest pit house village ever recorded, with 107 medium and small structures. Excavations revealed alternating layers of occupation-		Schmitz et al. 2013	Schmitz, Pedro Ignácio, Jairo Henrique Rogge, Raul V Novasco, Natalia Machado Mergen, and Suliano Ferrasso. 2013. “Rincão Dos Albinos: Um Grande Sítio Jê Meridional.” Pesquisas: Antropologia 70: 65–131.	FALSE
Induma (SC-TA-04)	Una	Taquara/Itararé	1390	50	Beta-247953	Charcoal	-27.037	-49.9672	Site with 12 pit houses and a mound. The houses contained large stone ovens.		Schmitz et al. 2009	Schmitz, Pedro I, Fulvio V Arnt, Marcus Vinícius Beber, Andre O Rosa, and Jairo Henrique Rogge. 2009. “Taió, No Vale Do Rio Itajaí, SC: O Encontro de Antigos Caçadores Com as Casas Subterâneas.” Pesquisas: Antropologia 67: 185–320.	FALSE
Gruta do Ribeirão Herta (SC-VI-16)	Una	Taquara/Itararé	1390	50	CAMS-53114	Human bone	-27.07	-49.57	Rock shelter.		De Masi 2001	De Masi, Marco A N. 2001. “Pescadores Coletores Da Costa Sul Do Brasil.” Pesquisas: Antropologia 57: 1–136.	FALSE
Enseada 1	Una	Taquara/Itararé	1390	40		Human bone	-26.16	-48.53	Coastal shell midden.		De Masi 2001	De Masi, Marco A N. 2001. “Pescadores Coletores Da Costa Sul Do Brasil.” Pesquisas: Antropologia 57: 1–136.	FALSE
Bugres (RS-A-02)	Una	Taquara/Itararé	1385	95	SI-806	Charcoal	-28.8	-50.15	Pit house.		Noelli 1999	Noelli, Francisco Silva. 1999. “A Ocupação Humana Na Região Sul Do Brasil: Arqueologia, Debates e Perspectivas-1872-2000.” Revista USP 44: 218–69.	FALSE
SC-RA-05	Una	Taquara/Itararé	1370	40	CAMS-51674	Human bone	-28.2933	-49.9369	Funerary rock shelter. The isotopic values from human bone collagen were compatible with consumption of maize.		De Masi 2001	De Masi, Marco A N. 2001. “Pescadores Coletores Da Costa Sul Do Brasil.” Pesquisas: Antropologia 57: 1–136.	FALSE
Galheta IV	Una	Taquara/Itararé	1360	40	Beta-280010	Human bone	-28.5551	-48.7888	Coastal funerary site with small mounds in the vicinity of an earlier, preceramic shellmound.		De Blasis et al. 2014	De Blasis, Paulo A D, Deisi S Farias, and Andreas Kneip. 2014. “Velhas Tradições e Gente Nova No Pedaço: Perspectivas Longevas de Arquitetura Funerária Na Paisagem Do Litoral Sul Catarinense.” Revista Do Museu de Arqueologia e Etnologia 24: 109–36.	FALSE
Rincão dos Albinos (SC-CL-70/71)	Una	Taquara/Itararé	1360	30	Beta-319363	Charcoal	-27.5517	-50.6373	Sites SC-CL-70 and 71 are part of a single complex, the largest pit house village ever recorded, with 107 medium and small structures. Excavations revealed alternating layers of occupation-		Schmitz et al. 2013	Schmitz, Pedro Ignácio, Jairo Henrique Rogge, Raul V Novasco, Natalia Machado Mergen, and Suliano Ferrasso. 2013. “Rincão Dos Albinos: Um Grande Sítio Jê Meridional.” Pesquisas: Antropologia 70: 65–131.	FALSE
Ferraz Egreja (MT-SL-91)	Una	Una	1350	40	Gif-9696	Charcoal	-16.5167	-54.8278	Rock shelter with parietal art and long history of occupation, mostly preceramic, with numerous superimposed hearths.		Fontugne et al. 2006	Fontugne, Michel, Christine Hatté, and Claude Noury. 2006. “Quadro Cronológico.” In Pré-História Do Mato Grosso, edited by Águeda V Vialou, EdUSP, 45–48. São Paulo.	FALSE
Ferraz Egreja (MT-SL-91)	Una	Una	1340	50	Gif-9046	Charcoal	-16.5167	-54.8278	Rock shelter with parietal art and long history of occupation, mostly preceramic, with numerous superimposed hearths.		Vialou and Vialou 1994	Vialou, Águeda V, and Denis Vialou. 1994. “Les Premiers Peuplements Préhistoriques Du Mato Grosso.” Bulletin de La Société Préhistorique Française 91 (4–5): 257–63.	FALSE
SC-RA-03	Una	Taquara/Itararé	1340	40	CAMS-54142	Human bone	-28.2933	-49.9369	Funerary rock shelter.		De Masi 2001	De Masi, Marco A N. 2001. “Pescadores Coletores Da Costa Sul Do Brasil.” Pesquisas: Antropologia 57: 1–136.	FALSE
Antônio Vergani (RS-37/127)	Una	Taquara/Itararé	1330	100	SI-605	Charcoal	-29.207	-50.9951	Site with 36 pit houses and mounds. Excavations in the pits revealed hearths and post supports.		Schmitz 1969	Schmitz, Pedro I. 1969. “Algumas Datas de Carbono 14 de Casas Subterrâneas No Planalto Do Rio Grande Do Sul.” Pesquisas: Antropologia 20: 163–67.	FALSE
SC-RA-06	Una	Taquara/Itararé	1330	40	CAMS-54143	Human bone	-28.2933	-49.9369	Funerary rock shelter.		De Masi 2001	De Masi, Marco A N. 2001. “Pescadores Coletores Da Costa Sul Do Brasil.” Pesquisas: Antropologia 57: 1–136.	FALSE
Bonin 1 (Urubici-31)	Una	Taquara/Itararé	1330	36	UGAMS-30082	Charcoal	-27.9985	-49.5496	Pit house village with 23 structures. Excavations revealed large stone ovens. Phytoliths and starch grains from ceramic fragments revealed manioc (Manihot esculenta), beans (Phaseolus sp.), yams (Dioscorea sp.), maize (Zea mays) and squash (Cucurbita sp.).		Silva 2018	Silva, Bruno Labrador Rodrigues. 2018. “Sistema de Assentamento Proto-Jê Meridional No Alto Rio Canoas.” Universidade de São Paulo.	FALSE
Rincão dos Albinos (SC-CL-70/71)	Una	Taquara/Itararé	1330	30	Beta-319370	Charcoal	-27.5517	-50.6373	Sites SC-CL-70 and 71 are part of a single complex, the largest pit house village ever recorded, with 107 medium and small structures. Excavations revealed alternating layers of occupation-		Schmitz et al. 2013	Schmitz, Pedro Ignácio, Jairo Henrique Rogge, Raul V Novasco, Natalia Machado Mergen, and Suliano Ferrasso. 2013. “Rincão Dos Albinos: Um Grande Sítio Jê Meridional.” Pesquisas: Antropologia 70: 65–131.	FALSE
Lapa do Boqueirão Soberbo I (MG-VG-11)	Una	Una	1325	60	SI-4486		-15.5	-44.25	Rock shelter with macro-botanical remains of maize (Zea mays), burials and parietal art (painting).		Bird et al. 1991	Bird, Robert McK., Ondemar Dias Jr., and Eliana T Carvalho. 1991. “Subsídios Para a Arqueobotânica No Brasil: O Milho Antigo Em Cavernas de Minas Gerais, Brasil.” Revista de Arqueologia 6: 14–31.	FALSE
Rincão dos Albinos (SC-CL-70/71)	Una	Taquara/Itararé	1320	40	Beta-293588	Charcoal	-27.5517	-50.6373	Sites SC-CL-70 and 71 are part of a single complex, the largest pit house village ever recorded, with 107 medium and small structures. Excavations revealed alternating layers of occupation-		Schmitz et al. 2013	Schmitz, Pedro Ignácio, Jairo Henrique Rogge, Raul V Novasco, Natalia Machado Mergen, and Suliano Ferrasso. 2013. “Rincão Dos Albinos: Um Grande Sítio Jê Meridional.” Pesquisas: Antropologia 70: 65–131.	FALSE
Rincão dos Albinos (SC-CL-70/71)	Una	Taquara/Itararé	1320	40	Beta-293589	Charcoal	-27.5517	-50.6373	Sites SC-CL-70 and 71 are part of a single complex, the largest pit house village ever recorded, with 107 medium and small structures. Excavations revealed alternating layers of occupation-		Schmitz et al. 2013	Schmitz, Pedro Ignácio, Jairo Henrique Rogge, Raul V Novasco, Natalia Machado Mergen, and Suliano Ferrasso. 2013. “Rincão Dos Albinos: Um Grande Sítio Jê Meridional.” Pesquisas: Antropologia 70: 65–131.	FALSE
Rincão dos Albinos (SC-CL-70/71)	Una	Taquara/Itararé	1310	30	Beta-319374	Charcoal	-27.5517	-50.6373	Sites SC-CL-70 and 71 are part of a single complex, the largest pit house village ever recorded, with 107 medium and small structures. Excavations revealed alternating layers of occupation-		Schmitz et al. 2013	Schmitz, Pedro Ignácio, Jairo Henrique Rogge, Raul V Novasco, Natalia Machado Mergen, and Suliano Ferrasso. 2013. “Rincão Dos Albinos: Um Grande Sítio Jê Meridional.” Pesquisas: Antropologia 70: 65–131.	FALSE
Três Árvores (RS-PF-01)	Una	Taquara/Itararé	1300	70	SI-601	Charcoal	-27.58	-52.14			Schmitz 1988	Schmitz, Pedro Ignácio. 1988. “As Tradições Ceramistas Do Planalto Sul-Brasileiro.” Documentos 2: 75–130.	FALSE
Rincão dos Albinos (SC-CL-70/71)	Una	Taquara/Itararé	1290	30	Beta-319372	Charcoal	-27.5517	-50.6373	Sites SC-CL-70 and 71 are part of a single complex, the largest pit house village ever recorded, with 107 medium and small structures. Excavations revealed alternating layers of occupation-		Schmitz et al. 2013	Schmitz, Pedro Ignácio, Jairo Henrique Rogge, Raul V Novasco, Natalia Machado Mergen, and Suliano Ferrasso. 2013. “Rincão Dos Albinos: Um Grande Sítio Jê Meridional.” Pesquisas: Antropologia 70: 65–131.	FALSE
SC-RA-01	Una	Taquara/Itararé	1280	40	CAMS-51673	Human bone	-28.2933	-49.9369	Funerary rock shelter. The isotopic values from human bone collagen were compatible with consumption of maize.		De Masi 2001	De Masi, Marco A N. 2001. “Pescadores Coletores Da Costa Sul Do Brasil.” Pesquisas: Antropologia 57: 1–136.	FALSE
Loca do Suim	Una	Una	1270	40	Beta-210726	Charcoal	-20.37	-45.66	Rock shelter with preceramic burials. Later used as a campsite.		Henriques Jr. 2006	Henriques Jr., Gilmar. 2006. “Arqueologia Regional Da Província Cárstica Do Alto São Francisco: Um Estudo Das Tradições Ceramistas Una e Sapucaí.” São Paulo: University of São Paulo.	FALSE
Rincão dos Albinos (SC-CL-70/71)	Una	Taquara/Itararé	1270	30	Beta-319371	Charcoal	-27.5517	-50.6373	Sites SC-CL-70 and 71 are part of a single complex, the largest pit house village ever recorded, with 107 medium and small structures. Excavations revealed alternating layers of occupation-		Schmitz et al. 2013	Schmitz, Pedro Ignácio, Jairo Henrique Rogge, Raul V Novasco, Natalia Machado Mergen, and Suliano Ferrasso. 2013. “Rincão Dos Albinos: Um Grande Sítio Jê Meridional.” Pesquisas: Antropologia 70: 65–131.	FALSE
Rincão dos Albinos (SC-CL-70/71)	Una	Taquara/Itararé	1260	30	Beta-329373	Charcoal	-27.5517	-50.6373	Sites SC-CL-70 and 71 are part of a single complex, the largest pit house village ever recorded, with 107 medium and small structures. Excavations revealed alternating layers of occupation-		Schmitz et al. 2013	Schmitz, Pedro Ignácio, Jairo Henrique Rogge, Raul V Novasco, Natalia Machado Mergen, and Suliano Ferrasso. 2013. “Rincão Dos Albinos: Um Grande Sítio Jê Meridional.” Pesquisas: Antropologia 70: 65–131.	FALSE
Rincão dos Albinos (SC-CL-70/71)	Una	Taquara/Itararé	1250	40	Beta-297430	Charcoal	-27.5517	-50.6373	Sites SC-CL-70 and 71 are part of a single complex, the largest pit house village ever recorded, with 107 medium and small structures. Excavations revealed alternating layers of occupation-		Schmitz et al. 2013	Schmitz, Pedro Ignácio, Jairo Henrique Rogge, Raul V Novasco, Natalia Machado Mergen, and Suliano Ferrasso. 2013. “Rincão Dos Albinos: Um Grande Sítio Jê Meridional.” Pesquisas: Antropologia 70: 65–131.	FALSE
Itacoara	Una	Taquara/Itararé	1250	30		Human bone	-26.4029	-48.8616	Coastal shell midden.		Wesolowski et al. 2010	Wesolowski, Verônica, Sheila Maria Ferraz Mendonça de Souza, Karl J Reinhard, and Gregório Ceccantini. 2010. “Evaluating Microfossil Content of Dental Calculus from Brazilian Sambaquis.” Journal of Archaeological Science 37 (6): 1326–38.	FALSE
Gruta do Salitre (GO-PA-08)	Una	Una	1230	90	Gif-3910	Charcoal	-18.14	-49.95	Rock shelter with burials.		Simonsen et al. 1983	Simonsen, I, A A C M Souza, A P Oliveira, and S M F M Sousa. 1983. “Sítios Cerâmicos Da Bacia Do Paranã-Goiás.” Arquivos Do Museu de Historia Natural 8–9 (121–129).	FALSE
SC-AB-95	Una	Taquara/Itararé	1230	40	Beta-190302	Charcoal	-27.6317	-51.0202	Pit house site with 14 structures (largest diameter 18 m).		De Masi 2005	De Masi, Marco Aurélio Nadal. 2005. “Relatorio Final Do Projeto de Salvamento Arqueologico UHE Campos Novos.” Tubarao: Unisul.	FALSE
Lourenço (GO-CA-14)	Una	Aratu (Mossâmedes)	1220	50	Beta-99031		-17.0813	-48.4552	The site is over 34 ha.		Silva et al. 1997	Silva, Rosicler T, J C R Rubin, and Sibeli A Viana. 1997. Resgate Arqueológico: Sítios Gengibre e Lourenço. Goiânia: Universidade Católica de Goiás.	FALSE
Induma (SC-TA-04)	Una	Taquara/Itararé	1220	50	Beta-228165	Charcoal	-27.037	-49.9672	Site with 12 pit houses and a mound. The houses contained large stone ovens.		Schmitz et al. 2009	Schmitz, Pedro I, Fulvio V Arnt, Marcus Vinícius Beber, Andre O Rosa, and Jairo Henrique Rogge. 2009. “Taió, No Vale Do Rio Itajaí, SC: O Encontro de Antigos Caçadores Com as Casas Subterâneas.” Pesquisas: Antropologia 67: 185–320.	FALSE
Aripol	Una	Taquara/Itararé	1220	42	UGAMS-30088	Charcoal	-28.0893	-49.5561	Rock shelter.		Silva 2018	Silva, Bruno Labrador Rodrigues. 2018. “Sistema de Assentamento Proto-Jê Meridional No Alto Rio Canoas.” Universidade de São Paulo.	FALSE
Bonin 1 (Urubici-31)	Una	Taquara/Itararé	1210	25	UGAMS-25384	Charcoal	-27.9985	-49.5496	Pit house village with 23 structures. Excavations revealed large stone ovens. Phytoliths and starch grains from ceramic fragments revealed manioc (Manihot esculenta), beans (Phaseolus sp.), yams (Dioscorea sp.), maize (Zea mays) and squash (Cucurbita sp.).		Robinson et al. 2018	Robinson, Mark, Jonas Gregorio De Souza, S. Yoshi Maezumi, Macarena Cárdenas, Luiz Pessenda, Keith Prufer, Rafael Corteletti, et al. 2018. “Uncoupling Human and Climate Drivers of Late Holocene Vegetation Change in Southern Brazil.” Scientific Reports 8 (1).	FALSE
Leopoldo 5 (RS-PE-11)	Una	Taquara/Itararé	1200	40		Charcoal	-27.86	-51.17	Pit house cluster with 8 aligned structures.		Iriarte et al. 2013	Iriarte, José, Silvia Moehlecke Copé, Michael Fradley, Jami J Lockhart, and J Christopher Gillam. 2013. “Sacred Landscapes of the Southern Brazilian Highlands: Understanding Southern Proto-Jê Mound and Enclosure Complexes.” Journal of Anthropological Archaeology 32 (1): 74–96.	FALSE
Morro da Formiga (RS-S-61)	Una	Taquara/Itararé	1190	100	SI-409	Charcoal	-29.6428	-50.7903	Patches of dark earth with high density of ceramic debris. Excavations uncovered hearths and post holes.		Brochado et al. 1969	Brochado, José Joaquim Justiniano Proenza, Valentin Calderón, Igor Chmyz, Clifford Evans, Silvia Maranca, Betty J Meggers, Eurico T Miller, et al. 1969. “Arqueologia Brasileira Em 1968.” Publicaçoes Avulsas Do Museu Paraense Emilio Goeldi 12.	FALSE
Rincão dos Albinos (SC-CL-70/71)	Una	Taquara/Itararé	1190	40	Beta-293590	Charcoal	-27.5517	-50.6373	Sites SC-CL-70 and 71 are part of a single complex, the largest pit house village ever recorded, with 107 medium and small structures. Excavations revealed alternating layers of occupation-		Schmitz et al. 2013	Schmitz, Pedro Ignácio, Jairo Henrique Rogge, Raul V Novasco, Natalia Machado Mergen, and Suliano Ferrasso. 2013. “Rincão Dos Albinos: Um Grande Sítio Jê Meridional.” Pesquisas: Antropologia 70: 65–131.	FALSE
Santa Bárbara (Urubici-27)	Una	Taquara/Itararé	1180	200	UGAMS	Human bone	-28.1986	-49.6267	Funerary rock shelter.		Almeida 2014	Almeida, Luciana Cristina de. 2014. “Ocupação Pré-Colonial No Planalto Catarinense: Os Sítios Arqueológicos Do Município de Urubici (SC) Sob a Perspectiva Da Geoarqueologia.” Universidade Federal de Santa Catarina.	FALSE
Induma (SC-TA-04)	Una	Taquara/Itararé	1180	40	Beta-229856	Charcoal	-27.037	-49.9672	Site with 12 pit houses and a mound. The houses contained large stone ovens.		Schmitz et al. 2009	Schmitz, Pedro I, Fulvio V Arnt, Marcus Vinícius Beber, Andre O Rosa, and Jairo Henrique Rogge. 2009. “Taió, No Vale Do Rio Itajaí, SC: O Encontro de Antigos Caçadores Com as Casas Subterâneas.” Pesquisas: Antropologia 67: 185–320.	FALSE
Arroio da Cruz I	Una	Taquara/Itararé	1160	40	Beta-211732		-28.7213	-49.0815	Small seasonal camp.		De Blasis et al. 2014	De Blasis, Paulo A D, Deisi S Farias, and Andreas Kneip. 2014. “Velhas Tradições e Gente Nova No Pedaço: Perspectivas Longevas de Arquitetura Funerária Na Paisagem Do Litoral Sul Catarinense.” Revista Do Museu de Arqueologia e Etnologia 24: 109–36.	FALSE
Nhapindazal (PR-SM-16)	Una	Taquara/Itararé	1150	40	Beta-256211		-25.7889	-50.4388	Pit house with 12 m diameter. Excavations revealed hearths and post holes.		Chmyz et al. 2009	Chmyz, Igor, Eliane Sganzerla, Jonas E Volcov, Eloi Bora, Roseli S Ceccon, and CEPA-UFPR. 2009. “Relatório Final Do Projeto de Salvamento Arqueológico Na Área de Implantação Da Mina Dois Irmãos, Em São Mateus Do Sul – Paraná.” Curitiba.	FALSE
GO-CP-02	Una	Aratu (Mossâmedes)	1140	90	SI-2770		-16.9612	-51.5753	Ring village.		Schmitz 1976	Schmitz, Pedro I. 1976. “Arqueologia de Goiás: Sequencia Cultural e Datações de C14.” Anuário de Divulgação Científica 3/4: 1–19.	FALSE
Tapera (SC00335)	Una	Taquara/Itararé	1140	180	SI-245	Charcoal	-27.67	-48.57	Extensive coastal site with 176 burials deposited under the house floors.		Da Silva et al. 1990	Silva, Sérgio Baptista Da, Pedro Ignacio Schmitz, Jairo Henrique Rogge, Marco Aurélio Nadal De Masi, and André L Jacobus. 1990. “O Sítio Arqueológico Da Praia Da Tapera: Um Assentamento Itararé e Tupiguarani.” Pesquisas: Antropologia 45: 1–210.	FALSE
ES-CI-02	Una	Una	1140	80	SI-1189		-20.77	-41.15		Two dates from different sites are published under the same laboratory number (1140 ± 80 BP for ES-CI-02 and 600 ± 45 BP for ES-VI-41). This is probably an error.	Perota 1975	Perota, C. 1975. “As Datações Do C-14 Dos Sítios Arqueológicos Do Espírito Santo.” Revista Da Cultura UFES 4 (6).	FALSE
Ari Duarte I (RS-PE-41)	Una	Taquara/Itararé	1140	40		Charcoal	-27.8406	-51.1717	A site with 10 pit houses and mounds.		Iriarte et al. 2013	Iriarte, José, Silvia Moehlecke Copé, Michael Fradley, Jami J Lockhart, and J Christopher Gillam. 2013. “Sacred Landscapes of the Southern Brazilian Highlands: Understanding Southern Proto-Jê Mound and Enclosure Complexes.” Journal of Anthropological Archaeology 32 (1): 74–96.	FALSE
Antônio Vergani (RS-37/127)	Una	Taquara/Itararé	1140	40	SI-602	Charcoal	-29.207	-50.9951	Site with 36 pit houses and mounds. Excavations in the pits revealed hearths and post supports.		Schmitz 1969	Schmitz, Pedro I. 1969. “Algumas Datas de Carbono 14 de Casas Subterrâneas No Planalto Do Rio Grande Do Sul.” Pesquisas: Antropologia 20: 163–67.	FALSE
RS-T-126	Una	Taquara/Itararé	1140	30	Beta-385782	Charcoal	-28.8139	-52.2551	Pit house site with 16 structures (largest diameter 12.4 m). Excavations revealed hearths and domestic debris.		Wolf et al. 2016	Wolf, Sidnei, Neli Teresinha Galarce Machado, and Jean Lopes de Oliveira. 2016. “Arqueologia Regional Entre o Forqueta e o Guaporé: O Contexto de Ocupação Jê Pré-Colonial No Centro/Nordeste Do Estado Do Rio Grande Do Sul.” Cadernos Do LEPAARQ 13 (26): 173–96.	FALSE
Cel. Passos Maia	Una	Taquara/Itararé	1140	30			-26.782	-52.061	Pit house site.		Schwengberg et al. 2012	Schwengber, V L, Raul V Novasco, and A B Mello. 2012. “Contribuições Para a Arqueologia Do Planalto Catarinense: Escavações No Município de Passos Maia.” Cadernos Do CEOM 1: 169–89.	FALSE
Bonsucesso (GO-RV-02)	Una	Aratu (Mossâmedes)	1120	90	GAK-7264		-16.8504	-50.0488	A ring village with 360 m diameter.	This date has also been eventually published as Tupiguarani, which is incorrect.	Andreatta 1985	Andreatta, M D. 1985. “Projeto Anhangüera de Arqueologia de Goiás (1975-1985).” Revista Do Museu Paulista 33: 143–56.	FALSE
Campos de Lages	Una	Taquara/Itararé	1117	80			-27.81	-50.32			Schmitz and Brochado 1972	Schmitz, Pedro I, and Jose Joaquim Justiniano Proenza Brochado. 1972. “Datos Para Una Secuencia Cultural Del Estado de Rio Grande Do Sul, Brasil.” Gabinete de Arqueologia Publicações 2: 1–20.	FALSE
Rincão dos Albinos (SC-CL-70/71)	Una	Taquara/Itararé	1110	40	Beta-293591	Charcoal	-27.5517	-50.6373	Sites SC-CL-70 and 71 are part of a single complex, the largest pit house village ever recorded, with 107 medium and small structures. Excavations revealed alternating layers of occupation-		Schmitz et al. 2013	Schmitz, Pedro Ignácio, Jairo Henrique Rogge, Raul V Novasco, Natalia Machado Mergen, and Suliano Ferrasso. 2013. “Rincão Dos Albinos: Um Grande Sítio Jê Meridional.” Pesquisas: Antropologia 70: 65–131.	FALSE
GO-RV-02	Una	Aratu (Mossâmedes)	1090	110	GAK-7266		-16.47	-47.98	A ring village with 360 m diameter.		Andreatta 1985	Andreatta, M D. 1985. “Projeto Anhangüera de Arqueologia de Goiás (1975-1985).” Revista Do Museu Paulista 33: 143–56.	FALSE
Morro da Janela I (MT-SL-31)	Una	Una	1090	75	N-5115		-16.2522	-54.2508	Rock shelter with hearths and burials.		Wüst 1990	Wüst, Irmhild. 1990. “Continuidade e Mudança: Para Uma Interpretação Dos Grupos Ceramistas Pré-Coloniais Da Bacia Do Rio Vermelho, Mato Grosso.” São Paulo: University of São Paulo.	FALSE
Copetti	Una	Taquara/Itararé	1090	27	UGAMS-30073	Charcoal	-27.9283	-49.696	Site with 50 pit houses and a mound.		Silva 2018	Silva, Bruno Labrador Rodrigues. 2018. “Sistema de Assentamento Proto-Jê Meridional No Alto Rio Canoas.” Universidade de São Paulo.	FALSE
Passo da Cadeia (SC-P-08)	Una	Taquara/Itararé	1085	80	SI-810	Charcoal	-28.29	-49.94			Stuckenrath and Mielke 1973	Stuckenrath, R, and J Mielke. 1973. “Smithsonian Institution Radiocarbon Measurements VIII.” Radiocarbon 15 (2): 388–424.	FALSE
São Joaquim	Una	Taquara/Itararé	1085	80			-28.31	-49.94			Farias and Schmitz 2013	Farias, Deisi S E, and Pedro Ignácio Schmitz. 2013. Linguagem, Dispersão e Diversidade Das Populações Macro-Jê No Brasil Meridional Durante a Pré-História Brasileira. Palhoça: Ed. Unisul.	FALSE
Guipe	Una	Aratu	1080	90	SI-542	Charcoal	-12.7018	-38.4454	The site contains 54 funerary urns.		Calderón 1969	Calderón, Valentin. 1969. “A Fase Aratu No Recôncavo e Litoral Norte Do Estado Da Bahia.” In Programa Nacional de Pesquisas Arqueológicas: Resultados Preliminares Do Terceiro Ano, edited by PRONAPA, 161–68. Belém: Museu Paraense Emílio Goeldi.	FALSE
Arroio da Cruz I	Una	Taquara/Itararé	1080	60	Beta-209703		-28.7213	-49.0815	Small seasonal camp.		De Blasis et al. 2014	De Blasis, Paulo A D, Deisi S Farias, and Andreas Kneip. 2014. “Velhas Tradições e Gente Nova No Pedaço: Perspectivas Longevas de Arquitetura Funerária Na Paisagem Do Litoral Sul Catarinense.” Revista Do Museu de Arqueologia e Etnologia 24: 109–36.	FALSE
Rincão dos Albinos (SC-CL-70/71)	Una	Taquara/Itararé	1080	30	Beta-297429	Charcoal	-27.5517	-50.6373	Sites SC-CL-70 and 71 are part of a single complex, the largest pit house village ever recorded, with 107 medium and small structures. Excavations revealed alternating layers of occupation-		Schmitz et al. 2013	Schmitz, Pedro Ignácio, Jairo Henrique Rogge, Raul V Novasco, Natalia Machado Mergen, and Suliano Ferrasso. 2013. “Rincão Dos Albinos: Um Grande Sítio Jê Meridional.” Pesquisas: Antropologia 70: 65–131.	FALSE
Monsarás	Una	Aratu	1076	36	SI-2347		-19.5166	-39.8833	Five concentrations of ceramics and dark earth. Excavations revealed post holes and stone ovens.		Perota 1979	Perota, C. 1979. “Sítio Monsarás.” São Paulo: University of São Paulo.	FALSE
GO-CP-02	Una	Aratu (Mossâmedes)	1070	105	SI-2771		-16.9612	-51.5753	Ring village.		Schmitz 1976	Schmitz, Pedro I. 1976. “Arqueologia de Goiás: Sequencia Cultural e Datações de C14.” Anuário de Divulgação Científica 3/4: 1–19.	FALSE
Darci Grazziotin (RS-AN-03)	Una	Taquara/Itararé	1070	70	Beta-178135	Charcoal	-28.6734	-50.4241	Pit house village with 4 structures, including a very large pit with 18 m diameter. Excavations at the large structure uncovered a semi-circle of hearths around central post holes. A smaller structured contained a large central fire pit with a surrounding bench and domestic debris.		Copé 2006	Copé, Silvia Moehlecke. 2006. “Les Grands Constructeurs Précoloniaux Du Plateau Du Sud Du Brésil: Étude de Paysages Archéologiques à Bom Jesus, Rio Grande Do Sul, Brésil.” Paris: Universite de Paris I.	FALSE
Posto Fiscal	Una	Taquara/Itararé	1070	40	Beta-303594	Charcoal	-27.8342	-51.1854	Mound and enclosure complex with a central keyhole-shaped structure encircling three mounds. The central mound contained a burnt clay layer and deep basal pits with ceramic deposits.		Iriarte et al. 2013	Iriarte, José, Silvia Moehlecke Copé, Michael Fradley, Jami J Lockhart, and J Christopher Gillam. 2013. “Sacred Landscapes of the Southern Brazilian Highlands: Understanding Southern Proto-Jê Mound and Enclosure Complexes.” Journal of Anthropological Archaeology 32 (1): 74–96.	FALSE
Galheta IV	Una	Taquara/Itararé	1070	40	Beta-280011	Fauna	-28.5551	-48.7888	Coastal funerary site with small mounds in the vicinity of an earlier, preceramic shellmound.		De Blasis et al. 2014	De Blasis, Paulo A D, Deisi S Farias, and Andreas Kneip. 2014. “Velhas Tradições e Gente Nova No Pedaço: Perspectivas Longevas de Arquitetura Funerária Na Paisagem Do Litoral Sul Catarinense.” Revista Do Museu de Arqueologia e Etnologia 24: 109–36.	FALSE
Grande do Una	Una	Una	1065	90			-22.7211	-42.01	Shellmound with burial pits containing disarticulated human remains, adornments and fauna.		Guimarães 2007	Guimarães, Márcia Barbosa da Costa. 2007. “A Ocupação Pré-Colonial Da Região Dos Lagos, RJ: Sistema de Assentamento e Relações Intersocietais Entre Grupos Sambaquianos e Grupos Ceramistas Tupinambá e Da Tradição Una.” Universidade de São Paulo.	FALSE
Gruta Maracanã (GO-NI-06)	Una	Una	1060	90	GAK-7267		-16.47	-47.98	Rock shelter.		Andreatta 1985	Andreatta, M D. 1985. “Projeto Anhangüera de Arqueologia de Goiás (1975-1985).” Revista Do Museu Paulista 33: 143–56.	FALSE
RJ-17	Una	Una	1060	90	SI-436		-22.7333	-42.025			Mielke and Long 1969	Mielke, J, and A Long. 1969. “Smithsonian Institution Radiocarbon Measurements V.” Radiocarbon 11 (1): 163–82.	FALSE
SC-AG-76	Una	Taquara/Itararé	1050	40	Beta-190308	Charcoal	-27.6389	-51.0902	Pit house with 10 m diameter.		De Masi 2005	De Masi, Marco Aurélio Nadal. 2005. “Relatorio Final Do Projeto de Salvamento Arqueologico UHE Campos Novos.” Tubarao: Unisul.	FALSE
RS-T-123	Una	Taquara/Itararé	1040	30	Beta-343953	Charcoal	-28.8514	-52.2384	Pit house site with 9 structures (largest diameter 5.6 m). Excavations revealed hearths and domestic debris.		Wolf et al. 2016	Wolf, Sidnei, Neli Teresinha Galarce Machado, and Jean Lopes de Oliveira. 2016. “Arqueologia Regional Entre o Forqueta e o Guaporé: O Contexto de Ocupação Jê Pré-Colonial No Centro/Nordeste Do Estado Do Rio Grande Do Sul.” Cadernos Do LEPAARQ 13 (26): 173–96.	FALSE
Tapera (SC00335)	Una	Taquara/Itararé	1030	180	SI-246	Charcoal	-27.67	-48.57	Extensive coastal site with 176 burials deposited under the house floors.		Schmitz 1988	Schmitz, Pedro Ignácio. 1988. “As Tradições Ceramistas Do Planalto Sul-Brasileiro.” Documentos 2: 75–130.	FALSE
Serelepe (PR-SM-17)	Una	Taquara/Itararé	1030	50	Beta-256210		-25.791	-50.4344	Two pit houses with 7 m diameter.		Chmyz et al. 2009	Chmyz, Igor, Eliane Sganzerla, Jonas E Volcov, Eloi Bora, Roseli S Ceccon, and CEPA-UFPR. 2009. “Relatório Final Do Projeto de Salvamento Arqueológico Na Área de Implantação Da Mina Dois Irmãos, Em São Mateus Do Sul – Paraná.” Curitiba.	FALSE
Torres do Rio Bonito 10 (GO-CP-34)	Una	Aratu	1020	65	SI-6744		-16.6815	-51.2601			Schmitz et al. 1986	Schmitz, Pedro I, M B Ribeiro, A S Barbosa, M O Barbosa, and A F Miranda. 1986. Caiapônia - Arqueologia Nos Cerrados Do Brasil Central. São Leopoldo: UNISINOS.	FALSE
João da Silva 3 (SC01749)	Una	Taquara/Itararé	1020	30	Beta-436315	Charcoal	-27.7417	-50.8199	Site with 15 pit houses and a mound.		Robinson et al. 2018	Robinson, Mark, Jonas Gregorio De Souza, S. Yoshi Maezumi, Macarena Cárdenas, Luiz Pessenda, Keith Prufer, Rafael Corteletti, et al. 2018. “Uncoupling Human and Climate Drivers of Late Holocene Vegetation Change in Southern Brazil.” Scientific Reports 8 (1).	FALSE
Água Vermelha 2 (SP00562)	Una	Aratu	1010	50			-20.08	-49.91	Large village with 400 m diameter.		Robrahn González et al. 1998	Robrahn González, Erika Marion, Marisa Coutinho Afonso, Paulo Antonio Dantas de Blasis, Levy Figuti, Eduardo Goes Neves, and Sabine P P - São Paulo Eggers. 1998. “Água Vermelha: Pesquisa Arqueológica de Salvamento.” Museu de Arqueologia e Etnologia.	FALSE
Buracão dos Bichos (MG-SF-05)	Una	Una	1000	90	SI-2369		-20.47	-45.96	Rock shelter.		Dias Jr. 1975	Dias Jr., Ondemar. 1975. “Pesquisas Arqueológicas Nas Grutas Do Brasil.” In Anais Do 10o Congresso Nacional de Espeleologia, 61–71. Ouro Preto: Sociedade Brasileira de Espeleologia.	FALSE
Diogo Lemes da Silva (GO-JA-01)	Una	Una	1000	75	N-2349		-18.32	-51.8	Rock shelter with long history of occupation and preceramic strata dated to early Holocene.		Schmitz 1976	Schmitz, Pedro I. 1976. “Arqueologia de Goiás: Sequencia Cultural e Datações de C14.” Anuário de Divulgação Científica 3/4: 1–19.	FALSE
Lindomar Ribeiro Franco (GO-JA-11)	Una	Una	1000	75	N-3111		-18.34	-52.31	Rock shelter.		Schmitz 1976	Schmitz, Pedro I. 1976. “Arqueologia de Goiás: Sequencia Cultural e Datações de C14.” Anuário de Divulgação Científica 3/4: 1–19.	FALSE
Darci Grazziotin (RS-AN-03)	Una	Taquara/Itararé	1000	40	Beta-166588	Charcoal	-28.6734	-50.4241	Pit house village with 4 structures, including a very large pit with 18 m diameter. Excavations at the large structure uncovered a semi-circle of hearths around central post holes. A smaller structured contained a large central fire pit with a surrounding bench and domestic debris.		Copé 2006	Copé, Silvia Moehlecke. 2006. “Les Grands Constructeurs Précoloniaux Du Plateau Du Sud Du Brésil: Étude de Paysages Archéologiques à Bom Jesus, Rio Grande Do Sul, Brésil.” Paris: Universite de Paris I.	FALSE
GO-RV-02	Una	Aratu (Mossâmedes)	980	110	GAZ-7265		-16.47	-47.98	A ring village with 360 m diameter.		Andreatta 1985	Andreatta, M D. 1985. “Projeto Anhangüera de Arqueologia de Goiás (1975-1985).” Revista Do Museu Paulista 33: 143–56.	FALSE
P. Costão do Ilhote	Una	Taquara/Itararé	980	40	Beta-211733	Charcoal	-28.5999	-48.8374	Coastal funerary site.		De Blasis et al. 2014	De Blasis, Paulo A D, Deisi S Farias, and Andreas Kneip. 2014. “Velhas Tradições e Gente Nova No Pedaço: Perspectivas Longevas de Arquitetura Funerária Na Paisagem Do Litoral Sul Catarinense.” Revista Do Museu de Arqueologia e Etnologia 24: 109–36.	FALSE
SC-AG-75	Una	Taquara/Itararé	980	40	Beta-190309	Charcoal	-27.6601	-51.0662	Mound and enclosure complex with two circles (15 and 20 m diameter).		De Masi 2005	De Masi, Marco Aurélio Nadal. 2005. “Relatorio Final Do Projeto de Salvamento Arqueologico UHE Campos Novos.” Tubarao: Unisul.	FALSE
Galheta IV	Una	Taquara/Itararé	980	40	Beta-211734	Human bone	-28.5551	-48.7888	Coastal funerary site with small mounds in the vicinity of an earlier, preceramic shellmound.		De Blasis et al. 2014	De Blasis, Paulo A D, Deisi S Farias, and Andreas Kneip. 2014. “Velhas Tradições e Gente Nova No Pedaço: Perspectivas Longevas de Arquitetura Funerária Na Paisagem Do Litoral Sul Catarinense.” Revista Do Museu de Arqueologia e Etnologia 24: 109–36.	FALSE
SC-U-35	Una	Taquara/Itararé	975	95	SI-825	Charcoal	-27.1	-52.61			Schmitz and Brochado 1972	Schmitz, Pedro I, and Jose Joaquim Justiniano Proenza Brochado. 1972. “Datos Para Una Secuencia Cultural Del Estado de Rio Grande Do Sul, Brasil.” Gabinete de Arqueologia Publicações 2: 1–20.	FALSE
Bugres (RS-A-02)	Una	Taquara/Itararé	970	95	SI-808	Charcoal	-28.8	-50.15	Pit house.		Schmitz 1988	Schmitz, Pedro Ignácio. 1988. “As Tradições Ceramistas Do Planalto Sul-Brasileiro.” Documentos 2: 75–130.	FALSE
Euclides Granzoto (SC-AG-107)	Una	Taquara/Itararé	970	60		Charcoal	-27.717	-51.1199	Pit house site with 9 structures (largest diameter 7 m). Some of the pits were bell-shaped.		Müller 2007	Müller, Letícia Morgana. 2007. “Casas Subterâneas Do Planalto Catarinense: Estudo de Caso Do Sítio SC-AG-107.” In XIV Congresso Da Sociedade de Arqueologia Brasileira (CD-ROM). Florianópolis: SAB.	FALSE
Topo do Guararema	Una	Taquara/Itararé	970	60		Charcoal	-23.4218	-45.9944	Large site with abundant ceramic debris, activity areas with hearths, stone ovens and patches of baked clay.		SCIENTIA 2010	SCIENTIA. 2010. “Resgate Do Sítio Arqueológico Topo Do Guararema, SP.” São Paulo.	FALSE
RS-T-123	Una	Taquara/Itararé	970	30	Beta-385781	Charcoal	-28.8514	-52.2384	Pit house site with 9 structures (largest diameter 5.6 m). Excavations revealed hearths and domestic debris.		Wolf et al. 2016	Wolf, Sidnei, Neli Teresinha Galarce Machado, and Jean Lopes de Oliveira. 2016. “Arqueologia Regional Entre o Forqueta e o Guaporé: O Contexto de Ocupação Jê Pré-Colonial No Centro/Nordeste Do Estado Do Rio Grande Do Sul.” Cadernos Do LEPAARQ 13 (26): 173–96.	FALSE
Benedito Arruda (GO-JU-04)	Una	Aratu (Mossâmedes)	960	75	SI-2768		-16.0388	-51.6317	Ring village.		Schmitz 1976	Schmitz, Pedro I. 1976. “Arqueologia de Goiás: Sequencia Cultural e Datações de C14.” Anuário de Divulgação Científica 3/4: 1–19.	FALSE
João da Silva 3 (SC01749)	Una	Taquara/Itararé	960	30	Beta-436318	Charcoal	-27.7417	-50.8199	Site with 15 pit houses and a mound.		Robinson et al. 2018	Robinson, Mark, Jonas Gregorio De Souza, S. Yoshi Maezumi, Macarena Cárdenas, Luiz Pessenda, Keith Prufer, Rafael Corteletti, et al. 2018. “Uncoupling Human and Climate Drivers of Late Holocene Vegetation Change in Southern Brazil.” Scientific Reports 8 (1).	FALSE
SC-CL-52	Una	Taquara/Itararé	960	30	Beta-370820	Charcoal	-27.6368	-50.6111	One of the largest pit houses ever recorded, measuring 19.5 m diameter and 6 m depth. Low density of artefacts. The deepest level was completely burnt.		Schmitz et al. 2016	Schmitz, Pedro Ignacio, Jairo Henrique Rogge, Raul V Novasco, Suliano Ferrasso, Vagner Perondi, and Natalia Machado Mergen. 2016. “De Volta a Boa Parada, Lugar de Casas Subterrâneas, Aterros-Plataforma e ‘Danceiro.’” Pesquisas: Antropologia 72: 7–62.	FALSE
Sapateiro 3 (RS-P-27)	Una	Taquara/Itararé	950	80	SI-812	Charcoal	-28.8092	-50.0826	Pit house.		Schmitz and Brochado 1972	Schmitz, Pedro I, and Jose Joaquim Justiniano Proenza Brochado. 1972. “Datos Para Una Secuencia Cultural Del Estado de Rio Grande Do Sul, Brasil.” Gabinete de Arqueologia Publicações 2: 1–20.	FALSE
Barro Branco	Una	Taquara/Itararé	950	50	Beta-207852	Charcoal	-24.1872	-48.3567			Silva-Méndes 2007	Silva-Méndes, Gérson L. 2007. “Caçadores-Coletores Na Serra de Paranapiacaba Durante a Transição Do Holoceno Médio Para o Tardio (5920-1000 Anos AP).” São Paulo: University of São Paulo.	FALSE
Galheta IV	Una	Taquara/Itararé	950	40	Beta-280012	Human bone	-28.5551	-48.7888	Coastal funerary site with small mounds in the vicinity of an earlier, preceramic shellmound.		De Blasis et al. 2014	De Blasis, Paulo A D, Deisi S Farias, and Andreas Kneip. 2014. “Velhas Tradições e Gente Nova No Pedaço: Perspectivas Longevas de Arquitetura Funerária Na Paisagem Do Litoral Sul Catarinense.” Revista Do Museu de Arqueologia e Etnologia 24: 109–36.	FALSE
Rio das Onças 5 (PR-CT-93)	Una	Taquara/Itararé	940	70	Beta-180907		-25.7233	-49.3468	Pit house (6.3 m diameter) with several superimposed floors containing large central hearths.		Chmyz et al. 2003	Chmyz, Igor, Eloi Bora, R Ceccon, M E Sganzerla, and Jonas E Volcov. 2003. “A Arqueologia Da Área Do Aterro Sanitário Da Região Metropolitana de Curitiba, Em Mandirituba, Paraná.” Revista Do Centro de Ensino e Pesquisas Arqueológicas 2: 1–138.	FALSE
SC-AG-76	Una	Taquara/Itararé	940	40	Beta-190310	Charcoal	-27.6389	-51.0902	Pit house with 10 m diameter.		De Masi 2005	De Masi, Marco Aurélio Nadal. 2005. “Relatorio Final Do Projeto de Salvamento Arqueologico UHE Campos Novos.” Tubarao: Unisul.	FALSE
RS-T-123	Una	Taquara/Itararé	940	30	Beta-343954	Charcoal	-28.8514	-52.2384	Pit house site with 9 structures (largest diameter 5.6 m). Excavations revealed hearths and domestic debris.		Wolf et al. 2016	Wolf, Sidnei, Neli Teresinha Galarce Machado, and Jean Lopes de Oliveira. 2016. “Arqueologia Regional Entre o Forqueta e o Guaporé: O Contexto de Ocupação Jê Pré-Colonial No Centro/Nordeste Do Estado Do Rio Grande Do Sul.” Cadernos Do LEPAARQ 13 (26): 173–96.	FALSE
Diogo Lemes da Silva (GO-JA-01)	Una	Una	925	60	SI-3690		-18.32	-51.8	Rock shelter with long history of occupation and preceramic strata dated to early Holocene.		Schmitz 1976	Schmitz, Pedro I. 1976. “Arqueologia de Goiás: Sequencia Cultural e Datações de C14.” Anuário de Divulgação Científica 3/4: 1–19.	FALSE
Barragem 7 Fundão	Una	Taquara/Itararé	922	33	LACUFF-150056		-25.65	-52.07			Parellada 2016	Parellada, Cláudia I. 2016. “Paisagens Transformadas: A Arqueologia de Povos Jê No Paraná, Sul Do Brasil.” Revista Do Museu de Arqueologia e Etnologia 27: 158–67.	FALSE
Grande do Una	Una	Una	920	60	Beta-151851	Charcoal	-22.7211	-42.01	Shellmound with burial pits containing disarticulated human remains, adornments and fauna.		Gaspar et al. 2004	Gaspar, Maria Dulce, Maria Cristina Tenório, Angela Buarque, Márcia Barbosa-Guimarães, Jeanne Cordeiro Oliveira, and Rita Scheel-Ybert. 2004. “Histórico e Principais Resultados Do Projeto de Investigação: O Aproveitamento Ambiental Das Populações Pré-Históricas Do Rio de Janeiro.” Arquivos Do Museu Nacional 62 (2): 103–29.	FALSE
Serelepe (PR-SM-17)	Una	Taquara/Itararé	920	40	Beta-256209		-25.791	-50.4344	Two pit houses with 7 m diameter.		Chmyz et al. 2009	Chmyz, Igor, Eliane Sganzerla, Jonas E Volcov, Eloi Bora, Roseli S Ceccon, and CEPA-UFPR. 2009. “Relatório Final Do Projeto de Salvamento Arqueológico Na Área de Implantação Da Mina Dois Irmãos, Em São Mateus Do Sul – Paraná.” Curitiba.	FALSE
SC-CL-52	Una	Taquara/Itararé	920	30	Beta-411921	Charcoal	-27.6368	-50.6111	One of the largest pit houses ever recorded, measuring 19.5 m diameter and 6 m depth. Low density of artefacts. The deepest level was completely burnt.		Schmitz et al. 2016	Schmitz, Pedro Ignacio, Jairo Henrique Rogge, Raul V Novasco, Suliano Ferrasso, Vagner Perondi, and Natalia Machado Mergen. 2016. “De Volta a Boa Parada, Lugar de Casas Subterrâneas, Aterros-Plataforma e ‘Danceiro.’” Pesquisas: Antropologia 72: 7–62.	FALSE
SC-CL-64	Una	Taquara/Itararé	920	30	Beta-411918	Charcoal	-27.5966	-50.7219	Large pit house (15 m diameter) and three platform mounds.		Schmitz et al. 2016	Schmitz, Pedro Ignacio, Jairo Henrique Rogge, Raul V Novasco, Marcus Vinícius Beber, Suliano Ferrasso, and Natalia Machado Mergen. 2016. “Santo Antonio Dos Pinhos Em São José Do Cerrito, SC: Um Teste Para a Boa Parada.” Pesquisas: Antropologia 72: 63–98.	FALSE
RS-RP-164b	Una	Taquara/Itararé	915	145	SI-4066		-29.4399	-52.6658			Ribeiro 1980	Ribeiro, Pedro A M. 1980. “Casas Subterrâneas Do Planalto Meridional, Município de Santa Cruz Do Sul, Brasil.” Revista Do CEPA 9: 1–52.	FALSE
Diogo Lemes da Silva (GO-JA-01)	Una	Una	915	75	N-2346		-18.32	-51.8	Rock shelter with long history of occupation and preceramic strata dated to early Holocene.		Schmitz 1976	Schmitz, Pedro I. 1976. “Arqueologia de Goiás: Sequencia Cultural e Datações de C14.” Anuário de Divulgação Científica 3/4: 1–19.	FALSE
Urubici	Una	Taquara/Itararé	910	200			-28.006	-49.589			Piazza 1966	Piazza, Walter F. 1966. As Grutas de São Joaquim e Urubici. Florianópolis: UFSC.	FALSE
SC-CL-46	Una	Taquara/Itararé	910	30	Beta-357352	Charcoal	-27.6414	-50.5993	Two large pit houses (8.5 and 11 m diameter) associated with three platform mounds. One mound was cut by three funerary pits with cremated deposits.		Schmitz et al. 2013	Schmitz, Pedro Ignácio, Jairo Henrique Rogge, Raul V Novasco, Natalia Machado Mergen, and Suliano Ferrasso. 2013. “Boa Parada: Um Lugar de Casas Subterrâneas, Aterros-Plataforma e Danceiro.” Pesquisas: Antropologia 70: 133–95.	FALSE
SC-CL-50	Una	Taquara/Itararé	910	30	Beta-351740	Charcoal	-27.6373	-50.6047	Pit house site with 4 structures (6 to 12 m diameter).		Schmitz et al. 2013	Schmitz, Pedro Ignácio, Jairo Henrique Rogge, Raul V Novasco, Natalia Machado Mergen, and Suliano Ferrasso. 2013. “Boa Parada: Um Lugar de Casas Subterrâneas, Aterros-Plataforma e Danceiro.” Pesquisas: Antropologia 70: 133–95.	FALSE
SC-CL-46	Una	Taquara/Itararé	910	30	Beta-351742	Charcoal	-27.6414	-50.5993	Two large pit houses (8.5 and 11 m diameter) associated with three platform mounds. One mound was cut by three funerary pits with cremated deposits.		Schmitz et al. 2016	Schmitz, Pedro Ignacio, Jairo Henrique Rogge, Raul V Novasco, Suliano Ferrasso, Vagner Perondi, and Natalia Machado Mergen. 2016. “De Volta a Boa Parada, Lugar de Casas Subterrâneas, Aterros-Plataforma e ‘Danceiro.’” Pesquisas: Antropologia 72: 7–62.	FALSE
São Desidério (BA-RG-03)	Una	Aratu	900	250	GIF-1440		-12.3368	-44.9534	Excavations recovered 25 funerary urns.	SD too large.	Calderón 1971	Calderón, Valentin. 1971. “Breve Notícia Sobre a Arqueologia de Duas Regiões Do Estado Da Bahia.” In Programa Nacional de Pesquisas Arqueológicas: Resultados Preliminares Do Quarto Ano, edited by PRONAPA. Vol. 163–174. Belém: Museu Paraense Emílio Goeldi.	TRUE
São João (GO-CA-01)	Una	Aratu (Mossâmedes)	895	90	SI-2195		-17.3512	-49.0807	Ring village.		Schmitz 1976	Schmitz, Pedro I. 1976. “Arqueologia de Goiás: Sequencia Cultural e Datações de C14.” Anuário de Divulgação Científica 3/4: 1–19.	FALSE
Fazenda Marrecas IV	Una	Taquara/Itararé	890	180			-24.6472	-49.3464			Parellada 2005	Parellada, Cláudia Inês. 2005. “Estudo Arqueológico No Alto Vale Do Rio Ribeira: Área Do Gasoduto Bolívia-Brasil, Trecho X, Paraná.” Sao Paulo: Universidade de Sao Paulo.	FALSE
Grande do Una	Una	Una	890	90			-22.7211	-42.01	Shellmound with burial pits containing disarticulated human remains, adornments and fauna.		Guimarães 2007	Guimarães, Márcia Barbosa da Costa. 2007. “A Ocupação Pré-Colonial Da Região Dos Lagos, RJ: Sistema de Assentamento e Relações Intersocietais Entre Grupos Sambaquianos e Grupos Ceramistas Tupinambá e Da Tradição Una.” Universidade de São Paulo.	FALSE
Topo do Guararema	Una	Taquara/Itararé	890	70		Charcoal	-23.4218	-45.9944	Large site with abundant ceramic debris, activity areas with hearths, stone ovens and patches of baked clay.		SCIENTIA 2010	SCIENTIA. 2010. “Resgate Do Sítio Arqueológico Topo Do Guararema, SP.” São Paulo.	FALSE
Sapucaí Phase	Una	Aratu (Sapucaí)	885	90	SI-822	Charcoal	-21.0806	-45.3645			Schmitz 1978	Schmitz, Pedro I. 1978. “O Paleoíndio Em Goiás.” Anuário de Divulgação Científica 5 (22–24).	FALSE
Casa de Pedra	Una	Taquara/Itararé	884	200	SI-227	Charcoal	-28.0614	-49.3792	Rock shelter with parietal art (engravings).		Piazza 1969	Piazza, Walter F. 1969. “A Área Arqueológica Dos Campos de Lages.” Publicaçoes Avulsas Do Museu Paraense Emilio Goeldi 13: 63–74.	FALSE
Marechal Luz	Una	Taquara/Itararé	880	100	M-1202		-26.17	-48.536	Reoccupation of mid-Holocene shell mound.		Bryan 1965	Bryan, Alan. 1965. “Paleoamerican Prehistory of Forte Marechal Luz.” Arquivos Do Museu de Historia Natural Da UFMG 2: 9–30.	FALSE
Euclides Granzoto (SC-AG-107)	Una	Taquara/Itararé	880	70		Charcoal	-27.717	-51.1199	Pit house site with 9 structures (largest diameter 7 m). Some of the pits were bell-shaped.		Müller 2007	Müller, Letícia Morgana. 2007. “Casas Subterâneas Do Planalto Catarinense: Estudo de Caso Do Sítio SC-AG-107.” In XIV Congresso Da Sociedade de Arqueologia Brasileira (CD-ROM). Florianópolis: SAB.	FALSE
Areia Branca 5	Una	Taquara/Itararé	880	60	Beta-24751		-24.0667	-48.6214			Araujo 2001	Araujo, Astolfo Gomes de Mello. 2001. “Teoria e Método Em Arqueologia Regional: Um Estudo de Caso No Alto Paranapanema, Estado de São Paulo.” Sao Paulo: Universidade de Sao Paulo.	FALSE
Darci Grazziotin (RS-AN-03)	Una	Taquara/Itararé	880	40	Beta-183020	Charcoal	-28.6734	-50.4241	Pit house village with 4 structures, including a very large pit with 18 m diameter. Excavations at the large structure uncovered a semi-circle of hearths around central post holes. A smaller structured contained a large central fire pit with a surrounding bench and domestic debris.		Copé 2006	Copé, Silvia Moehlecke. 2006. “Les Grands Constructeurs Précoloniaux Du Plateau Du Sud Du Brésil: Étude de Paysages Archéologiques à Bom Jesus, Rio Grande Do Sul, Brésil.” Paris: Universite de Paris I.	FALSE
Bela Vista	Una	Taquara/Itararé	880	30	Beta-368970	Charcoal	-24.7276	-48.9874	The site contained numerous stone ovens and post holes.		Almeida et al. 2017	Almeida, Fernando Ozorio, Rucirene Miguel, Rafael Pedott, Ricardo Monma, Filippo S Bassi, and Daniela Magri Amaral. 2017. “Os Ceramistas Jê Nos Arranha-Céus Do Alto Ribeira: Uma Análise Espacial Itararé-Taquara.” Cadernos Do LEPAARQ 14 (27): 407–34.	FALSE
Praça de Piragiba	Una	Aratu	870	50	GIF-10999		-12.1978	-43.8333	An extensive funerary site with 120 inhumations. The majority of individuals was buried in urns. Grave goods include bone pendants, arrowheads and small vessels.		Etchevarne 1999	Etchevarne, Carlos. 1999. “A Ocupação Humana Do Nordeste Brasileiro Antes Da Colonização Portuguesa.” Revista USP 44: 112–41.	FALSE
Caçapava I (SP-PB-Ca.01)	Una	Aratu	870	40	Beta-166256		-23.1452	-45.677	The site contains more than 30 funerary urns.		Caldarelli 2003	Caldarelli, Solange Bezerra. 2003. Arqueologia Do Vale Do Paraíba Do Sul. SP-070 Rodovia Carvalho Pinto. São Paulo: DERSA DesenvolvimentoRodoviário S.A.	FALSE
RS-A-27	Una	Taquara/Itararé	870	60	Beta-144246	Charcoal	-28.6749	-50.9358	Site with 13 pit houses (the largest with 14 m diameter) and a mound. Excavations in the pits revealed hearths and domestic debris.		Schmitz et al. 2002	Schmitz, Pedro Ignacio, Jairo Henrique Rogge, André Osório Rosa, Marcus Vinícius Beber, Julian Mauhs, and Fulvio Vinicius Arnt. 2002. “O Projeto Vacaria: Casas Subterrâneas No Planalto Rio-Grandense.” Pesquisas: Antropologia, no. 58: 11–105.	FALSE
Darci Grazziotin (RS-AN-03)	Una	Taquara/Itararé	870	50	Beta-183022	Charcoal	-28.6734	-50.4241	Pit house village with 4 structures, including a very large pit with 18 m diameter. Excavations at the large structure uncovered a semi-circle of hearths around central post holes. A smaller structured contained a large central fire pit with a surrounding bench and domestic debris.		Copé 2006	Copé, Silvia Moehlecke. 2006. “Les Grands Constructeurs Précoloniaux Du Plateau Du Sud Du Brésil: Étude de Paysages Archéologiques à Bom Jesus, Rio Grande Do Sul, Brésil.” Paris: Universite de Paris I.	FALSE
RS-A-27	Una	Taquara/Itararé	870	50	Beta-144244	Charcoal	-28.6749	-50.9358	Site with 13 pit houses (the largest with 14 m diameter) and a mound. Excavations in the pits revealed hearths and domestic debris.		Schmitz et al. 2002	Schmitz, Pedro Ignacio, Jairo Henrique Rogge, André Osório Rosa, Marcus Vinícius Beber, Julian Mauhs, and Fulvio Vinicius Arnt. 2002. “O Projeto Vacaria: Casas Subterrâneas No Planalto Rio-Grandense.” Pesquisas: Antropologia, no. 58: 11–105.	FALSE
SC-CL-52	Una	Taquara/Itararé	870	30	Beta-351742	Charcoal	-27.6368	-50.6111	One of the largest pit houses ever recorded, measuring 19.5 m diameter and 6 m depth. Low density of artefacts. The deepest level was completely burnt.		Schmitz et al. 2013	Schmitz, Pedro Ignácio, Jairo Henrique Rogge, Raul V Novasco, Natalia Machado Mergen, and Suliano Ferrasso. 2013. “Boa Parada: Um Lugar de Casas Subterrâneas, Aterros-Plataforma e Danceiro.” Pesquisas: Antropologia 70: 133–95.	FALSE
Topo do Guararema	Una	Taquara/Itararé	860	60		Charcoal	-23.4218	-45.9944	Large site with abundant ceramic debris, activity areas with hearths, stone ovens and patches of baked clay.		SCIENTIA 2010	SCIENTIA. 2010. “Resgate Do Sítio Arqueológico Topo Do Guararema, SP.” São Paulo.	FALSE
Valmor Baggio 1 (SC01720)	Una	Taquara/Itararé	860	30	Beta-414086	Charcoal	-27.703	-50.775	Pit house village with 17 structures, including a large, central structure with 16 m diameter on the hill top. Excavations at the largest house revealed cycles of burning and renewal. Smaller houses had central fire pits and post holes. One of them was bell-shaped.		De Souza et al. 2016	De Souza, Jonas Gregorio, Mark Robinson, Rafael Corteletti, Macarena Lucia Cárdenas, Sidnei Wolf, José Iriarte, Francis Mayle, and Paulo DeBlasis. 2016. “Understanding the Chronology and Occupation Dynamics of Oversized Pit Houses in the Southern Brazilian Highlands.” PLoS One 11 (7): e0158127.	FALSE
[truncated: 233 more rows]
