# Supplementary material for: Archaeological expansions in tropical South America during the late Holocene: Assessing the role of demic diffusion
Source: PLoS One. 2020 Apr 27;15(4):e0232367. doi: 10.1371/journal.pone.0232367 (PMC7185720; doi:10.1371/journal.pone.0232367)
Supplement: S2 Table — *Significant at the .05 level. **Significant at the .01 level. ***Regression performed using only dates of the short chronology for the Orinoco. ****Regression performed without the earliest date from Gruta do Gentio II. (ODS) [file pone.0232367.s002.ods]

## Sheet: RMAs
Culture	r2	p	Bin width (km)	N dates	Origin
Saladoid-Barrancoid	0.8409	0.0105	500	6	Corporito*
Saladoid-Barrancoid	0.8315	0.0119	500	6	Cabrantica*
Saladoid-Barrancoid	0.8256	0.0127	500	6	Irapa*
Saladoid-Barrancoid	0.8249	0.0128	500	6	Punta de Piedras*
Saladoid-Barrancoid	0.7881	0.019	500	6	Saladero*
Saladoid-Barrancoid	0.7692	0.0223	500	6	El Mayal 2*
Saladoid-Barrancoid	0.767	0.0228	500	6	La Cucaracha*
Saladoid-Barrancoid	0.7611	0.0574	500	5	Hosororo Creek
Saladoid-Barrancoid	0.7532	0.0256	500	6	El Cuartel*
Saladoid-Barrancoid	0.7401	0.0287	500	6	Ronquín*
Saladoid-Barrancoid	0.74	0.0288	500	6	Merocurotes*
Saladoid-Barrancoid	0.7387	0.0292	500	6	La Gruta*
Saladoid-Barrancoid	0.6562	0.0517	500	6	Agüerito
Saladoid-Barrancoid	0.6297	0.1114	500	5	Abary Phase
Saladoid-Barrancoid	0.6011	0.0247	400	8	El Mayal 2*
Saladoid-Barrancoid	0.5772	0.0182	300	9	Hosororo Creek*
Saladoid-Barrancoid	0.5738	0.0117	300	10	El Cuartel*
Saladoid-Barrancoid	0.5659	0.1449	500	5	Buckleburg 1
Saladoid-Barrancoid	0.5511	0.0145	300	10	Rio Guapo*
Saladoid-Barrancoid	0.5364	0.0631	400	7	La Gruta
Saladoid-Barrancoid	0.5363	0.0631	400	7	Merocurotes
Saladoid-Barrancoid	0.5351	0.0635	400	7	Agüerito
Saladoid-Barrancoid	0.5346	0.0638	400	7	Ronquín
Saladoid-Barrancoid	0.5169	0.1104	400	6	Abary Phase
Saladoid-Barrancoid	0.5124	0.0477	400	8	Rio Guapo*
Saladoid-Barrancoid	0.51	0.0734	500	7	Aserradero
Saladoid-Barrancoid	0.504	0.0761	400	7	Hosororo Creek
Saladoid-Barrancoid	0.4977	0.1201	400	6	Kaurikreek
Saladoid-Barrancoid	0.4947	0.0363	300	9	La Gruta*
Saladoid-Barrancoid	0.4931	0.0367	300	9	Merocurotes*
Saladoid-Barrancoid	0.4889	0.1905	500	5	Chemin Saint-Louis
Saladoid-Barrancoid	0.4846	0.1263	400	6	Chemin Saint-Louis
Saladoid-Barrancoid	0.4824	0.0857	400	7	La Cucaracha
Saladoid-Barrancoid	0.4807	0.085	400	7	El Cuartel
Saladoid-Barrancoid	0.4763	0.0886	400	7	Irapa
Saladoid-Barrancoid	0.476	0.0888	400	7	Cabrantica
Saladoid-Barrancoid	0.4751	0.0892	400	7	Punta de Piedras
Saladoid-Barrancoid	0.473	0.2019	500	5	Kaurikreek
Saladoid-Barrancoid	0.4727	0.0623	300	8	Abary Phase
Saladoid-Barrancoid	0.4569	0.0326	300	10	Irapa*
Saladoid-Barrancoid	0.4566	0.0328	300	10	Punta de Piedras*
Saladoid-Barrancoid	0.4562	0.0328	300	10	Cabrantica*
Saladoid-Barrancoid	0.4339	0.1584	400	6	Buckleburg 1
Saladoid-Barrancoid	0.433	0.0555	300	9	La Cucaracha
Saladoid-Barrancoid	0.4329	0.0555	300	9	El Mayal 2
Saladoid-Barrancoid	0.4285	0.2323	500	5	Yaou
Saladoid-Barrancoid	0.4265	0.0585	300	9	Agüerito
Saladoid-Barrancoid	0.4207	0.0608	300	9	Ronquín
Saladoid-Barrancoid	0.4154	0.1691	400	6	Yaou
Saladoid-Barrancoid	0.3923	0.0989	400	8	Aserradero
Saladoid-Barrancoid	0.3711	0.1494	300	7	Wonotobo
Saladoid-Barrancoid	0.3694	0.1122	300	8	Buckleburg 1
Saladoid-Barrancoid	0.3677	0.2918	400	5	Kurupukari
Saladoid-Barrancoid	0.3585	0.0405	200	12	Hosororo Creek*
Saladoid-Barrancoid	0.3563	0.1599	300	7	Kurupukari
Saladoid-Barrancoid	0.3507	0.1645	300	7	Kaurikreek
Saladoid-Barrancoid	0.3301	0.326	400	5	Wonotobo
Saladoid-Barrancoid	0.3209	0.0715	200	11	Buckleburg 1
Saladoid-Barrancoid	0.3159	0.1171	300	9	Saladero
Saladoid-Barrancoid	0.3154	0.1176	300	9	Corporito
Saladoid-Barrancoid	0.3149	0.1928	400	7	Corporito
Saladoid-Barrancoid	0.3092	0.1976	400	7	Saladero
Saladoid-Barrancoid	0.2979	0.267	500	6	Rio Guapo
Saladoid-Barrancoid	0.2885	0.0271	100	17	Kaurikreek*
Saladoid-Barrancoid	0.2768	0.0982	200	11	Kaurikreek
Saladoid-Barrancoid	0.273	0.2318	300	7	Sete Irmãs do Anebá
Saladoid-Barrancoid	0.265	0.2401	300	7	Ponta Grossa
Saladoid-Barrancoid	0.262	0.2429	300	7	Mucajatuba
Saladoid-Barrancoid	0.2516	0.0823	200	13	Agüerito
Saladoid-Barrancoid	0.2495	0.0839	200	13	La Gruta
Saladoid-Barrancoid	0.2492	0.084	200	13	Ronquín
Saladoid-Barrancoid	0.2482	0.0846	200	13	Merocurotes
Saladoid-Barrancoid	0.2152	0.0462	100	19	Hosororo Creek*
Saladoid-Barrancoid	0.2152	0.1544	200	11	Abary Phase
Saladoid-Barrancoid	0.2151	0.0537	100	18	Buckleburg 1
Saladoid-Barrancoid	0.2106	0.1357	200	12	Corporito
Saladoid-Barrancoid	0.2062	0.1404	200	12	Saladero
Saladoid-Barrancoid	0.2024	0.0819	100	16	Saladero
Saladoid-Barrancoid	0.1799	0.0715	100	19	Agüerito
Saladoid-Barrancoid	0.1796	0.228	200	10	São José
Saladoid-Barrancoid	0.1781	0.23	200	10	Boa Vista
Saladoid-Barrancoid	0.1779	0.1983	200	11	Chemin Saint-Louis
Saladoid-Barrancoid	0.1761	0.4851	500	5	Porto
Saladoid-Barrancoid	0.1754	0.4859	500	5	Aldeia
Saladoid-Barrancoid	0.1746	0.3047	300	8	Chemin Saint-Louis
Saladoid-Barrancoid	0.1743	0.2042	300	11	Aserradero
Saladoid-Barrancoid	0.1693	0.4947	500	5	Lago do Jacaré 1
Saladoid-Barrancoid	0.1682	0.245	200	10	Cipoal
Saladoid-Barrancoid	0.1622	0.2253	200	11	Lago do Jacaré 1
Saladoid-Barrancoid	0.1603	0.1014	100	18	Kurupukari
Saladoid-Barrancoid	0.1568	0.2633	200	10	Pocó
Saladoid-Barrancoid	0.1548	0.5135	400	5	Cuaru
Saladoid-Barrancoid	0.1476	0.527	400	5	São José
Saladoid-Barrancoid	0.1471	0.5277	400	5	Boa Vista
Saladoid-Barrancoid	0.1463	0.529	400	5	Ponta Grossa
Saladoid-Barrancoid	0.1461	0.279	200	10	Kurupukari
Saladoid-Barrancoid	0.1454	0.531	400	5	Mucajatuba
Saladoid-Barrancoid	0.1452	0.5304	400	5	Cipoal
Saladoid-Barrancoid	0.1444	0.1221	100	18	Rio Guapo
Saladoid-Barrancoid	0.138	0.1591	100	16	Wonotobo
Saladoid-Barrancoid	0.1378	0.0006	0	83	Kurupukari**
Saladoid-Barrancoid	0.1377	0.1936	200	14	El Mayal 2
Saladoid-Barrancoid	0.1376	0.0006	0	83	Kaurikreek**
Saladoid-Barrancoid	0.1364	0.0006	0	83	Abary Phase**
Saladoid-Barrancoid	0.1351	0.0007	0	83	Wonotobo**
Saladoid-Barrancoid	0.1345	0.4802	400	6	Lago do Jacaré 1
Saladoid-Barrancoid	0.1338	0.4813	400	6	Aldeia
Saladoid-Barrancoid	0.1333	0.5497	400	5	Pocó
Saladoid-Barrancoid	0.1332	0.4824	400	6	Porto
Saladoid-Barrancoid	0.1322	0.0008	0	83	Buckleburg 1**
Saladoid-Barrancoid	0.132	0.4285	300	7	São José
Saladoid-Barrancoid	0.1303	0.0009	0	83	Merocurotes**
Saladoid-Barrancoid	0.1299	0.0009	0	83	La Gruta**
Saladoid-Barrancoid	0.1296	0.0009	0	83	Ronquín**
Saladoid-Barrancoid	0.1295	0.0009	0	83	Agüerito**
Saladoid-Barrancoid	0.1294	0.0009	0	83	Hosororo Creek**
Saladoid-Barrancoid	0.1284	0.4358	300	7	Boa Vista
Saladoid-Barrancoid	0.1247	0.2911	200	11	Porto
Saladoid-Barrancoid	0.1243	0.2921	200	11	Aldeia
Saladoid-Barrancoid	0.1235	0.1304	100	20	El Cuartel
Saladoid-Barrancoid	0.1235	0.1303	100	20	Punta de Piedras
Saladoid-Barrancoid	0.1227	0.1431	100	19	Corporito
Saladoid-Barrancoid	0.1193	0.1266	100	21	Cabrantica
Saladoid-Barrancoid	0.1192	0.1629	100	18	Abary Phase
Saladoid-Barrancoid	0.1167	0.0017	0	83	Saladero**
Saladoid-Barrancoid	0.1136	0.0019	0	83	Corporito**
Saladoid-Barrancoid	0.1121	0.2085	100	16	Boa Vista
Saladoid-Barrancoid	0.109	0.0024	0	83	Chemin Saint-Louis**
Saladoid-Barrancoid	0.1078	0.0026	0	83	Rio Guapo**
Saladoid-Barrancoid	0.1078	0.362	200	10	Sete Irmãs do Anebá
Saladoid-Barrancoid	0.1056	0.1773	100	19	La Gruta
Saladoid-Barrancoid	0.1052	0.3646	200	10	Wonotobo
Saladoid-Barrancoid	0.1052	0.3367	200	11	Ourilândia 11
Saladoid-Barrancoid	0.1049	0.003	0	83	Aserradero**
Saladoid-Barrancoid	0.1048	0.003	0	83	El Cuartel**
Saladoid-Barrancoid	0.1012	0.0035	0	83	Cabrantica**
Saladoid-Barrancoid	0.1012	0.0035	0	83	Punta de Piedras**
Saladoid-Barrancoid	0.1009	0.0036	0	83	Irapa**
Saladoid-Barrancoid	0.1006	0.0037	0	83	La Cucaracha**
Saladoid-Barrancoid	0.1006	0.0036	0	83	El Mayal 2**
Saladoid-Barrancoid	0.0989	0.0039	0	83	Olga**
Saladoid-Barrancoid	0.096	0.3338	200	12	Ourilândia 2
Saladoid-Barrancoid	0.0948	0.0048	0	83	Yaou**
Saladoid-Barrancoid	0.0944	0.3102	200	13	Rio Guapo
Saladoid-Barrancoid	0.094	0.1944	100	20	Lago do Jacaré 1
Saladoid-Barrancoid	0.0815	0.238	100	19	Chemin Saint-Louis
Saladoid-Barrancoid	0.0809	0.4367	200	10	Pedra Chata
Saladoid-Barrancoid	0.0791	0.4402	200	10	Bom Socorro
Saladoid-Barrancoid	0.078	0.4451	200	10	Sucuriju
Saladoid-Barrancoid	0.076	0.416	200	11	El Cuartel
Saladoid-Barrancoid	0.0752	0.561	300	7	Pedra Chata
Saladoid-Barrancoid	0.0749	0.5621	300	7	Bom Socorro
Saladoid-Barrancoid	0.0733	0.3534	200	14	Aserradero
Saladoid-Barrancoid	0.0713	0.5722	300	7	Sucuriju
Saladoid-Barrancoid	0.0709	0.5274	300	8	Olga
Saladoid-Barrancoid	0.0665	0.5862	400	7	Ourilândia 11
Saladoid-Barrancoid	0.0652	0.59	400	7	Ourilândia 2
Saladoid-Barrancoid	0.0576	0.3449	100	18	Terra Preta 1
Saladoid-Barrancoid	0.0575	0.4562	200	12	Olga
Saladoid-Barrancoid	0.0564	0.3176	100	20	Merocurotes
Saladoid-Barrancoid	0.0561	0.4402	200	13	La Cucaracha
Saladoid-Barrancoid	0.0559	0.4408	200	13	Irapa
Saladoid-Barrancoid	0.0557	0.4417	200	13	Punta de Piedras
Saladoid-Barrancoid	0.054	0.4488	200	13	Cabrantica
Saladoid-Barrancoid	0.0538	0.7467	500	5	Olga
Saladoid-Barrancoid	0.0523	0.7137	400	5	Boa Esperança
Saladoid-Barrancoid	0.0509	0.3575	100	19	Ronquín
Saladoid-Barrancoid	0.0501	0.7193	400	5	Cacoal do Amanã
Saladoid-Barrancoid	0.0494	0.6449	300	7	Terra Preta 1
Saladoid-Barrancoid	0.0491	0.7225	400	5	Cacoal do Amanã
Saladoid-Barrancoid	0.0476	0.6884	500	6	Ourilândia 11
Saladoid-Barrancoid	0.0462	0.6923	500	6	Ourilândia 2
Saladoid-Barrancoid	0.0448	0.7349	400	5	São Miguel do Cacau
Saladoid-Barrancoid	0.0443	0.7423	400	5	Terra Preta 1
Saladoid-Barrancoid	0.0426	0.67	300	7	Lago do Jacaré 1
Saladoid-Barrancoid	0.0362	0.609	200	10	Terra Preta 1
Saladoid-Barrancoid	0.0349	0.5015	100	16	Bom Socorro
Saladoid-Barrancoid	0.034	0.5041	100	16	Pedra Chata
Saladoid-Barrancoid	0.0337	0.4433	100	20	Irapa
Saladoid-Barrancoid	0.0336	0.5074	100	16	Sucuriju
Saladoid-Barrancoid	0.0313	0.7461	300	6	Cuaru
Saladoid-Barrancoid	0.0307	0.5067	100	17	São José
Saladoid-Barrancoid	0.0303	0.5327	100	16	Careiro
Saladoid-Barrancoid	0.0286	0.704	300	8	Ourilândia 2
Saladoid-Barrancoid	0.0268	0.5747	100	15	Paredão
Saladoid-Barrancoid	0.0267	0.5737	100	15	Alencorne
Saladoid-Barrancoid	0.0236	0.7328	300	8	Ourilândia 11
Saladoid-Barrancoid	0.0188	0.7809	300	7	Aldeia
Saladoid-Barrancoid	0.0188	0.7818	300	7	Porto
Saladoid-Barrancoid	0.0176	0.6892	200	12	Kuhikugu
Saladoid-Barrancoid	0.0165	0.2522	0	83	São José
Saladoid-Barrancoid	0.0164	0.2526	0	83	Boa Vista
Saladoid-Barrancoid	0.0157	0.6059	100	20	Tuteceta
Saladoid-Barrancoid	0.0138	0.6496	100	18	Nokugu
Saladoid-Barrancoid	0.0137	0.6512	100	18	Ipatse
Saladoid-Barrancoid	0.0137	0.6512	100	18	Heulugihïtï
Saladoid-Barrancoid	0.0117	0.6623	100	20	Ourilândia 2
Saladoid-Barrancoid	0.0114	0.3421	0	83	Cipoal
Saladoid-Barrancoid	0.0113	0.7514	200	12	Morená
Saladoid-Barrancoid	0.0111	0.6985	100	17	Sete Irmãs do Anebá
Saladoid-Barrancoid	0.0108	0.7097	100	16	Cuaru
Saladoid-Barrancoid	0.0101	0.7938	300	10	Heulugihïtï
Saladoid-Barrancoid	0.01	0.795	300	10	Ipatse
Saladoid-Barrancoid	0.0099	0.3744	0	83	Mangueiras
Saladoid-Barrancoid	0.0099	0.7216	100	17	Terra Preta
Saladoid-Barrancoid	0.0095	0.7986	300	10	Nokugu
Saladoid-Barrancoid	0.0094	0.3878	0	83	Cuaru
Saladoid-Barrancoid	0.0091	0.8302	200	9	Manacapuru
Saladoid-Barrancoid	0.0091	0.8052	300	10	Kuguhi
Saladoid-Barrancoid	0.0091	0.8043	300	10	Tehukugu
Saladoid-Barrancoid	0.0089	0.8303	200	9	Terra Preta
Saladoid-Barrancoid	0.0084	0.8429	200	9	Alencorne
Saladoid-Barrancoid	0.0081	0.8442	200	9	Paredão
Saladoid-Barrancoid	0.0076	0.7422	100	18	Tehukugu
Saladoid-Barrancoid	0.0074	0.8503	200	9	Jacuruxi
Saladoid-Barrancoid	0.0073	0.4491	0	83	Terra Preta 1
Saladoid-Barrancoid	0.0073	0.7476	100	18	Kuguhi
Saladoid-Barrancoid	0.0073	0.8984	400	5	Caiambé
Saladoid-Barrancoid	0.0066	0.8053	200	13	Ipatse
Saladoid-Barrancoid	0.0066	0.8045	200	13	Nokugu
Saladoid-Barrancoid	0.0066	0.8037	200	13	Heulugihïtï
Saladoid-Barrancoid	0.0063	0.8093	200	13	Kuguhi
Saladoid-Barrancoid	0.0061	0.4909	0	83	Pocó
Saladoid-Barrancoid	0.0057	0.8197	200	13	Tehukugu
Saladoid-Barrancoid	0.0056	0.5086	0	83	Porto
Saladoid-Barrancoid	0.0054	0.5151	0	83	Aldeia
Saladoid-Barrancoid	0.0049	0.8112	100	15	Mangueiras
Saladoid-Barrancoid	0.0041	0.8105	100	19	Fazenda I
Saladoid-Barrancoid	0.0039	0.8793	300	10	Kuhikugu
Saladoid-Barrancoid	0.0028	0.8608	100	17	Ponta Grossa
Saladoid-Barrancoid	0.0027	0.9157	200	9	Lago do Limão
Saladoid-Barrancoid	0.0027	0.9173	200	9	Lago Grande
Saladoid-Barrancoid	0.0027	0.948	500	5	Teotônio
Saladoid-Barrancoid	0.0026	0.9188	200	9	Antônio Galo
Saladoid-Barrancoid	0.0026	0.9172	200	9	Açutuba
Saladoid-Barrancoid	0.0026	0.9499	500	5	Sítio do Brejo
Saladoid-Barrancoid	0.0026	0.9487	500	5	Boa Vista
Saladoid-Barrancoid	0.0025	0.9492	500	5	Garbin
Saladoid-Barrancoid	0.0025	0.9495	500	5	Foz do Jatuarana
Saladoid-Barrancoid	0.0024	0.8649	100	18	Posto Diauarum
Saladoid-Barrancoid	0.0024	0.9209	200	9	Osvaldo
Saladoid-Barrancoid	0.0024	0.9208	200	9	Hatahara
Saladoid-Barrancoid	0.0024	0.9502	500	5	Ilha de Santo Antônio
Saladoid-Barrancoid	0.0024	0.9503	500	5	Santa Paula
Saladoid-Barrancoid	0.0024	0.95	500	5	Morro dos Macacos II
Saladoid-Barrancoid	0.0023	0.8764	100	17	Mucajatuba
Saladoid-Barrancoid	0.0023	0.9521	500	5	Morro dos Macacos I
Saladoid-Barrancoid	0.0022	0.6892	0	83	Lago do Jacaré 1
Saladoid-Barrancoid	0.0022	0.9533	500	5	Ilha Dionísio
Saladoid-Barrancoid	0.0021	0.9211	200	10	Vila Gomes
Saladoid-Barrancoid	0.002	0.8893	100	17	Manacapuru
Saladoid-Barrancoid	0.0019	0.8779	100	19	Yakare
Saladoid-Barrancoid	0.0016	0.7346	0	83	Careiro
Saladoid-Barrancoid	0.0016	0.9014	100	17	Lago Grande
Saladoid-Barrancoid	0.0016	0.9016	100	17	Hatahara
Saladoid-Barrancoid	0.0015	0.9314	200	10	Ponta Grossa
Saladoid-Barrancoid	0.0014	0.7506	0	83	Manacapuru
Saladoid-Barrancoid	0.0014	0.7489	0	83	Hatahara
Saladoid-Barrancoid	0.0014	0.8933	100	20	Kuhikugu
Saladoid-Barrancoid	0.0014	0.9331	200	10	Mucajatuba
Saladoid-Barrancoid	0.0013	0.7578	0	83	Jacuruxi
Saladoid-Barrancoid	0.0013	0.7652	0	83	Lago Grande
Saladoid-Barrancoid	0.0013	0.9104	100	17	Vila Gomes
Saladoid-Barrancoid	0.0013	0.9204	100	15	Bom Sucesso
Saladoid-Barrancoid	0.0012	0.7689	0	83	Antônio Galo
Saladoid-Barrancoid	0.0012	0.775	0	83	Osvaldo
Saladoid-Barrancoid	0.0012	0.9065	100	19	Morená
Saladoid-Barrancoid	0.0012	0.9183	100	16	Ourilândia 11
Saladoid-Barrancoid	0.0011	0.7858	0	83	Alencorne
Saladoid-Barrancoid	0.0011	0.7808	0	83	Lago do Limão
Saladoid-Barrancoid	0.001	0.7917	0	83	Paredão
Saladoid-Barrancoid	0.0009	0.8093	0	83	Açutuba
Saladoid-Barrancoid	0.0009	0.7946	0	83	Boa Esperança
Saladoid-Barrancoid	0.0007	0.8247	0	83	Caiambé
Saladoid-Barrancoid	0.0006	0.8373	0	83	Cacoal do Amanã
Saladoid-Barrancoid	0.0006	0.8331	0	83	Cacoal do Amanã
Saladoid-Barrancoid	0.0006	0.8408	0	83	Bom Sucesso
Saladoid-Barrancoid	0.0005	0.861	0	83	Sucuriju
Saladoid-Barrancoid	0.0004	0.8833	0	83	São Miguel do Cacau
Saladoid-Barrancoid	0.0003	0.905	0	83	Bom Socorro
Saladoid-Barrancoid	0.0003	0.9071	0	83	Ponta Grossa
Saladoid-Barrancoid	0.0002	0.9188	0	83	Terra Preta
Saladoid-Barrancoid	0.0002	0.9154	0	83	Mucajatuba
Saladoid-Barrancoid	0.0002	0.9126	0	83	Pedra Chata
Saladoid-Barrancoid	0.0001	0.9311	0	83	Sete Irmãs do Anebá
Saladoid-Barrancoid***	0.5697	0.1446	500	5	Aldeia
Saladoid-Barrancoid***	0.5612	0.1493	500	5	Porto
Saladoid-Barrancoid***	0.5602	0.1501	500	5	Lago do Jacaré 1
Saladoid-Barrancoid***	0.5556	0.093	400	6	Porto
Saladoid-Barrancoid***	0.5539	0.0942	400	6	Aldeia
Saladoid-Barrancoid***	0.5339	0.0406	400	8	El Mayal 2*
Saladoid-Barrancoid***	0.5238	0.1081	400	6	Lago do Jacaré 1
Saladoid-Barrancoid***	0.4979	0.12	500	6	Rio Guapo
Saladoid-Barrancoid***	0.4945	0.1908	400	5	Bom Sucesso
Saladoid-Barrancoid***	0.4831	0.1984	400	5	Sete Irmãs do Anebá
Saladoid-Barrancoid***	0.4736	0.2052	400	5	Mucajatuba
Saladoid-Barrancoid***	0.4713	0.206	400	5	Ponta Grossa
Saladoid-Barrancoid***	0.4144	0.1284	300	7	Lago do Jacaré 1
Saladoid-Barrancoid***	0.41	0.2503	400	5	Pocó
Saladoid-Barrancoid***	0.3848	0.0569	300	10	Irapa
Saladoid-Barrancoid***	0.3842	0.1477	300	7	Terra Preta 1
Saladoid-Barrancoid***	0.3809	0.0585	300	10	Punta de Piedras
Saladoid-Barrancoid***	0.3809	0.1428	400	7	La Cucaracha
Saladoid-Barrancoid***	0.3798	0.0591	300	10	Cabrantica
Saladoid-Barrancoid***	0.3672	0.2879	400	5	Sucuriju
Saladoid-Barrancoid***	0.3669	0.2813	400	5	Boa Esperança
Saladoid-Barrancoid***	0.3669	0.206	500	6	Ronquín
Saladoid-Barrancoid***	0.3652	0.2828	400	5	Cacoal do Amanã
Saladoid-Barrancoid***	0.3632	0.2844	400	5	Cacoal do Amanã
Saladoid-Barrancoid***	0.3616	0.2101	500	6	La Gruta
Saladoid-Barrancoid***	0.3603	0.2864	500	5	Abary Phase
Saladoid-Barrancoid***	0.3574	0.288	400	5	Cuaru
Saladoid-Barrancoid***	0.3565	0.1244	300	8	Ourilândia 11
Saladoid-Barrancoid***	0.3545	0.2999	400	5	Bom Socorro
Saladoid-Barrancoid***	0.3537	0.2928	400	5	São Miguel do Cacau
Saladoid-Barrancoid***	0.353	0.1692	300	7	Boa Vista
Saladoid-Barrancoid***	0.353	0.1701	300	7	São José
Saladoid-Barrancoid***	0.3507	0.3026	400	5	Pedra Chata
Saladoid-Barrancoid***	0.3401	0.1719	400	7	El Cuartel
Saladoid-Barrancoid***	0.3364	0.3072	500	5	Buckleburg 1
Saladoid-Barrancoid***	0.3316	0.1871	300	7	Pocó
Saladoid-Barrancoid***	0.3299	0.187	300	7	Cipoal
Saladoid-Barrancoid***	0.3294	0.3133	500	5	Kaurikreek
Saladoid-Barrancoid***	0.327	0.1823	400	7	Irapa
Saladoid-Barrancoid***	0.3224	0.2422	400	6	Abary Phase
Saladoid-Barrancoid***	0.3223	0.1904	300	7	Aldeia
Saladoid-Barrancoid***	0.3205	0.3305	500	5	Foz do Jatuarana
Saladoid-Barrancoid***	0.32	0.1927	300	7	Porto
Saladoid-Barrancoid***	0.3196	0.3321	500	5	Morro dos Macacos I
Saladoid-Barrancoid***	0.3193	0.3312	500	5	Teotônio
Saladoid-Barrancoid***	0.3177	0.3334	500	5	Garbin
Saladoid-Barrancoid***	0.3167	0.3334	500	5	Sítio do Brejo
Saladoid-Barrancoid***	0.3155	0.3351	500	5	Ilha de Santo Antônio
Saladoid-Barrancoid***	0.3154	0.2077	300	7	Vila Gomes
Saladoid-Barrancoid***	0.3152	0.3356	500	5	Santa Paula
Saladoid-Barrancoid***	0.3146	0.3362	500	5	Morro dos Macacos II
Saladoid-Barrancoid***	0.3144	0.2056	300	7	Bom Socorro
Saladoid-Barrancoid***	0.3121	0.2067	300	7	Pedra Chata
Saladoid-Barrancoid***	0.3113	0.339	500	5	Boa Vista
Saladoid-Barrancoid***	0.3082	0.2118	300	7	Sucuriju
Saladoid-Barrancoid***	0.3003	0.3503	500	5	Ilha Dionísio
Saladoid-Barrancoid***	0.2953	0.1813	200	8	Bom Sucesso
Saladoid-Barrancoid***	0.2913	0.2803	400	6	Boa Vista
Saladoid-Barrancoid***	0.2908	0.2815	400	6	Ilha de Santo Antônio
Saladoid-Barrancoid***	0.2907	0.3563	400	5	Caiambé
Saladoid-Barrancoid***	0.2889	0.2826	400	6	Sítio do Brejo
Saladoid-Barrancoid***	0.2884	0.1116	300	10	El Cuartel
Saladoid-Barrancoid***	0.2868	0.2856	400	6	Teotônio
Saladoid-Barrancoid***	0.2867	0.2849	400	6	Morro dos Macacos I
Saladoid-Barrancoid***	0.2867	0.3621	400	5	Terra Preta 1
Saladoid-Barrancoid***	0.2862	0.2856	400	6	Foz do Jatuarana
Saladoid-Barrancoid***	0.2851	0.1403	300	9	Hosororo Creek
Saladoid-Barrancoid***	0.2845	0.2872	400	6	Santa Paula
Saladoid-Barrancoid***	0.2845	0.2876	400	6	Morro dos Macacos II
Saladoid-Barrancoid***	0.2833	0.2897	400	6	Garbin
Saladoid-Barrancoid***	0.277	0.1256	200	10	São José
Saladoid-Barrancoid***	0.2732	0.1052	200	11	Ourilândia 11
Saladoid-Barrancoid***	0.2731	0.129	200	10	Terra Preta 1
Saladoid-Barrancoid***	0.2715	0.1301	200	10	Boa Vista
Saladoid-Barrancoid***	0.2715	0.2347	400	7	Hosororo Creek
Saladoid-Barrancoid***	0.2691	0.1317	200	10	Pocó
Saladoid-Barrancoid***	0.2609	0.1151	200	11	Lago do Jacaré 1
Saladoid-Barrancoid***	0.2587	0.3935	400	5	Boa Vista
Saladoid-Barrancoid***	0.2586	0.3951	400	5	São José
Saladoid-Barrancoid***	0.2546	0.0998	200	12	Ourilândia 2
Saladoid-Barrancoid***	0.2516	0.315	500	6	El Cuartel
Saladoid-Barrancoid***	0.247	0.1757	300	9	Saladero
Saladoid-Barrancoid***	0.245	0.3233	500	6	Corporito
Saladoid-Barrancoid***	0.2427	0.1801	300	9	Corporito
Saladoid-Barrancoid***	0.2378	0.3328	500	6	Saladero
Saladoid-Barrancoid***	0.235	0.3341	500	6	La Cucaracha
Saladoid-Barrancoid***	0.234	0.3356	500	6	El Mayal 2
Saladoid-Barrancoid***	0.2327	0.1142	200	12	Hosororo Creek
Saladoid-Barrancoid***	0.2285	0.3421	500	6	Irapa
Saladoid-Barrancoid***	0.2277	0.4292	400	5	Cipoal
Saladoid-Barrancoid***	0.2264	0.3447	500	6	Punta de Piedras
Saladoid-Barrancoid***	0.2255	0.2473	300	8	Ourilândia 2
Saladoid-Barrancoid***	0.2219	0.35	500	6	Cabrantica
Saladoid-Barrancoid***	0.218	0.2082	300	9	La Cucaracha
Saladoid-Barrancoid***	0.217	0.3711	400	6	Ilha Dionísio
Saladoid-Barrancoid***	0.2164	0.2099	300	9	El Mayal 2
Saladoid-Barrancoid***	0.2147	0.1855	200	10	Cipoal
Saladoid-Barrancoid***	0.2025	0.4766	500	5	Cinco Irmãos
Saladoid-Barrancoid***	0.198	0.1062	100	15	Careiro
Saladoid-Barrancoid***	0.1898	0.0937	100	16	Saladero
Saladoid-Barrancoid***	0.1872	0.2686	200	9	Careiro
Saladoid-Barrancoid***	0.1745	0.2083	200	11	Porto
Saladoid-Barrancoid***	0.1726	0.2111	200	11	Aldeia
Saladoid-Barrancoid***	0.172	0.4885	500	5	Yaou
Saladoid-Barrancoid***	0.1702	0.1136	100	16	Kaurikreek
Saladoid-Barrancoid***	0.1689	0.5172	400	5	Careiro
Saladoid-Barrancoid***	0.1685	0.5177	400	5	Alencorne
Saladoid-Barrancoid***	0.164	0.5272	400	5	Paredão
Saladoid-Barrancoid***	0.1621	0.3745	400	7	Punta de Piedras
Saladoid-Barrancoid***	0.1577	0.3823	400	7	Cabrantica
Saladoid-Barrancoid***	0.1524	0.5464	400	5	Lago Grande
Saladoid-Barrancoid***	0.1517	0.5447	400	5	Hatahara
Saladoid-Barrancoid***	0.1514	0.5462	400	5	Lago do Limão
Saladoid-Barrancoid***	0.1505	0.548	400	5	Terra Preta
Saladoid-Barrancoid***	0.1387	0.5656	400	5	Açutuba
Saladoid-Barrancoid***	0.1362	0.2658	200	11	Kaurikreek
Saladoid-Barrancoid***	0.1356	0.1345	100	18	Buckleburg 1
Saladoid-Barrancoid***	0.1263	0.138	100	19	Corporito
Saladoid-Barrancoid***	0.1244	0.4494	400	7	Ourilândia 11
Saladoid-Barrancoid***	0.1238	0.4512	400	7	Ourilândia 2
Saladoid-Barrancoid***	0.1231	0.3805	200	9	Alencorne
Saladoid-Barrancoid***	0.1229	0.2378	100	14	Alencorne
Saladoid-Barrancoid***	0.1217	0.2376	100	14	Paredão
Saladoid-Barrancoid***	0.1207	0.1948	100	16	Boa Vista
Saladoid-Barrancoid***	0.1191	0.3889	200	9	Paredão
Saladoid-Barrancoid***	0.1162	0.0031	0	74	Kurupukari**
Saladoid-Barrancoid***	0.113	0.0036	0	74	Wonotobo**
Saladoid-Barrancoid***	0.1113	0.2474	200	14	El Mayal 2
Saladoid-Barrancoid***	0.1088	0.0043	0	74	Kaurikreek**
Saladoid-Barrancoid***	0.1061	0.0049	0	74	Abary Phase**
Saladoid-Barrancoid***	0.1056	0.1771	100	19	Hosororo Creek
Saladoid-Barrancoid***	0.1035	0.0055	0	74	Buckleburg 1**
Saladoid-Barrancoid***	0.1029	0.4292	200	9	Jacuruxi
Saladoid-Barrancoid***	0.1024	0.4917	400	7	Saladero
Saladoid-Barrancoid***	0.1004	0.4964	400	7	Corporito
Saladoid-Barrancoid***	0.0985	0.1836	100	20	Ourilândia 2
Saladoid-Barrancoid***	0.098	0.0071	0	74	Hosororo Creek**
Saladoid-Barrancoid***	0.0976	0.6104	500	5	Chemin Saint-Louis
Saladoid-Barrancoid***	0.0972	0.5967	400	6	Cinco Irmãos
Saladoid-Barrancoid***	0.0961	0.654	400	5	Osvaldo
Saladoid-Barrancoid***	0.0956	0.3327	200	12	Corporito
Saladoid-Barrancoid***	0.0942	0.3371	200	12	Saladero
Saladoid-Barrancoid***	0.0927	0.4532	200	9	Terra Preta
Saladoid-Barrancoid***	0.0925	0.4509	200	9	Manacapuru
Saladoid-Barrancoid***	0.0915	0.664	400	5	Jacuruxi
Saladoid-Barrancoid***	0.0893	0.6636	400	5	Manacapuru
Saladoid-Barrancoid***	0.089	0.6692	400	5	Antônio Galo
Saladoid-Barrancoid***	0.0883	0.0105	0	74	Chemin Saint-Louis*
Saladoid-Barrancoid***	0.087	0.4217	200	10	Sete Irmãs do Anebá
Saladoid-Barrancoid***	0.0847	0.4864	300	8	Chemin Saint-Louis
Saladoid-Barrancoid***	0.0843	0.0129	0	74	Saladero*
Saladoid-Barrancoid***	0.0818	0.4382	200	10	Sucuriju
Saladoid-Barrancoid***	0.0813	0.0146	0	74	Corporito*
Saladoid-Barrancoid***	0.081	0.0146	0	74	Yaou*
Saladoid-Barrancoid***	0.0802	0.0154	0	74	La Gruta*
Saladoid-Barrancoid***	0.0798	0.0157	0	74	Ronquín*
Saladoid-Barrancoid***	0.0796	0.2466	100	19	Punta de Piedras
Saladoid-Barrancoid***	0.0784	0.3025	100	16	Ourilândia 11
Saladoid-Barrancoid***	0.0779	0.0165	0	74	Olga*
Saladoid-Barrancoid***	0.0737	0.7126	400	5	Vila Gomes
Saladoid-Barrancoid***	0.0716	0.4717	200	10	Pedra Chata
Saladoid-Barrancoid***	0.0712	0.2741	100	19	Irapa
Saladoid-Barrancoid***	0.0705	0.0235	0	74	El Cuartel*
Saladoid-Barrancoid***	0.0696	0.3627	100	15	Bom Sucesso
Saladoid-Barrancoid***	0.0695	0.0246	0	74	Irapa*
Saladoid-Barrancoid***	0.0694	0.0245	0	74	Punta de Piedras*
Saladoid-Barrancoid***	0.0693	0.0248	0	74	Cabrantica*
Saladoid-Barrancoid***	0.0692	0.4773	200	10	Bom Socorro
Saladoid-Barrancoid***	0.0689	0.0253	0	74	Rio Guapo*
Saladoid-Barrancoid***	0.0689	0.0253	0	74	Aserradero*
Saladoid-Barrancoid***	0.0684	0.0258	0	74	El Mayal 2*
Saladoid-Barrancoid***	0.0678	0.0264	0	74	La Cucaracha*
Saladoid-Barrancoid***	0.0655	0.2677	100	21	Cabrantica
Saladoid-Barrancoid***	0.0627	0.4141	200	13	La Gruta
Saladoid-Barrancoid***	0.0619	0.418	200	13	Ronquín
Saladoid-Barrancoid***	0.0616	0.5293	300	9	Morená
Saladoid-Barrancoid***	0.0585	0.5098	200	10	Ponta Grossa
Saladoid-Barrancoid***	0.0581	0.3829	100	16	Sucuriju
Saladoid-Barrancoid***	0.0576	0.5144	200	10	Mucajatuba
Saladoid-Barrancoid***	0.0558	0.3648	100	17	Chemin Saint-Louis
Saladoid-Barrancoid***	0.0541	0.409	100	15	Wonotobo
Saladoid-Barrancoid***	0.053	0.3777	100	17	Kurupukari
Saladoid-Barrancoid***	0.0528	0.4087	100	16	Bom Socorro
Saladoid-Barrancoid***	0.0504	0.5936	200	9	Hatahara
Saladoid-Barrancoid***	0.0503	0.5955	200	9	Lago do Limão
Saladoid-Barrancoid***	0.0493	0.4236	100	16	Pedra Chata
Saladoid-Barrancoid***	0.0493	0.5993	200	9	Lago Grande
Saladoid-Barrancoid***	0.0481	0.3582	100	20	El Cuartel
Saladoid-Barrancoid***	0.0468	0.4176	100	17	Pocó
Saladoid-Barrancoid***	0.0465	0.0675	0	74	Cuaru
Saladoid-Barrancoid***	0.0454	0.0701	0	74	Mangueiras
Saladoid-Barrancoid***	0.0453	0.5388	300	11	Aserradero
Saladoid-Barrancoid***	0.0452	0.6206	200	9	Osvaldo
Saladoid-Barrancoid***	0.0445	0.6205	200	9	Açutuba
Saladoid-Barrancoid***	0.0428	0.6303	200	9	Antônio Galo
Saladoid-Barrancoid***	0.0417	0.5108	200	13	Irapa
Saladoid-Barrancoid***	0.0416	0.6065	200	10	Vila Gomes
Saladoid-Barrancoid***	0.0389	0.5668	200	11	Buckleburg 1
Saladoid-Barrancoid***	0.0374	0.4622	100	17	Abary Phase
Saladoid-Barrancoid***	0.0372	0.6011	300	10	Rio Guapo
Saladoid-Barrancoid***	0.0355	0.6979	300	7	Mucajatuba
Saladoid-Barrancoid***	0.0349	0.7011	300	7	Ponta Grossa
Saladoid-Barrancoid***	0.0341	0.6765	400	8	Morená
Saladoid-Barrancoid***	0.0339	0.648	300	9	Ronquín
Saladoid-Barrancoid***	0.0336	0.6497	300	9	La Gruta
Saladoid-Barrancoid***	0.0331	0.6038	200	11	El Cuartel
Saladoid-Barrancoid***	0.0329	0.1267	0	74	Boa Vista
Saladoid-Barrancoid***	0.0329	0.1253	0	74	Boa Esperança
Saladoid-Barrancoid***	0.0328	0.1271	0	74	São José
Saladoid-Barrancoid***	0.0315	0.1338	0	74	Cacoal do Amanã
Saladoid-Barrancoid***	0.0312	0.1359	0	74	Cacoal do Amanã
Saladoid-Barrancoid***	0.03	0.5184	100	17	São José
Saladoid-Barrancoid***	0.0299	0.7239	300	7	Sete Irmãs do Anebá
Saladoid-Barrancoid***	0.0298	0.1448	0	74	São Miguel do Cacau
Saladoid-Barrancoid***	0.0286	0.5418	100	16	Cuaru
Saladoid-Barrancoid***	0.0281	0.1593	0	74	Cipoal
Saladoid-Barrancoid***	0.0279	0.5416	100	17	Terra Preta
Saladoid-Barrancoid***	0.0272	0.5974	200	13	Rio Guapo
Saladoid-Barrancoid***	0.0268	0.6036	200	13	La Cucaracha
Saladoid-Barrancoid***	0.0254	0.5432	100	18	Terra Preta 1
Saladoid-Barrancoid***	0.0245	0.7626	300	7	Fazenda I
Saladoid-Barrancoid***	0.0226	0.2081	0	74	Terra Preta
Saladoid-Barrancoid***	0.0225	0.2088	0	74	Pocó
Saladoid-Barrancoid***	0.0219	0.2134	0	74	Caiambé
Saladoid-Barrancoid***	0.021	0.7475	300	8	Sítio do Brejo
Saladoid-Barrancoid***	0.021	0.7463	300	8	Santa Paula
Saladoid-Barrancoid***	0.021	0.7465	300	8	Boa Vista
Saladoid-Barrancoid***	0.0209	0.7482	300	8	Morro dos Macacos I
Saladoid-Barrancoid***	0.0207	0.7487	300	8	Ilha de Santo Antônio
Saladoid-Barrancoid***	0.0207	0.7498	300	8	Teotônio
Saladoid-Barrancoid***	0.0203	0.7524	300	8	Garbin
Saladoid-Barrancoid***	0.0203	0.751	300	8	Morro dos Macacos II
Saladoid-Barrancoid***	0.0202	0.7528	300	8	Foz do Jatuarana
Saladoid-Barrancoid***	0.0196	0.2414	0	74	Terra Preta 1
Saladoid-Barrancoid***	0.0183	0.5986	100	19	Lago do Jacaré 1
Saladoid-Barrancoid***	0.0155	0.6705	100	16	Cipoal
Saladoid-Barrancoid***	0.0154	0.6347	100	18	La Gruta
Saladoid-Barrancoid***	0.0151	0.3054	0	74	Açutuba
Saladoid-Barrancoid***	0.0149	0.3089	0	74	Sete Irmãs do Anebá
Saladoid-Barrancoid***	0.0149	0.3086	0	74	Ponta Grossa
Saladoid-Barrancoid***	0.0144	0.3172	0	74	Mucajatuba
Saladoid-Barrancoid***	0.0144	0.6587	100	17	Boa Esperança
Saladoid-Barrancoid***	0.0142	0.3203	0	74	Manacapuru
Saladoid-Barrancoid***	0.0141	0.3236	0	74	Antônio Galo
Saladoid-Barrancoid***	0.0141	0.3229	0	74	Osvaldo
Saladoid-Barrancoid***	0.0139	0.3261	0	74	Jacuruxi
Saladoid-Barrancoid***	0.0139	0.3262	0	74	Lago do Limão
Saladoid-Barrancoid***	0.0137	0.3313	0	74	Lago Grande
Saladoid-Barrancoid***	0.0134	0.3355	0	74	Paredão
Saladoid-Barrancoid***	0.0133	0.3379	0	74	Bom Sucesso
Saladoid-Barrancoid***	0.0132	0.3395	0	74	Hatahara
Saladoid-Barrancoid***	0.0131	0.342	0	74	Pedra Chata
Saladoid-Barrancoid***	0.0127	0.3482	0	74	Alencorne
Saladoid-Barrancoid***	0.0125	0.3529	0	74	Bom Socorro
Saladoid-Barrancoid***	0.0121	0.7849	300	10	Heulugihïtï
Saladoid-Barrancoid***	0.012	0.7855	300	10	Nokugu
Saladoid-Barrancoid***	0.0119	0.3644	0	74	Sucuriju
Saladoid-Barrancoid***	0.0119	0.7861	300	10	Ipatse
Saladoid-Barrancoid***	0.0119	0.7874	300	10	Tehukugu
Saladoid-Barrancoid***	0.0115	0.3742	0	74	Careiro
Saladoid-Barrancoid***	0.0113	0.7926	300	10	Kuguhi
Saladoid-Barrancoid***	0.0105	0.7086	100	17	Rio Guapo
Saladoid-Barrancoid***	0.0095	0.4187	0	74	Porto
Saladoid-Barrancoid***	0.0094	0.7462	100	16	Sete Irmãs do Anebá
Saladoid-Barrancoid***	0.0093	0.4261	0	74	Aldeia
Saladoid-Barrancoid***	0.0092	0.844	300	8	Ilha Dionísio
Saladoid-Barrancoid***	0.0091	0.791	200	12	Posto Diauarum
Saladoid-Barrancoid***	0.009	0.7888	200	12	Yakare
Saladoid-Barrancoid***	0.0077	0.7648	100	15	Mangueiras
Saladoid-Barrancoid***	0.0072	0.4834	0	74	Lago do Jacaré 1
Saladoid-Barrancoid***	0.0072	0.8009	200	13	Cabrantica
Saladoid-Barrancoid***	0.0071	0.8194	200	12	Tuteceta
Saladoid-Barrancoid***	0.0066	0.8102	100	15	Lago Grande
Saladoid-Barrancoid***	0.0065	0.8718	300	8	Cinco Irmãos
Saladoid-Barrancoid***	0.0062	0.8154	100	15	Hatahara
Saladoid-Barrancoid***	0.0056	0.5428	0	74	Vila Gomes
Saladoid-Barrancoid***	0.0053	0.7955	100	18	Posto Diauarum
Saladoid-Barrancoid***	0.0052	0.7935	100	19	Yakare
Saladoid-Barrancoid***	0.0041	0.8206	100	19	Tuteceta
Saladoid-Barrancoid***	0.0034	0.6331	0	74	Santa Paula
Saladoid-Barrancoid***	0.0034	0.6369	0	74	Morro dos Macacos I
Saladoid-Barrancoid***	0.0034	0.637	0	74	Foz do Jatuarana
Saladoid-Barrancoid***	0.0034	0.8524	100	17	Fazenda I
Saladoid-Barrancoid***	0.0033	0.6381	0	74	Morro dos Macacos II
Saladoid-Barrancoid***	0.0033	0.6407	0	74	Teotônio
Saladoid-Barrancoid***	0.0033	0.8652	100	16	Manacapuru
Saladoid-Barrancoid***	0.0032	0.647	0	74	Sítio do Brejo
Saladoid-Barrancoid***	0.0032	0.6466	0	74	Garbin
Saladoid-Barrancoid***	0.0032	0.646	0	74	Boa Vista
Saladoid-Barrancoid***	0.0031	0.6496	0	74	Ilha de Santo Antônio
Saladoid-Barrancoid***	0.0031	0.6514	0	74	Ilha Dionísio
Saladoid-Barrancoid***	0.0029	0.665	0	74	Fazenda I
Saladoid-Barrancoid***	0.0029	0.9113	200	9	Cacoal do Amanã
Saladoid-Barrancoid***	0.0028	0.8716	100	17	Vila Gomes
Saladoid-Barrancoid***	0.0028	0.9115	200	9	Boa Esperança
Saladoid-Barrancoid***	0.0027	0.9102	200	9	Cuaru
Saladoid-Barrancoid***	0.0027	0.9142	200	9	Cacoal do Amanã
Saladoid-Barrancoid***	0.0026	0.9012	200	12	Kuhikugu
Saladoid-Barrancoid***	0.0025	0.9131	300	10	Kuhikugu
Saladoid-Barrancoid***	0.0024	0.69	0	74	Cinco Irmãos
Saladoid-Barrancoid***	0.0024	0.9192	200	9	São Miguel do Cacau
Saladoid-Barrancoid***	0.0023	0.883	100	18	Kuguhi
Saladoid-Barrancoid***	0.0021	0.8842	100	18	Tehukugu
Saladoid-Barrancoid***	0.002	0.89	100	18	Porto
Saladoid-Barrancoid***	0.0019	0.8884	100	19	Morená
Saladoid-Barrancoid***	0.0019	0.8894	100	18	Aldeia
Saladoid-Barrancoid***	0.0018	0.9277	200	9	Caiambé
Saladoid-Barrancoid***	0.0017	0.9192	200	12	Morená
Saladoid-Barrancoid***	0.0016	0.9182	200	13	Kuguhi
Saladoid-Barrancoid***	0.0015	0.9205	200	13	Ipatse
Saladoid-Barrancoid***	0.0015	0.9203	200	13	Nokugu
Saladoid-Barrancoid***	0.0015	0.9207	200	13	Heulugihïtï
Saladoid-Barrancoid***	0.0014	0.922	200	13	Tehukugu
Saladoid-Barrancoid***	0.0013	0.7832	0	74	Boa Vista
Saladoid-Barrancoid***	0.0013	0.9076	100	19	Kuhikugu
Saladoid-Barrancoid***	0.0013	0.9146	100	17	Mucajatuba
Saladoid-Barrancoid***	0.0013	0.9105	100	17	Ponta Grossa
Incised-Punctate	0.8329	0.0412	400	5	Saladero*
Incised-Punctate	0.8182	0.0457	400	5	El Mamonal*
Incised-Punctate	0.81	0.0501	400	5	Macapaima
Incised-Punctate	0.8089	0.0508	400	5	Los Culises
Incised-Punctate	0.8088	0.0504	400	5	El Pailón
Incised-Punctate	0.7654	0.0268	300	6	Los Mangos*
Incised-Punctate	0.7572	0.0289	300	6	Ronquín*
Incised-Punctate	0.7565	0.0283	300	6	Tucuragua*
Incised-Punctate	0.7558	0.0291	300	6	Los Algarrobotes*
Incised-Punctate	0.7544	0.0295	300	6	Corozal*
Incised-Punctate	0.7523	0.03	300	6	Laja de Manapire*
Incised-Punctate	0.7518	0.0298	300	6	Camoruco*
Incised-Punctate	0.7466	0.0313	300	6	Agüerito*
Incised-Punctate	0.7408	0.0325	300	6	Rincón de los Indios*
Incised-Punctate	0.739	0.0333	300	6	Cerro Aislado*
Incised-Punctate	0.7096	0.0447	300	6	La Urbana*
Incised-Punctate	0.7072	0.0122	200	8	Laja de Manapire*
Incised-Punctate	0.7041	0.0861	400	5	Ronquín
Incised-Punctate	0.7004	0.0884	400	5	Los Algarrobotes
Incised-Punctate	0.6647	0.1054	400	5	Laja de Manapire
Incised-Punctate	0.6647	0.1051	400	5	Camoruco
Incised-Punctate	0.664	0.1057	400	5	Rincón de los Indios
Incised-Punctate	0.6619	0.1063	400	5	La Urbana
Incised-Punctate	0.6604	0.1069	400	5	Agüerito
Incised-Punctate	0.6574	0.1093	400	5	Cerro Aislado
Incised-Punctate	0.6557	0.1099	400	5	Boca del Parguaza
Incised-Punctate	0.6305	0.0154	200	9	Macapaima*
Incised-Punctate	0.6207	0.0169	200	9	El Pailón*
Incised-Punctate	0.6199	0.0166	200	9	Los Culises*
Incised-Punctate	0.6156	0.0487	300	7	Boca del Parguaza*
Incised-Punctate	0.615	0.0182	200	9	El Mamonal*
Incised-Punctate	0.603	0.0187	200	9	Corozal*
Incised-Punctate	0.6023	0.0183	200	9	Saladero*
Incised-Punctate	0.5945	0.0207	200	9	Los Mangos*
Incised-Punctate	0.5812	0.0216	200	9	Tucuragua*
Incised-Punctate	0.5711	0.0977	300	6	Macapaima
Incised-Punctate	0.5694	0.0992	300	6	El Pailón
Incised-Punctate	0.5547	0.1078	300	6	Los Culises
Incised-Punctate	0.5478	0.1099	300	6	El Mamonal
Incised-Punctate	0.5458	0.0019	100	16	Tucuragua**
Incised-Punctate	0.5321	0.0442	200	9	Boca del Parguaza*
Incised-Punctate	0.5273	0.0497	200	8	Rincón de los Indios*
Incised-Punctate	0.5104	0.0556	200	8	Cerro Aislado
Incised-Punctate	0.4961	0.1335	300	6	Saladero
Incised-Punctate	0.475	0.2125	400	5	Tucuragua
Incised-Punctate	0.4729	0.0766	200	8	Agüerito
Incised-Punctate	0.4708	0.0073	100	16	Rincón de los Indios**
Incised-Punctate	0.4239	0.2554	400	5	Corozal
Incised-Punctate	0.4187	0.1032	200	8	La Urbana
Incised-Punctate	0.4161	0.0681	200	9	Camoruco
Incised-Punctate	0.4155	0.2644	400	5	Los Mangos
Incised-Punctate	0.414	0.0683	200	9	Los Algarrobotes
Incised-Punctate	0.4072	0.0715	200	9	Ronquín
Incised-Punctate	0.3302	0.0292	100	16	La Urbana*
Incised-Punctate	0.3117	0.031	100	16	Saladero*
Incised-Punctate	0.2628	0.0718	100	14	Laja de Manapire
Incised-Punctate	0.2599	0.4016	400	5	Nericagua
Incised-Punctate	0.2524	0.2722	300	7	Buena Vista
Incised-Punctate	0.248	0.2777	300	7	Minísa Vieja
Incised-Punctate	0.2366	0.2911	300	7	Martínez
Incised-Punctate	0.1945	0.1413	100	14	Boca del Parguaza
Incised-Punctate	0.1551	0.1846	100	14	Agüerito
Incised-Punctate	0.1495	0.3378	200	9	Nericagua
Incised-Punctate	0.1425	0.0008	0	80	Saladero**
Incised-Punctate	0.1362	0.001	0	80	El Mamonal**
Incised-Punctate	0.1342	0.0011	0	80	Los Culises**
Incised-Punctate	0.134	0.0012	0	80	Macapaima**
Incised-Punctate	0.1337	0.0012	0	80	El Pailón**
Incised-Punctate	0.1081	0.4991	300	7	Nericagua
Incised-Punctate	0.0935	0.5322	300	7	Canaraven
Incised-Punctate	0.0841	0.0115	0	80	Tucuragua*
Incised-Punctate	0.0795	0.014	0	80	Corozal*
Incised-Punctate	0.079	0.0142	0	80	Los Mangos*
Incised-Punctate	0.079	0.3519	100	15	Cerro Aislado
Incised-Punctate	0.0785	0.0147	0	80	Los Algarrobotes*
Incised-Punctate	0.0784	0.3806	100	13	Christiaankondre
Incised-Punctate	0.0783	0.0149	0	80	Camoruco*
Incised-Punctate	0.0767	0.0158	0	80	Ronquín*
Incised-Punctate	0.0729	0.3185	100	17	El Mamonal
Incised-Punctate	0.0727	0.0192	0	80	Laja de Manapire*
Incised-Punctate	0.0721	0.3536	100	16	Nericagua
Incised-Punctate	0.0712	0.0206	0	80	Agüerito*
Incised-Punctate	0.0706	0.7166	400	5	Minísa Vieja
Incised-Punctate	0.0698	0.3334	100	17	Los Culises
Incised-Punctate	0.0696	0.7184	400	5	Buena Vista
Incised-Punctate	0.0682	0.6935	400	5	Canaraven
Incised-Punctate	0.0641	0.7299	400	5	Martínez
Incised-Punctate	0.064	0.0282	0	80	Rincón de los Indios*
Incised-Punctate	0.0634	0.0291	0	80	La Urbana*
Incised-Punctate	0.0633	0.0294	0	80	Cerro Aislado*
Incised-Punctate	0.0631	0.3634	100	17	El Pailón
Incised-Punctate	0.063	0.3628	100	17	Macapaima
Incised-Punctate	0.0614	0.5877	200	8	AM-41
Incised-Punctate	0.0597	0.598	200	8	Sable Blanc Est
Incised-Punctate	0.058	0.0377	0	80	Boca del Parguaza*
Incised-Punctate	0.0513	0.0501	0	80	Nericagua
Incised-Punctate	0.0499	0.4351	100	16	Camoruco
Incised-Punctate	0.0491	0.4401	100	16	Los Algarrobotes
Incised-Punctate	0.049	0.0559	0	80	Canaraven
Incised-Punctate	0.0486	0.0573	0	80	Minísa Vieja
Incised-Punctate	0.0484	0.0577	0	80	Buena Vista
Incised-Punctate	0.0479	0.058	0	80	Martínez
Incised-Punctate	0.0476	0.4462	100	16	Ronquín
Incised-Punctate	0.0438	0.5112	100	14	Saut Saillat
Incised-Punctate	0.0432	0.4761	100	16	Corozal
Incised-Punctate	0.0425	0.4788	100	16	Los Mangos
Incised-Punctate	0.0411	0.7944	400	5	AM-41
Incised-Punctate	0.0405	0.5848	100	12	Commetewane
Incised-Punctate	0.0402	0.8003	400	5	Sable Blanc Est
Incised-Punctate	0.0324	0.594	100	13	Pointe Balaté
Incised-Punctate	0.0308	0.5798	100	14	Chemin Saint-Louis
Incised-Punctate	0.0307	0.7026	200	9	Buena Vista
Incised-Punctate	0.0257	0.7885	200	7	Bigiston
Incised-Punctate	0.0255	0.1705	0	80	Coroeni Island
Incised-Punctate	0.0245	0.7937	200	7	Boekoe Creek II
Incised-Punctate	0.0244	0.8031	200	7	Commetewane
Incised-Punctate	0.0242	0.1825	0	80	Prins Bernhard Polder
Incised-Punctate	0.0233	0.694	100	12	Tingiholo
Incised-Punctate	0.0217	0.7497	200	9	Minísa Vieja
Incised-Punctate	0.0213	0.8102	200	7	Morico Creek
Incised-Punctate	0.0209	0.7575	200	9	Martínez
Incised-Punctate	0.0202	0.8299	300	6	Bigiston
Incised-Punctate	0.0197	0.2318	0	80	Hertenrits
Incised-Punctate	0.0195	0.7164	100	13	Hanover
Incised-Punctate	0.0188	0.2429	0	80	Wageningen I
Incised-Punctate	0.0186	0.7086	100	13	Minísa Vieja
Incised-Punctate	0.0175	0.8441	300	6	Crique Sparouine
Incised-Punctate	0.0174	0.7101	100	14	AM-41
Incised-Punctate	0.0174	0.8446	300	6	Saut Saillat
Incised-Punctate	0.0164	0.7175	100	14	Sable Blanc Est
Incised-Punctate	0.0128	0.7759	100	13	Bigiston
Incised-Punctate	0.008	0.8084	100	14	Crique Sparouine
Incised-Punctate	0.008	0.8547	200	9	Canaraven
Incised-Punctate	0.0077	0.467	0	80	Peruvia II
Incised-Punctate	0.0077	0.8137	100	14	Buena Vista
Incised-Punctate	0.0045	0.5864	0	80	Blauwgrond II
Incised-Punctate	0.0041	0.6114	0	80	AM-41
Incised-Punctate	0.004	0.6163	0	80	Sable Blanc Est
Incised-Punctate	0.0032	0.6559	0	80	Angoulême
Incised-Punctate	0.0024	0.7103	0	80	Tingiholo
Incised-Punctate	0.0021	0.7334	0	80	Crique Sparouine
Incised-Punctate	0.0021	0.7256	0	80	Chemin Saint-Louis
Incised-Punctate	0.002	0.7386	0	80	Moengo Boesmanhill
Incised-Punctate	0.0017	0.7594	0	80	Saut Saillat
Incised-Punctate	0.0016	0.7661	0	80	Pointe Balaté
Incised-Punctate	0.0013	0.7975	0	80	Hanover
Incised-Punctate	0.0012	0.7996	0	80	Christiaankondre
Incised-Punctate	0.0012	0.8067	0	80	Commetewane
Incised-Punctate	0.0009	0.8274	0	80	Bigiston
Incised-Punctate	0.0008	0.8486	0	80	Boekoe Creek II
Incised-Punctate	0.0006	0.8582	0	80	Morico Creek
Tupiguarani	0.6709	0.0136	500	8	Grajaú*
Tupiguarani	0.5891	0.049	500	7	São Bento*
Tupiguarani	0.5786	0.0198	400	9	Ytypytiuú*
Tupiguarani	0.5778	0.0199	400	9	Myryna*
Tupiguarani	0.5338	0.0172	400	10	Grajaú*
Tupiguarani	0.4955	0.0557	500	8	Alunorte
Tupiguarani	0.4851	0.0892	500	7	Níquel do Vermelho 14
Tupiguarani	0.463	0.0671	500	8	Km 28
Tupiguarani	0.4577	0.0353	400	10	Alunorte*
Tupiguarani	0.4571	0.0352	400	10	Bittencourt*
Tupiguarani	0.4562	0.0688	400	8	Água Suja 8
Tupiguarani	0.4556	0.0243	300	11	Ourilândia 12*
Tupiguarani	0.4531	0.0366	400	10	Jambuaçu*
Tupiguarani	0.4484	0.0736	500	8	PE-137-Bga
Tupiguarani	0.4419	0.075	400	8	Ramusse Albuquerque Nóbrega 1
Tupiguarani	0.4323	0.0229	300	12	Cajazeiras*
Tupiguarani	0.4228	0.0333	300	11	Onça Puma 3*
Tupiguarani	0.4218	0.126	500	7	São José
Tupiguarani	0.4193	0.1263	500	7	Cavalo Branco
Tupiguarani	0.4182	0.1264	500	7	Nova Ipixuna 3
Tupiguarani	0.4162	0.0662	400	9	Queimada Nova
Tupiguarani	0.4117	0.0895	500	8	Boca do Rio
Tupiguarani	0.4104	0.09	500	8	Encantado
Tupiguarani	0.4096	0.0906	500	8	Armíndio
Tupiguarani	0.4083	0.094	400	8	Zé Preto
Tupiguarani	0.4067	0.0919	500	8	Cabeludo
Tupiguarani	0.4066	0.0921	500	8	Caboclo
Tupiguarani	0.4031	0.1323	500	7	Ourilândia 12
Tupiguarani	0.4021	0.1329	500	7	Onça Puma 3
Tupiguarani	0.4003	0.1379	500	7	Bela Vista
Tupiguarani	0.3856	0.0769	400	9	Níquel do Vermelho 14
Tupiguarani	0.3816	0.0829	400	9	Bela Vista
Tupiguarani	0.3696	0.1536	500	7	Deus me Livre 1
Tupiguarani	0.3692	0.1545	500	7	Edinaldo
Tupiguarani	0.369	0.1541	500	7	Abraham
Tupiguarani	0.3686	0.154	500	7	Bitoca 2
Tupiguarani	0.3679	0.1554	500	7	Mirim
Tupiguarani	0.3678	0.1549	500	7	Cachorro Cego
Tupiguarani	0.3677	0.1553	500	7	Sequeiro
Tupiguarani	0.3676	0.1552	500	7	Caldeirão 2
Tupiguarani	0.3675	0.1548	500	7	Orlando
Tupiguarani	0.3669	0.155	500	7	Angical
Tupiguarani	0.3668	0.1558	500	7	Cachoeira do Borges
Tupiguarani	0.3666	0.1557	500	7	4 Alfa
Tupiguarani	0.3665	0.1557	500	7	Pau Preto
Tupiguarani	0.3664	0.1632	500	7	Cajazeiras
Tupiguarani	0.3659	0.1561	500	7	Alex
Tupiguarani	0.3655	0.1563	500	7	Reginaldo
Tupiguarani	0.3653	0.1568	500	7	Bitoca 1
Tupiguarani	0.3652	0.1571	500	7	Dique Bf2
Tupiguarani	0.3627	0.1582	500	7	Edinaldo
Tupiguarani	0.3615	0.1595	500	7	Perdido Mirim
Tupiguarani	0.3613	0.0423	300	12	Ytypytiuú*
Tupiguarani	0.3607	0.0424	300	12	Myryna*
Tupiguarani	0.3547	0.0955	400	9	Caldeirão 2
Tupiguarani	0.3539	0.2195	500	6	Aquidauana 3
Tupiguarani	0.3535	0.0965	400	9	Deus me Livre 1
Tupiguarani	0.3533	0.0966	400	9	Edinaldo
Tupiguarani	0.3532	0.0967	400	9	Pau Preto
Tupiguarani	0.3531	0.0968	400	9	Abraham
Tupiguarani	0.3527	0.0969	400	9	Angical
Tupiguarani	0.3523	0.097	400	9	Dique Bf2
Tupiguarani	0.3517	0.098	400	9	Bitoca 1
Tupiguarani	0.3516	0.0974	400	9	Cachorro Cego
Tupiguarani	0.3512	0.0978	400	9	Alex
Tupiguarani	0.3511	0.0976	400	9	Bitoca 2
Tupiguarani	0.351	0.0977	400	9	Perdido Mirim
Tupiguarani	0.3502	0.0983	400	9	Orlando
Tupiguarani	0.3488	0.099	400	9	4 Alfa
Tupiguarani	0.3481	0.0997	400	9	Edinaldo
Tupiguarani	0.3479	0.0997	400	9	Reginaldo
Tupiguarani	0.3479	0.0993	400	9	Mirim
Tupiguarani	0.3474	0.1	400	9	Sequeiro
Tupiguarani	0.3472	0.1003	400	9	Cachoeira do Borges
Tupiguarani	0.3467	0.1031	400	9	Cajazeiras
Tupiguarani	0.3436	0.233	500	6	Zé Preto
Tupiguarani	0.3435	0.1317	500	8	Largo do Souza II
Tupiguarani	0.3401	0.175	400	7	Córrego Uerê
Tupiguarani	0.316	0.2535	500	6	Córrego Lalima
Tupiguarani	0.3111	0.2056	500	7	Paraíso
Tupiguarani	0.3095	0.2022	400	7	Lagoa 1
Tupiguarani	0.3051	0.131	300	9	Lagoa 1
Tupiguarani	0.2989	0.1366	300	9	Domingos II
Tupiguarani	0.2937	0.0603	200	13	Lagoa 1
Tupiguarani	0.2919	0.1423	300	9	Pesqueiro Barragem de Rosana
Tupiguarani	0.2771	0.2901	500	6	Vão Grande
Tupiguarani	0.2739	0.1554	400	9	Largo do Souza II
Tupiguarani	0.2715	0.0349	200	17	Bela Vista*
Tupiguarani	0.2618	0.3149	500	6	Maracaju 1
Tupiguarani	0.2594	0.1371	400	10	Baixio dos Caboclos
Tupiguarani	0.2582	0.3109	500	6	Água Suja 8
Tupiguarani	0.2519	0.3199	400	6	Olímpia IV
Tupiguarani	0.2497	0.1464	400	10	PE-123-Pja
Tupiguarani	0.2477	0.1794	400	9	Largo do Bacabal
Tupiguarani	0.2455	0.1509	400	10	Anauá
Tupiguarani	0.2446	0.1843	400	9	São Bento
Tupiguarani	0.2442	0.4054	500	5	Olímpia IV
Tupiguarani	0.2407	0.331	500	6	Ramusse Albuquerque Nóbrega 1
Tupiguarani	0.2386	0.1913	400	9	Yvytyrapireta
Tupiguarani	0.2351	0.12	200	12	Ilha Água Limpa 1
Tupiguarani	0.2343	0.0522	200	17	Níquel do Vermelho 14
Tupiguarani	0.2318	0.1984	400	9	São José
Tupiguarani	0.2305	0.241	300	8	Ilha Água Limpa 1
Tupiguarani	0.2301	0.2407	300	8	Ilha Comprida 8
Tupiguarani	0.2291	0.2387	400	8	Cafezal 2
Tupiguarani	0.228	0.241	500	8	Baixio dos Lopes
Tupiguarani	0.2267	0.2409	400	8	Faz. Dona Carlota 4
Tupiguarani	0.2261	0.2416	400	8	Faz. Dona Carlota 2
Tupiguarani	0.225	0.2431	400	8	Faz. Dona Carlota 1
Tupiguarani	0.2237	0.2446	400	8	Taquapelingai 1
Tupiguarani	0.2234	0.2452	400	8	Porto Estamato
Tupiguarani	0.2234	0.3475	500	6	MG-JF-13
Tupiguarani	0.2233	0.245	400	8	Paineira
Tupiguarani	0.223	0.2077	400	9	Cavalo Branco
Tupiguarani	0.2228	0.2457	400	8	Borevi 2
Tupiguarani	0.2218	0.3609	500	6	Pesqueiro Barragem de Rosana
Tupiguarani	0.2217	0.2473	400	8	Borevi 1
Tupiguarani	0.2205	0.2106	400	9	Nova Ipixuna 3
Tupiguarani	0.2202	0.2485	400	8	Foz do Bela Vista 1
Tupiguarani	0.215	0.3672	500	6	Serra da Piquira 2
Tupiguarani	0.2106	0.3193	400	7	Jovino
Tupiguarani	0.2074	0.2712	400	8	Joaquim Guilherme
Tupiguarani	0.2056	0.2733	400	8	Cariri
Tupiguarani	0.2035	0.2325	300	9	Almeida
Tupiguarani	0.2032	0.1503	300	12	São José
Tupiguarani	0.2018	0.4527	500	5	Pedro Pereira III
Tupiguarani	0.2009	0.2466	400	9	Llamarada 1
Tupiguarani	0.2007	0.2372	400	9	Medina I
Tupiguarani	0.2006	0.385	500	6	Itaguá
Tupiguarani	0.1977	0.2412	400	9	San Miguel II
Tupiguarani	0.1971	0.1566	300	12	Cavalo Branco
Tupiguarani	0.197	0.1815	300	11	Corpus
Tupiguarani	0.1968	0.3343	400	7	Pesqueiro Barragem de Rosana
Tupiguarani	0.1936	0.3386	400	7	Domingos II
Tupiguarani	0.1906	0.1649	300	12	Nova Ipixuna 3
Tupiguarani	0.1904	0.1983	300	11	Site 516
Tupiguarani	0.1897	0.0856	200	17	Angical
Tupiguarani	0.1894	0.0857	200	17	Bitoca 1
Tupiguarani	0.1893	0.086	200	17	Dique Bf2
Tupiguarani	0.1893	0.0859	200	17	Caldeirão 2
Tupiguarani	0.1888	0.0863	200	17	Deus me Livre 1
Tupiguarani	0.1887	0.0863	200	17	Cachorro Cego
Tupiguarani	0.1887	0.0865	200	17	Abraham
Tupiguarani	0.1886	0.0865	200	17	Bitoca 2
Tupiguarani	0.1883	0.087	200	17	Orlando
Tupiguarani	0.1882	0.0866	200	17	Perdido Mirim
Tupiguarani	0.1881	0.0872	200	17	Cachoeira do Borges
Tupiguarani	0.1881	0.0871	200	17	Mirim
Tupiguarani	0.188	0.0871	200	17	Edinaldo
Tupiguarani	0.188	0.087	200	17	Pau Preto
Tupiguarani	0.188	0.1939	300	11	C-508
Tupiguarani	0.1874	0.0874	200	17	Edinaldo
Tupiguarani	0.1871	0.0879	200	17	Sequeiro
Tupiguarani	0.1871	0.0876	200	17	Alex
Tupiguarani	0.1869	0.0883	200	17	Reginaldo
Tupiguarani	0.1866	0.1493	200	13	Córrego Uerê
Tupiguarani	0.1862	0.0886	200	17	4 Alfa
Tupiguarani	0.1858	0.2519	400	9	Terra Preta do Mangabal
Tupiguarani	0.1857	0.0925	200	17	Llamarada 1
Tupiguarani	0.184	0.1735	300	12	Bela Vista
Tupiguarani	0.1826	0.2998	400	8	Onça Puma 3
Tupiguarani	0.1814	0.2669	300	9	Itaguá
Tupiguarani	0.181	0.154	200	13	Domingos II
Tupiguarani	0.1808	0.3031	400	8	Ourilândia 12
Tupiguarani	0.1796	0.2678	400	9	Surubabel
Tupiguarani	0.1779	0.2063	300	11	Site 519
Tupiguarani	0.1772	0.3157	500	8	Baixio dos Caboclos
Tupiguarani	0.1754	0.1609	300	13	Grajaú
Tupiguarani	0.175	0.319	500	8	Anauá
Tupiguarani	0.1741	0.4205	500	6	Erveiras
Tupiguarani	0.1734	0.3101	400	8	Vão Grande
Tupiguarani	0.1728	0.364	500	7	San Miguel II
Tupiguarani	0.1724	0.3641	500	7	Medina I
Tupiguarani	0.1707	0.0942	200	18	Km 28
Tupiguarani	0.1697	0.3754	400	7	Santa Marina
Tupiguarani	0.1696	0.2286	300	11	Santa Tecla I
Tupiguarani	0.1696	0.5013	500	5	Ilha Comprida 8
Tupiguarani	0.1691	0.1937	200	12	Ilha Comprida 8
Tupiguarani	0.1691	0.2279	300	11	González
Tupiguarani	0.1689	0.2306	300	11	Valenzuela
Tupiguarani	0.168	0.1203	200	16	Ourilândia 12
Tupiguarani	0.167	0.2339	300	11	San Antonio
Tupiguarani	0.1668	0.3255	400	8	Corpus
Tupiguarani	0.1666	0.1217	200	16	Onça Puma 3
Tupiguarani	0.1659	0.3841	400	7	Maracaju 1
Tupiguarani	0.165	0.2366	300	11	San Miguel II
Tupiguarani	0.1637	0.1305	200	16	RS-T-114
Tupiguarani	0.1624	0.1323	200	16	RS-T-101
Tupiguarani	0.1624	0.2398	300	11	Medina I
Tupiguarani	0.1623	0.2586	300	10	Rio São Francisco Falso 1
Tupiguarani	0.1621	0.3402	500	8	PE-123-Pja
Tupiguarani	0.1596	0.263	300	10	Lagoa Seca
Tupiguarani	0.1588	0.5179	500	5	Ilha Verde 2
Tupiguarani	0.1579	0.4454	500	6	Elevatório de Água
Tupiguarani	0.1575	0.167	200	14	Córrego Jacutinga
Tupiguarani	0.1562	0.2688	300	10	Cafezal 2
Tupiguarani	0.1559	0.3862	400	7	Abrigo Pedra Talhada
Tupiguarani	0.1554	0.3496	500	8	Santa Tecla I
Tupiguarani	0.1542	0.3494	400	8	RJ-19
Tupiguarani	0.1539	0.3502	400	8	Morro Grande
Tupiguarani	0.1533	0.3509	400	8	Bananeiras
Tupiguarani	0.1505	0.1769	200	14	Vão Grande
Tupiguarani	0.1502	0.1974	300	13	Baixio dos Caboclos
Tupiguarani	0.1496	0.4651	500	6	Santa Marina
Tupiguarani	0.1492	0.3212	300	9	Porto de Areia 2
Tupiguarani	0.149	0.465	400	6	Ilha Água Limpa 1
Tupiguarani	0.1481	0.4604	500	6	Sete Quedas 3
Tupiguarani	0.148	0.4601	500	6	Sete Quedas 2
Tupiguarani	0.1479	0.3226	300	9	Restaurante Ivaí 2
Tupiguarani	0.1478	0.2079	200	13	Pesqueiro Barragem de Rosana
Tupiguarani	0.1467	0.3251	300	9	Rancho Leôncio 2
Tupiguarani	0.1466	0.3256	300	9	Rio Condor 5
Tupiguarani	0.1464	0.258	300	11	Queimada Nova
Tupiguarani	0.1457	0.3271	300	9	Geraldo
Tupiguarani	0.1455	0.3282	400	9	Paraíso
Tupiguarani	0.1454	0.412	400	7	Córrego Jacutinga
Tupiguarani	0.1448	0.4661	500	6	Sete Quedas 5
Tupiguarani	0.1445	0.3285	300	9	Rio Condor 3
Tupiguarani	0.1444	0.3314	300	9	José Vieira
Tupiguarani	0.1441	0.206	300	13	Boca do Rio
Tupiguarani	0.144	0.3676	500	8	Jambuaçu
Tupiguarani	0.1437	0.3324	300	9	MT-IV-01
Tupiguarani	0.1424	0.3357	300	9	Segunda Corredeira
Tupiguarani	0.1424	0.2088	300	13	Cabeludo
Tupiguarani	0.1424	0.5453	500	5	Ilha Água Limpa 1
Tupiguarani	0.1411	0.4787	400	6	Ilha Comprida 8
Tupiguarani	0.1386	0.421	500	7	Pedra Grande
Tupiguarani	0.136	0.2233	300	13	Anauá
Tupiguarani	0.135	0.3417	300	9	Panema
Tupiguarani	0.1336	0.4906	400	6	Ilha Verde 2
Tupiguarani	0.133	0.2067	200	14	Água Suja 8
Tupiguarani	0.1328	0.3867	500	8	Bittencourt
Tupiguarani	0.1326	0.1433	200	18	Grajaú
Tupiguarani	0.1324	0.4927	400	6	Rio Taquari 1
Tupiguarani	0.1322	0.3926	300	8	Posto Fiscal 1
Tupiguarani	0.1316	0.1771	200	16	Cajazeiras
Tupiguarani	0.1309	0.4393	500	7	Myryna
Tupiguarani	0.13	0.3183	300	10	Faz. Dona Carlota 4
Tupiguarani	0.1294	0.319	300	10	Borevi 1
Tupiguarani	0.1293	0.4512	500	7	Bento Prestes
Tupiguarani	0.1292	0.32	300	10	Faz. Dona Carlota 1
Tupiguarani	0.1288	0.4987	400	6	Alto Paraná 14
Tupiguarani	0.1286	0.3202	300	10	Faz. Dona Carlota 2
Tupiguarani	0.1281	0.3217	300	10	Paineira
Tupiguarani	0.1281	0.4447	500	7	Ytypytiuú
Tupiguarani	0.1264	0.3597	400	9	Sauípe 8
Tupiguarani	0.1253	0.3622	400	9	Sauípe 23
Tupiguarani	0.1247	0.3657	300	9	Córrego Uerê
Tupiguarani	0.1247	0.2689	300	12	Largo do Bacabal
Tupiguarani	0.1227	0.4548	500	7	Sauípe 8
Tupiguarani	0.1222	0.4553	500	7	Sauípe 23
Tupiguarani	0.1211	0.2176	200	15	Foz do Bela Vista 1
Tupiguarani	0.1197	0.339	300	10	Borevi 2
Tupiguarani	0.1193	0.2801	300	12	Largo do Souza II
Tupiguarani	0.1184	0.2063	200	16	Corpus
Tupiguarani	0.1173	0.5886	500	5	Jovino
Tupiguarani	0.1171	0.2582	300	13	Caboclo
Tupiguarani	0.117	0.5252	500	6	Córrego do Maranhão
Tupiguarani	0.1167	0.3844	400	9	Zacarias
Tupiguarani	0.1164	0.4684	500	7	Largo do Bacabal
Tupiguarani	0.1163	0.2601	300	13	Armíndio
Tupiguarani	0.1158	0.3144	300	11	Níquel do Vermelho 14
Tupiguarani	0.115	0.2465	200	14	Serra da Piquira 2
Tupiguarani	0.1142	0.3466	300	10	Vão Grande
Tupiguarani	0.1137	0.4845	400	7	Serra da Piquira 2
Tupiguarani	0.1134	0.5219	500	6	Trevisan
Tupiguarani	0.1132	0.4766	500	7	Yvytyrapireta
Tupiguarani	0.1124	0.5244	500	6	Trevisan
Tupiguarani	0.1123	0.0646	100	32	Bela Vista
Tupiguarani	0.1093	0.6065	500	5	Rio Taquari 1
Tupiguarani	0.1084	0.4358	400	8	Joaquim Bosquero
Tupiguarani	0.1076	0.2249	200	16	Adolfo Schenkel
Tupiguarani	0.107	0.609	500	5	Alto Paraná 14
Tupiguarani	0.1065	0.4406	400	8	SC-U-470
Tupiguarani	0.1065	0.6125	500	5	Córrego Uerê
Tupiguarani	0.1064	0.5052	500	7	Emilio Kieffer
Tupiguarani	0.1063	0.4419	400	8	Maximiliano de Almeida
Tupiguarani	0.1052	0.4039	400	9	Jacó
Tupiguarani	0.1043	0.5085	500	7	Elias dal Prá
Tupiguarani	0.1039	0.5	400	7	Itaguá
Tupiguarani	0.1039	0.5042	500	7	Zacarias
Tupiguarani	0.1032	0.2741	200	14	Sete Quedas 2
Tupiguarani	0.103	0.4505	400	8	Barra do Turvo 3
Tupiguarani	0.1029	0.6091	500	5	Abrigo Pedra Talhada
Tupiguarani	0.1027	0.2743	200	14	Sete Quedas 3
Tupiguarani	0.1027	0.5129	500	7	Arnaldo M. Silva
Tupiguarani	0.1025	0.2751	200	14	Sete Quedas 5
Tupiguarani	0.1025	0.514	500	7	Arnildo Drew
Tupiguarani	0.1021	0.5545	500	6	Emílio Barão
Tupiguarani	0.1013	0.1263	100	25	Vão Grande
Tupiguarani	0.101	0.5171	500	7	João Cantarelli
Tupiguarani	0.0999	0.2241	200	17	Largo do Souza II
Tupiguarani	0.099	0.4606	400	8	Parizinho 1
Tupiguarani	0.0989	0.5568	500	6	Foz do Bela Vista 1
Tupiguarani	0.0987	0.3301	200	13	Itaguá
Tupiguarani	0.098	0.3321	300	12	Km 28
Tupiguarani	0.097	0.3389	200	12	Rio Taquari 1
Tupiguarani	0.0967	0.2317	200	17	Largo do Bacabal
Tupiguarani	0.0949	0.5182	500	7	Albino Mazzari
Tupiguarani	0.0948	0.3449	300	12	Paraíso
Tupiguarani	0.0947	0.5212	500	7	Eri Rampellotto
Tupiguarani	0.0947	0.5175	500	7	Lincoln Steuernagel
Tupiguarani	0.0941	0.3472	200	12	Alto Paraná 14
Tupiguarani	0.0936	0.5217	500	7	Wilmoth Röpke
Tupiguarani	0.0926	0.4845	400	8	Cumandaiti
Tupiguarani	0.0924	0.6429	500	5	Lagoa 1
Tupiguarani	0.0922	0.5266	500	7	RS-T-132
Tupiguarani	0.092	0.1562	100	24	Ramusse Albuquerque Nóbrega 1
Tupiguarani	0.0904	0.2485	200	17	Yvytyrapireta
Tupiguarani	0.09	0.2824	200	16	C-508
Tupiguarani	0.0895	0.4881	500	8	RN-BO-16
Tupiguarani	0.0893	0.1427	100	26	Lagoa 1
Tupiguarani	0.0893	0.4512	300	9	Pirajibu
Tupiguarani	0.0892	0.4872	400	8	C-508
Tupiguarani	0.0888	0.4903	500	8	RN-JE-17
Tupiguarani	0.0882	0.4946	400	8	Placitu Mayu
Tupiguarani	0.0874	0.5361	400	7	Rio São Francisco Falso 1
Tupiguarani	0.0871	0.5037	300	8	Porto Casanova 2
Tupiguarani	0.087	0.4564	300	9	SP-BA-07
Tupiguarani	0.0865	0.5363	400	7	Lagoa Seca
Tupiguarani	0.0857	0.4971	400	8	Site 519
Tupiguarani	0.0855	0.4623	400	9	Baixio dos Lopes
Tupiguarani	0.0853	0.5347	400	7	Almeida
Tupiguarani	0.0845	0.432	300	10	Joaquim Bosquero
Tupiguarani	0.0844	0.344	300	13	PE-123-Pja
Tupiguarani	0.0843	0.5008	400	8	Site 516
Tupiguarani	0.0842	0.433	300	10	Maximiliano de Almeida
Tupiguarani	0.0836	0.3739	200	12	Ilha Verde 2
Tupiguarani	0.083	0.3506	300	13	Encantado
Tupiguarani	0.0825	0.1234	100	31	Onça Puma 3
Tupiguarani	0.0819	0.3318	200	14	Cumandaiti
Tupiguarani	0.0817	0.4323	300	10	Ramusse Albuquerque Nóbrega 1
Tupiguarani	0.0816	0.4418	300	10	SC-U-470
Tupiguarani	0.0814	0.5442	400	7	SP-BA-07
Tupiguarani	0.0812	0.3586	200	13	Almeida
Tupiguarani	0.0809	0.3099	200	16	Site 516
Tupiguarani	0.0808	0.3088	200	16	Site 519
Tupiguarani	0.0804	0.3615	200	13	SP-BA-07
Tupiguarani	0.0798	0.3928	200	12	Posto Fiscal 1
Tupiguarani	0.0796	0.281	200	17	Myryna
Tupiguarani	0.0796	0.5596	500	7	Queimada Nova
Tupiguarani	0.0781	0.4481	300	10	Taquapelingai 1
Tupiguarani	0.0771	0.345	200	14	Ramusse Albuquerque Nóbrega 1
Tupiguarani	0.077	0.4343	300	11	Bento Prestes
Tupiguarani	0.0765	0.6139	500	6	Zé Espinho
Tupiguarani	0.0764	0.2925	200	17	Ytypytiuú
Tupiguarani	0.0764	0.4522	300	10	Porto Estamato
Tupiguarani	0.0764	0.6149	500	6	Guaratiba
Tupiguarani	0.0762	0.4359	300	11	Ilha Chico Manuel
Tupiguarani	0.0757	0.6168	500	6	GB-10
Tupiguarani	0.0756	0.4927	400	9	Km 28
Tupiguarani	0.0751	0.2853	200	18	Paraíso
Tupiguarani	0.075	0.6188	500	6	Praia do Engenho Velho
Tupiguarani	0.0743	0.119	100	35	Km 28
Tupiguarani	0.0743	0.5312	300	8	Piracanjuba
Tupiguarani	0.0741	0.4116	200	12	Camargo
Tupiguarani	0.0737	0.4338	300	11	Cachorro Cego
Tupiguarani	0.0736	0.4342	300	11	Caldeirão 2
Tupiguarani	0.0735	0.4632	300	10	Sete Quedas 3
Tupiguarani	0.0735	0.4348	300	11	Angical
Tupiguarani	0.0733	0.5349	300	8	Camargo
Tupiguarani	0.0733	0.6204	500	6	Lagoa Seca
Tupiguarani	0.0732	0.4623	300	10	Sete Quedas 5
Tupiguarani	0.0731	0.463	300	10	Foz do Bela Vista 1
Tupiguarani	0.0731	0.4348	300	11	Edinaldo
Tupiguarani	0.0727	0.6223	500	6	Cafezal 2
Tupiguarani	0.0725	0.4375	300	11	Reginaldo
Tupiguarani	0.0725	0.6218	500	6	Rio São Francisco Falso 1
Tupiguarani	0.0724	0.4378	300	11	Pau Preto
Tupiguarani	0.0723	0.4659	300	10	Sete Quedas 2
Tupiguarani	0.0723	0.4376	300	11	Bitoca 2
Tupiguarani	0.0723	0.6253	500	6	Rio Ferraria 1
Tupiguarani	0.0722	0.5842	400	7	Emílio Barão
Tupiguarani	0.0721	0.4387	300	11	Dique Bf2
Tupiguarani	0.0719	0.4389	300	11	Edinaldo
Tupiguarani	0.0719	0.4394	300	11	Alex
Tupiguarani	0.0719	0.44	300	11	Abraham
Tupiguarani	0.0718	0.4407	300	11	Deus me Livre 1
Tupiguarani	0.0718	0.6265	500	6	Faz. Dona Carlota 4
Tupiguarani	0.0717	0.4396	300	11	Bitoca 1
Tupiguarani	0.0716	0.4411	300	11	Sequeiro
Tupiguarani	0.0715	0.4411	300	11	Mirim
Tupiguarani	0.0712	0.4415	300	11	Perdido Mirim
Tupiguarani	0.0711	0.5419	500	8	Chã do Caboclo
Tupiguarani	0.0711	0.6258	500	6	Faz. Dona Carlota 2
Tupiguarani	0.071	0.1535	100	31	Nova Ipixuna 3
Tupiguarani	0.071	0.4427	300	11	Orlando
Tupiguarani	0.071	0.4426	300	11	4 Alfa
Tupiguarani	0.0709	0.5883	400	7	Erveiras
Tupiguarani	0.0708	0.5587	400	8	Wilmoth Röpke
Tupiguarani	0.0705	0.4444	300	11	Cachoeira do Borges
Tupiguarani	0.0703	0.6303	500	6	Paineira
Tupiguarani	0.07	0.5638	400	8	Lincoln Steuernagel
Tupiguarani	0.0696	0.6297	500	6	Borevi 1
Tupiguarani	0.0695	0.4766	400	10	Boca do Rio
Tupiguarani	0.0694	0.6319	500	6	Faz. Dona Carlota 1
Tupiguarani	0.0691	0.5661	400	8	Albino Mazzari
Tupiguarani	0.0689	0.4765	400	10	Cabeludo
Tupiguarani	0.0688	0.5162	400	9	PE-137-Bga
Tupiguarani	0.0687	0.6328	500	6	Porto Estamato
Tupiguarani	0.0686	0.6327	500	6	Borevi 2
Tupiguarani	0.0684	0.4323	200	12	Piracanjuba
Tupiguarani	0.0683	0.479	400	10	Caboclo
Tupiguarani	0.0682	0.634	500	6	Taquapelingai 1
Tupiguarani	0.0677	0.3489	200	16	Lincoln Steuernagel
Tupiguarani	0.0675	0.3496	200	16	Wilmoth Röpke
Tupiguarani	0.0663	0.0001	0	227	Dique Bf2**
Tupiguarani	0.0663	0.1618	100	32	Paraíso
Tupiguarani	0.0662	0.0001	0	227	Mirim**
Tupiguarani	0.0661	0.0001	0	227	Edinaldo**
Tupiguarani	0.0661	0.0001	0	227	Cachorro Cego**
Tupiguarani	0.0661	0.0001	0	227	Sequeiro**
Tupiguarani	0.066	0.0001	0	227	Orlando**
Tupiguarani	0.066	0.0001	0	227	Perdido Mirim**
Tupiguarani	0.066	0.0001	0	227	Edinaldo**
Tupiguarani	0.066	0.0001	0	227	Alex**
Tupiguarani	0.066	0.0001	0	227	Deus me Livre 1**
Tupiguarani	0.0659	0.0001	0	227	Bitoca 1**
Tupiguarani	0.0659	0.0001	0	227	Caldeirão 2**
Tupiguarani	0.0658	0.0001	0	227	Bitoca 2**
Tupiguarani	0.0658	0.0001	0	227	Pau Preto**
Tupiguarani	0.0658	0.0001	0	227	Reginaldo**
Tupiguarani	0.0658	0.0001	0	227	Cachoeira do Borges**
Tupiguarani	0.0658	0.0001	0	227	Onça Puma 3**
Tupiguarani	0.0657	0.0001	0	227	Angical**
Tupiguarani	0.0657	0.0001	0	227	Ourilândia 12**
Tupiguarani	0.0657	0.0001	0	227	4 Alfa**
Tupiguarani	0.0657	0.0001	0	227	Abraham**
Tupiguarani	0.0656	0.1706	100	31	Ourilândia 12
Tupiguarani	0.0656	0.5167	300	9	Abrigo Pedra Talhada
Tupiguarani	0.0656	0.489	400	10	Armíndio
Tupiguarani	0.0653	0.4904	400	10	Encantado
Tupiguarani	0.0651	0.0001	0	227	Níquel do Vermelho 14**
Tupiguarani	0.0647	0.0001	0	227	Terra Preta do Mangabal**
Tupiguarani	0.0647	0.5994	500	7	Llamarada 1
Tupiguarani	0.0642	0.4033	200	14	Maximiliano de Almeida
Tupiguarani	0.0642	0.6029	400	7	Sete Quedas 5
Tupiguarani	0.0641	0.0001	0	227	Paraíso**
Tupiguarani	0.064	0.5589	300	9	Santa Marina
Tupiguarani	0.0638	0.0002	0	227	Cavalo Branco**
Tupiguarani	0.0637	0.0001	0	227	Nova Ipixuna 3**
Tupiguarani	0.0636	0.0002	0	227	São José**
Tupiguarani	0.0635	0.2311	100	25	Córrego Uerê
Tupiguarani	0.063	0.2476	100	24	Ilha Verde 2
Tupiguarani	0.0629	0.3093	200	19	Armíndio
Tupiguarani	0.0629	0.6073	400	7	Sete Quedas 3
Tupiguarani	0.0627	0.3099	200	19	Caboclo
Tupiguarani	0.0626	0.0002	0	227	Km 28**
Tupiguarani	0.0626	0.0002	0	227	Bela Vista**
Tupiguarani	0.0624	0.2294	100	26	Pesqueiro Barragem de Rosana
Tupiguarani	0.0624	0.4126	200	14	Joaquim Bosquero
Tupiguarani	0.0623	0.0002	0	227	Myryna**
Tupiguarani	0.0623	0.0002	0	227	Ytypytiuú**
Tupiguarani	0.0622	0.3122	200	19	Cabeludo
Tupiguarani	0.0622	0.4714	300	11	Itajubá 1
Tupiguarani	0.0622	0.6402	500	7	Jerônimo Rodrigues
Tupiguarani	0.0621	0.4241	300	13	Alto do Calhau
Tupiguarani	0.0621	0.4722	300	11	Panambí 3
Tupiguarani	0.0618	0.473	300	11	Barra do Santo Cristo 1
Tupiguarani	0.0618	0.6095	400	7	Sete Quedas 2
Tupiguarani	0.0617	0.4734	300	11	Três Bocas 2
Tupiguarani	0.0616	0.0002	0	227	Largo do Bacabal**
Tupiguarani	0.0615	0.0002	0	227	São Bento**
Tupiguarani	0.0615	0.6404	500	7	Capané
Tupiguarani	0.0614	0.0002	0	227	Largo do Souza II**
Tupiguarani	0.0614	0.0002	0	227	Yvytyrapireta**
Tupiguarani	0.0609	0.4108	200	14	MT-IV-02
Tupiguarani	0.0603	0.3545	200	17	Nova Ipixuna 3
Tupiguarani	0.06	0.6452	500	7	RS-T-101
Tupiguarani	0.0597	0.6412	500	7	RS-03
Tupiguarani	0.0596	0.6453	500	7	RS-T-117
Tupiguarani	0.0595	0.6428	500	7	Adolfo Schenkel
Tupiguarani	0.0591	0.3785	200	16	RS-T-132
Tupiguarani	0.059	0.3607	200	17	PE-137-Bga
Tupiguarani	0.0586	0.6452	500	7	RS-T-114
Tupiguarani	0.0585	0.0003	0	227	Cajazeiras**
Tupiguarani	0.0585	0.0003	0	227	Alunorte**
Tupiguarani	0.0585	0.5772	300	8	Olímpia IV
Tupiguarani	0.0584	0.1819	100	33	Níquel do Vermelho 14
Tupiguarani	0.0584	0.3869	200	16	Albino Mazzari
Tupiguarani	0.0583	0.0003	0	227	Bittencourt**
Tupiguarani	0.058	0.0003	0	227	Jambuaçu**
Tupiguarani	0.0574	0.2705	100	24	Rio Taquari 1
Tupiguarani	0.0574	0.4891	300	11	Ilhas Comandaí
Tupiguarani	0.0572	0.4902	300	11	Linha Uruguai Sul
Tupiguarani	0.0566	0.0004	0	227	Terra Preta**
Tupiguarani	0.0564	0.6559	500	7	Aurélio C. Bernardes
Tupiguarani	0.0562	0.4249	200	15	RS-T-117
Tupiguarani	0.0562	0.6022	400	8	Adolfo Schenkel
Tupiguarani	0.0552	0.6203	400	8	ES-VI-11
Tupiguarani	0.0551	0.6041	400	8	RS-03
Tupiguarani	0.0545	0.2104	100	32	Medina I
Tupiguarani	0.0541	0.0005	0	227	Trevisan**
Tupiguarani	0.054	0.0005	0	227	Trevisan**
Tupiguarani	0.054	0.6823	500	6	José Vieira
Tupiguarani	0.0538	0.0005	0	227	Vão Grande**
Tupiguarani	0.0536	0.6222	400	8	ES-VI-20
Tupiguarani	0.0534	0.2666	100	26	Domingos II
Tupiguarani	0.0534	0.6831	500	6	Porto de Areia 2
Tupiguarani	0.052	0.6905	500	6	Rancho Leôncio 2
Tupiguarani	0.0519	0.0007	0	227	Boca do Rio**
Tupiguarani	0.0519	0.2945	100	24	Zé Preto
Tupiguarani	0.0518	0.0007	0	227	Água Suja 8**
Tupiguarani	0.0518	0.0007	0	227	Caboclo**
Tupiguarani	0.0517	0.639	500	7	Arroio Corrente V
Tupiguarani	0.0516	0.0007	0	227	Armíndio**
Tupiguarani	0.0516	0.0007	0	227	Cabeludo**
Tupiguarani	0.0512	0.0007	0	227	Grajaú**
Tupiguarani	0.0511	0.4043	200	17	San Miguel II
Tupiguarani	0.0511	0.6925	500	6	Geraldo
Tupiguarani	0.0509	0.4245	200	16	João Cantarelli
Tupiguarani	0.0509	0.4229	200	16	Arnaldo M. Silva
Tupiguarani	0.0508	0.0008	0	227	Encantado**
Tupiguarani	0.0506	0.2402	100	30	Deus me Livre 1
Tupiguarani	0.0506	0.2406	100	30	Caldeirão 2
Tupiguarani	0.0504	0.6431	500	7	Olho D'água I
Tupiguarani	0.0501	0.2432	100	30	Pau Preto
Tupiguarani	0.0501	0.2431	100	30	Dique Bf2
Tupiguarani	0.0501	0.5622	300	10	Parizinho 1
Tupiguarani	0.05	0.41	200	17	Medina I
Tupiguarani	0.0499	0.244	100	30	Bitoca 2
Tupiguarani	0.0499	0.2436	100	30	Edinaldo
Tupiguarani	0.0499	0.2432	100	30	Edinaldo
Tupiguarani	0.0498	0.2446	100	30	Abraham
Tupiguarani	0.0498	0.4042	200	17	Jambuaçu
Tupiguarani	0.0497	0.2452	100	30	Sequeiro
Tupiguarani	0.0496	0.245	100	30	Cachorro Cego
Tupiguarani	0.0496	0.2455	100	30	Orlando
Tupiguarani	0.0495	0.0009	0	227	Ramusse Albuquerque Nóbrega 1**
Tupiguarani	0.0495	0.29	100	26	MT-IV-02
Tupiguarani	0.0495	0.245	100	30	Bitoca 1
Tupiguarani	0.0495	0.2458	100	30	4 Alfa
Tupiguarani	0.0491	0.2847	100	26	Sete Quedas 2
Tupiguarani	0.0488	0.2493	100	30	Angical
Tupiguarani	0.0488	0.4427	200	15	Placitu Mayu
Tupiguarani	0.0488	0.54	300	11	RS-T-132
Tupiguarani	0.0485	0.2884	100	26	Sete Quedas 3
Tupiguarani	0.0483	0.6226	300	8	Ilha Verde 2
Tupiguarani	0.0481	0.0011	0	227	Alto do Calhau**
Tupiguarani	0.0481	0.2899	100	26	Sete Quedas 5
Tupiguarani	0.0481	0.233	100	33	Ilha Chico Manuel
Tupiguarani	0.0479	0.7039	500	6	MT-IV-01
Tupiguarani	0.0478	0.5445	300	11	RS-T-101
Tupiguarani	0.0467	0.3197	100	24	Água Suja 8
Tupiguarani	0.0464	0.6413	400	8	RS-T-114
Tupiguarani	0.0461	0.6418	400	8	RS-T-101
Tupiguarani	0.046	0.642	400	8	RS-T-132
Tupiguarani	0.0453	0.7609	500	5	Posto Fiscal 1
Tupiguarani	0.045	0.7142	500	6	Rio Condor 3
Tupiguarani	0.0449	0.4304	200	17	Bittencourt
Tupiguarani	0.0448	0.4569	200	16	Aurélio C. Bernardes
Tupiguarani	0.0446	0.0016	0	227	Terra Queimada**
Tupiguarani	0.0445	0.7018	400	6	Culuene 1
Tupiguarani	0.044	0.4745	200	15	Faz. Dona Carlota 1
Tupiguarani	0.044	0.7187	500	6	Rio Condor 5
Tupiguarani	0.0438	0.6987	400	6	Arqueiros
Tupiguarani	0.0438	0.7184	500	6	Segunda Corredeira
Tupiguarani	0.0436	0.4579	200	16	Três Bocas 2
Tupiguarani	0.0436	0.6998	400	6	Pedro Pereira III
Tupiguarani	0.0434	0.5346	300	12	Bittencourt
Tupiguarani	0.0433	0.6425	300	8	Rio Taquari 1
Tupiguarani	0.043	0.4786	200	15	Paineira
Tupiguarani	0.043	0.4781	200	15	Faz. Dona Carlota 4
Tupiguarani	0.043	0.4797	200	15	Borevi 1
Tupiguarani	0.0427	0.4626	200	16	Itajubá 1
Tupiguarani	0.0427	0.4623	200	16	Barra do Santo Cristo 1
Tupiguarani	0.0425	0.4555	200	16	Terra Preta do Mangabal
Tupiguarani	0.0423	0.5874	400	10	Alto do Calhau
Tupiguarani	0.0418	0.4851	200	15	Faz. Dona Carlota 2
Tupiguarani	0.0416	0.7248	500	6	Restaurante Ivaí 2
Tupiguarani	0.0415	0.2905	100	30	Cachoeira do Borges
Tupiguarani	0.0415	0.2898	100	30	Mirim
Tupiguarani	0.0414	0.2988	100	29	Terra Preta do Mangabal
Tupiguarani	0.0413	0.2913	100	30	Perdido Mirim
Tupiguarani	0.0411	0.2929	100	30	Reginaldo
Tupiguarani	0.0411	0.2785	100	32	San Miguel II
Tupiguarani	0.0409	0.2836	100	31	Jambuaçu
Tupiguarani	0.0409	0.4922	200	15	Borevi 2
Tupiguarani	0.0407	0.2952	100	30	Alex
Tupiguarani	0.0406	0.6551	300	8	Alto Paraná 14
Tupiguarani	0.0403	0.3273	100	27	Placitu Mayu
Tupiguarani	0.0402	0.2787	100	32	Largo do Souza II
Tupiguarani	0.0401	0.5693	300	11	Cumandaiti
Tupiguarani	0.0397	0.0031	0	227	Escola**
Tupiguarani	0.0397	0.6402	400	9	Fazenda Soares
Tupiguarani	0.0396	0.4968	200	15	Cafezal 2
Tupiguarani	0.0393	0.0032	0	227	Bom Jardim**
Tupiguarani	0.0389	0.3093	100	30	Adolfo Schenkel
Tupiguarani	0.0388	0.4942	200	16	Capané
Tupiguarani	0.0387	0.647	400	9	Camping
Tupiguarani	0.0386	0.7016	400	7	GB-10
Tupiguarani	0.0386	0.7042	400	7	Guaratiba
Tupiguarani	0.0384	0.0036	0	227	Ipiranga**
Tupiguarani	0.038	0.6502	400	9	Totó
Tupiguarani	0.0379	0.3793	100	24	Posto Fiscal 1
Tupiguarani	0.0377	0.3444	100	27	Foz do Bela Vista 1
Tupiguarani	0.0375	0.3553	100	26	Geraldo
Tupiguarani	0.0371	0.3581	100	26	Rancho Leôncio 2
Tupiguarani	0.0371	0.7089	400	7	Zé Espinho
Tupiguarani	0.0367	0.5794	200	12	Porto Casanova 2
Tupiguarani	0.0359	0.5254	200	15	Palmeira 2
Tupiguarani	0.0355	0.5063	200	16	Panambí 3
Tupiguarani	0.0351	0.7526	500	6	ES-GU-01
Tupiguarani	0.0351	0.7054	500	7	C-508
Tupiguarani	0.0348	0.3742	100	26	Porto de Areia 2
Tupiguarani	0.0348	0.5136	200	16	Eri Rampellotto
Tupiguarani	0.0348	0.5158	200	16	Jerônimo Rodrigues
Tupiguarani	0.0346	0.706	400	7	Panema
Tupiguarani	0.0345	0.7232	400	7	Praia do Engenho Velho
Tupiguarani	0.0344	0.5191	200	16	Arnildo Drew
Tupiguarani	0.0342	0.5167	200	16	Emilio Kieffer
Tupiguarani	0.0338	0.53	200	15	Parizinho 1
Tupiguarani	0.0338	0.7105	500	7	Corpus
Tupiguarani	0.0334	0.5351	200	15	Barra do Turvo 3
Tupiguarani	0.0333	0.5262	200	16	Elias dal Prá
Tupiguarani	0.0332	0.495	200	17	São Bento
Tupiguarani	0.0332	0.6128	300	11	RS-03
Tupiguarani	0.0331	0.0071	0	227	Queimada Nova**
Tupiguarani	0.0326	0.389	100	26	Angoaguasu
Tupiguarani	0.0323	0.6883	400	8	Valenzuela
Tupiguarani	0.0322	0.6022	300	12	Baixio dos Lopes
Tupiguarani	0.032	0.6893	400	8	Santa Tecla I
Tupiguarani	0.0318	0.6892	400	8	San Antonio
Tupiguarani	0.0315	0.6708	300	9	Erveiras
Tupiguarani	0.0312	0.6929	400	8	González
Tupiguarani	0.0311	0.7402	500	7	Palmeira 2
Tupiguarani	0.0307	0.3687	100	30	Corpus
Tupiguarani	0.0307	0.6818	300	9	Rio Ferraria 1
Tupiguarani	0.0306	0.6433	300	11	Sauípe 23
Tupiguarani	0.0299	0.7309	400	7	Rio Ferraria 1
Tupiguarani	0.0297	0.0105	0	227	Abrigo Pedra Talhada*
Tupiguarani	0.0297	0.7471	500	7	Passo Fundo
Tupiguarani	0.0295	0.6602	400	10	Chã do Caboclo
Tupiguarani	0.0292	0.7333	500	7	Panambí 3
Tupiguarani	0.0292	0.7348	500	7	Terra Preta do Mangabal
Tupiguarani	0.0291	0.7609	500	6	MT-IV-02
Tupiguarani	0.029	0.371	100	31	Bittencourt
Tupiguarani	0.029	0.5684	200	15	Taquapelingai 1
Tupiguarani	0.0287	0.6432	300	11	Olho D'água I
Tupiguarani	0.0286	0.444	100	24	Alto Paraná 14
Tupiguarani	0.0286	0.6425	300	11	Arroio Corrente V
Tupiguarani	0.0286	0.7524	500	7	Santa Rita
Tupiguarani	0.0285	0.5718	200	15	Porto Estamato
Tupiguarani	0.0285	0.7356	500	7	Barra do Santo Cristo 1
Tupiguarani	0.0284	0.5933	200	13	Panema
Tupiguarani	0.0283	0.6524	300	11	Sauípe 8
Tupiguarani	0.0283	0.7069	400	8	Itajubá 1
Tupiguarani	0.0283	0.7058	400	8	Três Bocas 2
Tupiguarani	0.0282	0.7547	500	7	Lagoa da Porteira 1
Tupiguarani	0.0281	0.7394	500	7	Três Bocas 2
Tupiguarani	0.0281	0.7531	500	7	Bassani
Tupiguarani	0.028	0.7551	500	7	Ilha Chico Manuel
Tupiguarani	0.0278	0.7201	400	8	Palmeira 2
Tupiguarani	0.0277	0.7415	500	7	Itajubá 1
Tupiguarani	0.0276	0.0141	0	227	PE-137-Bga*
Tupiguarani	0.0275	0.7122	400	8	Barra do Santo Cristo 1
Tupiguarani	0.0275	0.7961	400	6	Piracanjuba
Tupiguarani	0.0269	0.5722	200	16	Ilha Chico Manuel
Tupiguarani	0.0266	0.5918	200	14	Zé Preto
Tupiguarani	0.0266	0.6777	400	10	Arroyo la Glorieta
Tupiguarani	0.0266	0.6772	400	10	Arroyo Malo
Tupiguarani	0.0264	0.7924	400	6	Camargo
Tupiguarani	0.0262	0.4329	100	27	Cumandaiti
Tupiguarani	0.0261	0.4024	100	30	Yvytyrapireta
Tupiguarani	0.026	0.8336	500	5	Porto Casanova 2
Tupiguarani	0.0257	0.7326	500	8	Alto do Calhau
Tupiguarani	0.0256	0.6742	300	10	Trevisan
Tupiguarani	0.0256	0.7512	500	7	Site 519
Tupiguarani	0.0253	0.8097	500	6	Joaquim Guilherme
Tupiguarani	0.0251	0.6774	300	10	Trevisan
Tupiguarani	0.0251	0.758	400	8	Eri Rampellotto
Tupiguarani	0.0251	0.7594	400	8	Arnaldo M. Silva
Tupiguarani	0.0248	0.7597	400	8	Emilio Kieffer
Tupiguarani	0.0248	0.7557	500	7	Site 516
Tupiguarani	0.0246	0.7614	400	8	Elias dal Prá
Tupiguarani	0.0245	0.0201	0	227	Culuene 1*
Tupiguarani	0.0243	0.7193	300	8	Pedro Pereira III
Tupiguarani	0.0243	0.7626	400	8	João Cantarelli
Tupiguarani	0.0242	0.4145	100	31	São José
Tupiguarani	0.0242	0.803	400	6	Posto Fiscal 1
Tupiguarani	0.0241	0.7736	400	7	Porto de Areia 2
Tupiguarani	0.024	0.6573	200	11	Olímpia IV
Tupiguarani	0.024	0.729	400	8	Terra Preta
Tupiguarani	0.0237	0.4099	100	32	Myryna
Tupiguarani	0.0236	0.0232	0	227	Zé Preto*
Tupiguarani	0.0236	0.4114	100	32	Ytypytiuú
Tupiguarani	0.0236	0.4477	100	28	Mondaí 1
Tupiguarani	0.0235	0.7665	400	8	Arnildo Drew
Tupiguarani	0.0235	0.765	400	8	Jerônimo Rodrigues
Tupiguarani	0.0231	0.0252	0	227	Baixio dos Caboclos*
Tupiguarani	0.0231	0.6142	200	16	Santa Rita
Tupiguarani	0.0231	0.569	200	18	Surubabel
Tupiguarani	0.023	0.8195	500	6	Cariri
Tupiguarani	0.0229	0.7825	400	7	José Vieira
Tupiguarani	0.0228	0.0264	0	227	Baixio dos Lopes*
Tupiguarani	0.0222	0.6762	300	12	Camping
Tupiguarani	0.0222	0.7769	400	8	Pedra Grande
Tupiguarani	0.0222	0.8473	500	5	Domingos II
Tupiguarani	0.0221	0.0283	0	227	Anauá*
Tupiguarani	0.0221	0.6764	300	12	Fazenda Soares
Tupiguarani	0.0219	0.7344	300	9	Água Suja 8
Tupiguarani	0.0219	0.6788	300	12	Totó
Tupiguarani	0.0218	0.7728	500	7	Ilhas Comandaí
Tupiguarani	0.0217	0.4409	100	31	Alunorte
Tupiguarani	0.0214	0.472	100	28	Maximiliano de Almeida
Tupiguarani	0.0212	0.4457	100	31	Largo do Bacabal
Tupiguarani	0.0212	0.6092	200	16	Queimada Nova
Tupiguarani	0.0212	0.8292	500	5	Culuene 1
Tupiguarani	0.021	0.645	200	14	GB-10
Tupiguarani	0.0208	0.7166	400	10	RN-BO-16
Tupiguarani	0.0206	0.7938	400	7	Geraldo
Tupiguarani	0.0205	0.7937	400	7	Rancho Leôncio 2
Tupiguarani	0.0203	0.7507	300	9	MT-IV-02
Tupiguarani	0.0203	0.7542	400	8	São Carlos
Tupiguarani	0.0203	0.7817	500	7	Linha Uruguai Sul
Tupiguarani	0.0201	0.4953	100	27	Faz. Dona Carlota 1
Tupiguarani	0.0198	0.5007	100	27	Joaquim Bosquero
Tupiguarani	0.0198	0.7987	400	7	MT-IV-01
Tupiguarani	0.0197	0.7629	400	8	Ilhas Comandaí
Tupiguarani	0.0197	0.7651	400	8	Linha Uruguai Sul
Tupiguarani	0.0197	0.7993	400	7	Restaurante Ivaí 2
Tupiguarani	0.0195	0.6393	200	16	Pedra Grande
Tupiguarani	0.0195	0.7586	400	8	Saltinho do Uruguai
Tupiguarani	0.0195	0.765	400	8	Panambí 3
Tupiguarani	0.0194	0.7275	300	10	Caxambu do Sul 1
Tupiguarani	0.0194	0.8009	400	7	Rio Condor 3
Tupiguarani	0.0193	0.0411	0	227	RN-BO-16*
Tupiguarani	0.0193	0.0414	0	227	RN-JE-17*
Tupiguarani	0.0193	0.8032	400	7	Rio Condor 5
Tupiguarani	0.0193	0.7605	400	8	Caxambu do Sul 1
Tupiguarani	0.0192	0.8023	400	7	Segunda Corredeira
Tupiguarani	0.0191	0.7377	300	10	Elevatório de Água
Tupiguarani	0.0191	0.7626	400	8	João A. Guarantier
Tupiguarani	0.0189	0.7293	300	10	João A. Guarantier
Tupiguarani	0.0189	0.8066	400	7	MT-IV-02
Tupiguarani	0.0189	0.7879	400	7	Aquidauana 3
Tupiguarani	0.0189	0.8268	400	6	Porto Casanova 2
Tupiguarani	0.0188	0.044	0	227	PE-123-Pja*
Tupiguarani	0.0188	0.6099	200	18	Alunorte
Tupiguarani	0.0187	0.0443	0	227	Jacó*
Tupiguarani	0.0187	0.7642	400	8	SC-VP-38
Tupiguarani	0.0186	0.5143	100	27	Restaurante Ivaí 2
Tupiguarani	0.0185	0.7366	400	10	PE-86-Cm
Tupiguarani	0.0184	0.5171	100	27	Segunda Corredeira
Tupiguarani	0.0184	0.7367	300	10	São Carlos
Tupiguarani	0.0183	0.5957	200	19	Alto do Calhau
Tupiguarani	0.0183	0.7355	300	10	Saltinho do Uruguai
Tupiguarani	0.0182	0.0471	0	227	Surubabel*
Tupiguarani	0.0181	0.6705	200	14	Maracaju 1
Tupiguarani	0.018	0.6788	200	13	Córrego Lalima
Tupiguarani	0.0179	0.6911	200	12	Culuene 1
Tupiguarani	0.0179	0.6808	200	13	Abrigo Pedra Talhada
Tupiguarani	0.0179	0.7406	400	10	PE-107-Cm
Tupiguarani	0.0179	0.7733	400	8	Barra Escondida 1
Tupiguarani	0.0177	0.8001	400	7	Elevatório de Água
Tupiguarani	0.0177	0.7417	400	10	PE-95-Cm
Tupiguarani	0.0173	0.7763	400	8	Rio Uruguai
Tupiguarani	0.0172	0.4963	100	31	Sauípe 23
Tupiguarani	0.0172	0.7799	400	8	Jaboticaba 1
Tupiguarani	0.0172	0.8034	400	8	Capané
Tupiguarani	0.0171	0.4726	100	34	Grajaú
Tupiguarani	0.0168	0.695	200	14	SC-U-470
Tupiguarani	0.0166	0.5386	100	27	Rio Uruguai
Tupiguarani	0.0164	0.5404	100	27	Jaboticaba 1
Tupiguarani	0.0164	0.653	200	18	Arroyo Malo
Tupiguarani	0.0164	0.7539	300	10	Rio Uruguai
Tupiguarani	0.0163	0.6044	100	22	Camargo
Tupiguarani	0.0163	0.6556	200	17	Sauípe 23
Tupiguarani	0.0162	0.7876	400	8	Mondaí 1
Tupiguarani	0.0161	0.7545	300	10	Jaboticaba 1
Tupiguarani	0.016	0.6584	200	17	Sauípe 8
Tupiguarani	0.0158	0.5561	100	26	José Vieira
Tupiguarani	0.0158	0.7582	300	11	Pedra Grande
Tupiguarani	0.0156	0.6978	200	14	Zé Espinho
Tupiguarani	0.0156	0.7605	300	10	Barra Escondida 1
Tupiguarani	0.0155	0.6838	200	16	Bento Prestes
Tupiguarani	0.0154	0.6445	200	18	Baixio dos Caboclos
Tupiguarani	0.0154	0.7958	500	8	Ensenada del Bellaco
Tupiguarani	0.0152	0.7013	200	14	Guaratiba
Tupiguarani	0.0152	0.7628	300	10	Mondaí 1
Tupiguarani	0.0151	0.649	200	18	Boca do Rio
Tupiguarani	0.0146	0.6131	100	21	Fazendinha
Tupiguarani	0.0143	0.5227	100	33	Llamarada 1
Tupiguarani	0.0141	0.5801	100	26	Borevi 2
Tupiguarani	0.0141	0.7969	300	9	Zé Preto
Tupiguarani	0.0135	0.7555	300	12	Llamarada 1
Tupiguarani	0.0134	0.7511	300	12	Surubabel
Tupiguarani	0.0132	0.5246	100	35	Alto do Calhau
Tupiguarani	0.0132	0.7809	300	10	SC-VP-38
Tupiguarani	0.013	0.0954	0	227	Chã do Caboclo
Tupiguarani	0.013	0.7296	200	14	Rio São Francisco Falso 1
Tupiguarani	0.0129	0.5894	100	27	Faz. Dona Carlota 2
Tupiguarani	0.0129	0.738	200	13	Porto de Areia 2
Tupiguarani	0.0129	0.7288	200	14	Lagoa Seca
Tupiguarani	0.0128	0.7559	300	12	Jacó
Tupiguarani	0.0127	0.5921	100	27	Faz. Dona Carlota 4
Tupiguarani	0.0126	0.5958	100	27	Rio Condor 3
Tupiguarani	0.0126	0.5903	100	29	RS-03
Tupiguarani	0.0126	0.5941	100	27	Paineira
Tupiguarani	0.0123	0.6003	100	27	Rio Condor 5
Tupiguarani	0.0123	0.5387	100	35	Caboclo
Tupiguarani	0.0122	0.6026	100	27	SC-U-470
Tupiguarani	0.0122	0.8091	300	9	Serra da Piquira 2
Tupiguarani	0.0121	0.7458	200	13	Geraldo
Tupiguarani	0.012	0.7484	200	13	José Vieira
Tupiguarani	0.0119	0.7509	200	13	Rancho Leôncio 2
Tupiguarani	0.0117	0.7552	300	13	Alunorte
Tupiguarani	0.0116	0.1157	0	227	PE-107-Cm
Tupiguarani	0.0116	0.1163	0	227	PE-86-Cm
Tupiguarani	0.0116	0.7829	300	11	Placitu Mayu
Tupiguarani	0.0114	0.1194	0	227	PE-95-Cm
Tupiguarani	0.0114	0.5539	100	35	Armíndio
Tupiguarani	0.0114	0.7709	300	12	Yvytyrapireta
Tupiguarani	0.0112	0.5871	100	31	Sauípe 8
Tupiguarani	0.0112	0.7584	200	13	Rio Condor 3
Tupiguarani	0.0112	0.7199	200	18	Arroyo Fredes
Tupiguarani	0.0111	0.1232	0	227	Zacarias
Tupiguarani	0.0111	0.7591	200	13	MT-IV-01
Tupiguarani	0.011	0.5999	100	31	Santa Rita
Tupiguarani	0.0109	0.7609	200	13	Segunda Corredeira
Tupiguarani	0.0109	0.7633	200	13	Rio Condor 5
Tupiguarani	0.0108	0.6096	100	30	RS-T-117
Tupiguarani	0.0108	0.6357	100	26	MT-IV-01
Tupiguarani	0.0108	0.7948	300	11	Angoaguasu
Tupiguarani	0.0108	0.8559	500	7	Cumandaiti
Tupiguarani	0.0107	0.7262	200	18	Cem. A. Paicarabi y Fredes
Tupiguarani	0.0106	0.7653	200	13	Restaurante Ivaí 2
Tupiguarani	0.0103	0.6201	100	31	RS-T-101
Tupiguarani	0.01	0.6458	100	26	Borevi 1
Tupiguarani	0.01	0.7301	200	17	Totó
Tupiguarani	0.0099	0.7361	200	17	Camping
Tupiguarani	0.0098	0.648	100	26	Porto Estamato
Tupiguarani	0.0098	0.6502	100	26	Taquapelingai 1
Tupiguarani	0.0098	0.8373	300	9	Córrego Jacutinga
Tupiguarani	0.0097	0.6999	100	20	Abrigo Pedra Talhada
Tupiguarani	0.0097	0.6212	100	31	C-508
Tupiguarani	0.0095	0.7206	200	18	PE-123-Pja
Tupiguarani	0.0094	0.823	300	10	GB-10
Tupiguarani	0.0094	0.794	300	12	São Bento
Tupiguarani	0.0093	0.5953	100	35	Cabeludo
Tupiguarani	0.0093	0.746	200	18	El Arbolito
Tupiguarani	0.0092	0.815	300	11	Eri Rampellotto
Tupiguarani	0.0091	0.6516	100	28	Rio São Francisco Falso 1
Tupiguarani	0.0091	0.763	200	15	RS-03
Tupiguarani	0.0091	0.8268	300	10	Barra do Turvo 3
Tupiguarani	0.009	0.8186	300	11	Emilio Kieffer
Tupiguarani	0.0089	0.826	300	10	Guaratiba
Tupiguarani	0.0089	0.8611	400	8	RS-T-117
Tupiguarani	0.0089	0.8687	400	7	Córrego do Maranhão
Tupiguarani	0.0088	0.767	200	15	Tapera
Tupiguarani	0.0088	0.8197	300	11	Jerônimo Rodrigues
Tupiguarani	0.0088	0.8193	300	11	Capané
Tupiguarani	0.0088	0.8183	300	11	Terra Preta do Mangabal
Tupiguarani	0.0087	0.8186	300	11	João Cantarelli
Tupiguarani	0.0087	0.8298	300	10	Zé Espinho
Tupiguarani	0.0086	0.6394	100	31	Cajazeiras
Tupiguarani	0.0086	0.8226	300	11	Elias dal Prá
Tupiguarani	0.0086	0.8213	300	11	Arnaldo M. Silva
Tupiguarani	0.0085	0.6497	100	29	São Bento
Tupiguarani	0.0085	0.822	300	11	Aurélio C. Bernardes
Tupiguarani	0.0084	0.8651	400	8	Aurélio C. Bernardes
Tupiguarani	0.008	0.7837	200	16	González
Tupiguarani	0.008	0.8026	200	13	Santa Marina
Tupiguarani	0.008	0.8269	300	11	Arnildo Drew
Tupiguarani	0.0079	0.1944	0	227	Cariri
Tupiguarani	0.0079	0.1954	0	227	Joaquim Guilherme
Tupiguarani	0.0079	0.8948	500	6	Mondaí 1
Tupiguarani	0.0078	0.1997	0	227	Sauípe 23
Tupiguarani	0.0078	0.1996	0	227	Sauípe 8
Tupiguarani	0.0078	0.7298	100	20	Ferraz Egreja
Tupiguarani	0.0077	0.7925	200	16	San Antonio
Tupiguarani	0.0077	0.7897	200	16	Valenzuela
Tupiguarani	0.0075	0.8375	300	11	Lagoa da Porteira 1
Tupiguarani	0.0075	0.8447	300	10	Praia do Engenho Velho
Tupiguarani	0.0074	0.2083	0	227	Pedro Pereira III
Tupiguarani	0.0074	0.6698	100	32	Site 519
Tupiguarani	0.0074	0.8555	400	9	Bento Prestes
Tupiguarani	0.0074	0.8964	500	6	Caxambu do Sul 1
Tupiguarani	0.0073	0.6862	100	29	Albino Mazzari
Tupiguarani	0.0073	0.9001	500	6	Saltinho do Uruguai
Tupiguarani	0.0073	0.899	500	6	São Carlos
Tupiguarani	0.0073	0.8984	500	6	Barra Escondida 1
Tupiguarani	0.0072	0.6605	100	33	Lagoa da Porteira 1
Tupiguarani	0.007	0.6974	100	28	Ilhas Comandaí
Tupiguarani	0.007	0.8742	400	8	Ilha Chico Manuel
Tupiguarani	0.0067	0.6901	100	32	Site 516
Tupiguarani	0.0066	0.2336	0	227	MG-JF-13
Tupiguarani	0.0065	0.7809	200	18	Anauá
Tupiguarani	0.0064	0.6758	100	34	Fazenda Soares
Tupiguarani	0.0063	0.7136	100	28	Emilio Kieffer
Tupiguarani	0.0063	0.8075	200	15	Saltinho do Uruguai
Tupiguarani	0.0062	0.8089	200	15	São Carlos
Tupiguarani	0.0062	0.7846	200	18	Jacó
Tupiguarani	0.0061	0.8114	200	15	Caxambu do Sul 1
Tupiguarani	0.0061	0.8779	300	8	Culuene 1
Tupiguarani	0.006	0.8129	200	15	João A. Guarantier
Tupiguarani	0.006	0.8658	300	10	ES-GU-01
Tupiguarani	0.0058	0.719	100	32	González
Tupiguarani	0.0058	0.8113	200	16	Zacarias
Tupiguarani	0.0058	0.8158	200	15	Barra Escondida 1
Tupiguarani	0.0056	0.7245	100	32	Valenzuela
Tupiguarani	0.0056	0.8183	200	15	Rio Uruguai
Tupiguarani	0.0055	0.8322	200	14	SC-VP-38
Tupiguarani	0.0054	0.824	200	15	Mondaí 1
Tupiguarani	0.0054	0.9008	400	7	MG-JF-13
Tupiguarani	0.0053	0.825	200	15	Jaboticaba 1
Tupiguarani	0.0053	0.8983	400	7	Córrego Lalima
Tupiguarani	0.0052	0.8558	200	12	Jovino
Tupiguarani	0.0051	0.848	300	13	Jambuaçu
Tupiguarani	0.005	0.7534	100	27	Cariri
Tupiguarani	0.005	0.7575	100	26	Serra da Piquira 2
Tupiguarani	0.0049	0.8358	200	16	Santa Tecla I
Tupiguarani	0.0049	0.8679	300	11	RS-T-117
Tupiguarani	0.0049	0.8705	300	11	RS-T-114
Tupiguarani	0.0048	0.7447	100	30	Lincoln Steuernagel
Tupiguarani	0.0046	0.7658	100	27	Joaquim Guilherme
Tupiguarani	0.0046	0.8919	400	9	Angoaguasu
Tupiguarani	0.0045	0.8749	300	11	Zacarias
Tupiguarani	0.0043	0.773	100	27	Caxambu do Sul 1
Tupiguarani	0.0042	0.7645	100	29	Três Bocas 2
Tupiguarani	0.0041	0.7821	100	27	Cafezal 2
Tupiguarani	0.0041	0.882	300	11	Palmeira 2
Tupiguarani	0.004	0.79	100	25	Córrego Jacutinga
Tupiguarani	0.004	0.8599	200	12	Ferraz Egreja
Tupiguarani	0.004	0.9045	400	8	ES-GU-01
Tupiguarani	0.0038	0.765	100	31	Olho D'água I
Tupiguarani	0.0038	0.8622	200	12	Fazendinha
Tupiguarani	0.0038	0.8455	200	17	Fazenda Soares
Tupiguarani	0.0037	0.7873	100	29	Wilmoth Röpke
Tupiguarani	0.0037	0.7787	100	29	Morro Bonito I
Tupiguarani	0.0036	0.7868	100	30	RS-T-114
Tupiguarani	0.0036	0.8649	200	15	Ilhas Comandaí
Tupiguarani	0.0035	0.8994	300	10	Bananeiras
Tupiguarani	0.0035	0.9277	400	6	Ferraz Egreja
Tupiguarani	0.0034	0.871	200	15	Linha Uruguai Sul
Tupiguarani	0.0034	0.9003	300	10	RJ-19
Tupiguarani	0.0033	0.7997	100	29	Laranjal I
Tupiguarani	0.0033	0.9058	300	9	Maracaju 1
Tupiguarani	0.0033	0.8922	300	11	Lincoln Steuernagel
Tupiguarani	0.0032	0.8785	200	14	Praia do Engenho Velho
Tupiguarani	0.0032	0.8514	200	18	Encantado
Tupiguarani	0.0032	0.9099	300	9	Jovino
Tupiguarani	0.0032	0.9027	300	10	Morro Grande
Tupiguarani	0.0031	0.806	100	29	Barra do Santo Cristo 1
Tupiguarani	0.0031	0.8944	300	11	Wilmoth Röpke
Tupiguarani	0.0031	0.9322	400	6	Fazendinha
Tupiguarani	0.003	0.4307	0	227	Fazendinha
Tupiguarani	0.003	0.8723	200	16	Passo Fundo
Tupiguarani	0.003	0.8707	200	16	Bassani
Tupiguarani	0.0029	0.4391	0	227	Ferraz Egreja
Tupiguarani	0.0028	0.4486	0	227	Arqueiros
Tupiguarani	0.0028	0.8242	100	28	Pedra Grande
Tupiguarani	0.0028	0.9116	300	9	Aquidauana 3
Tupiguarani	0.0027	0.831	100	28	Arnildo Drew
Tupiguarani	0.0027	0.845	100	21	Culuene 1
Tupiguarani	0.0027	0.904	300	11	Adolfo Schenkel
Tupiguarani	0.0026	0.8177	100	31	PE-137-Bga
Tupiguarani	0.0025	0.8259	100	32	Santa Tecla I
Tupiguarani	0.0025	0.8774	200	18	Arroyo la Glorieta
Tupiguarani	0.0025	0.9495	500	5	Ferraz Egreja
Tupiguarani	0.0024	0.8283	100	30	Arroio Corrente V
Tupiguarani	0.0024	0.8925	200	14	Elevatório de Água
Tupiguarani	0.0023	0.8417	100	28	Jerônimo Rodrigues
Tupiguarani	0.0023	0.9516	500	5	Fazendinha
Tupiguarani	0.0021	0.8701	100	22	SP-BA-07
Tupiguarani	0.0021	0.8999	200	14	Erveiras
Tupiguarani	0.002	0.8549	100	28	Capané
Tupiguarani	0.002	0.9018	200	15	Cariri
Tupiguarani	0.002	0.8985	200	15	Joaquim Guilherme
Tupiguarani	0.0019	0.8739	100	24	Panema
Tupiguarani	0.0019	0.8554	100	30	Bento Prestes
Tupiguarani	0.0019	0.8573	100	29	Panambí 3
Tupiguarani	0.0019	0.8472	100	31	Bassani
Tupiguarani	0.0018	0.8619	100	28	Arnaldo M. Silva
Tupiguarani	0.0018	0.8693	100	26	SC-VP-38
Tupiguarani	0.0017	0.8826	100	23	Almeida
Tupiguarani	0.0017	0.9037	200	17	Lagoa da Porteira 1
Tupiguarani	0.0016	0.8703	100	29	Aurélio C. Bernardes
Tupiguarani	0.0016	0.8672	100	29	Itajubá 1
Tupiguarani	0.0016	0.8899	100	22	Piracanjuba
Tupiguarani	0.0016	0.8493	100	35	Isla Vizcaíno
Tupiguarani	0.0015	0.862	100	33	El Arbolito
Tupiguarani	0.0014	0.8788	100	28	Barra Escondida 1
Tupiguarani	0.0014	0.8983	100	20	Arqueiros
Tupiguarani	0.0013	0.8854	100	28	João Cantarelli
Tupiguarani	0.0013	0.8819	100	28	Eri Rampellotto
Tupiguarani	0.0013	0.885	100	28	Elias dal Prá
Tupiguarani	0.0013	0.8863	100	26	Erveiras
Tupiguarani	0.0013	0.8772	100	32	San Antonio
Tupiguarani	0.0012	0.8736	100	35	Arroyo la Glorieta
Tupiguarani	0.0012	0.8727	100	34	Cem. A. Paicarabi y Fredes
Tupiguarani	0.0012	0.8961	100	25	Itaguá
Tupiguarani	0.0012	0.8893	100	28	Linha Uruguai Sul
Tupiguarani	0.0011	0.8806	100	34	Ensenada del Bellaco
Tupiguarani	0.0011	0.8886	100	30	Palmeira 2
Tupiguarani	0.001	0.894	100	30	RS-T-132
Tupiguarani	0.001	0.8972	100	28	Barra do Turvo 3
Tupiguarani	0.001	0.9004	100	27	Parizinho 1
Tupiguarani	0.001	0.9012	100	27	Lagoa Seca
Tupiguarani	0.0009	0.9023	100	28	Elevatório de Água
Tupiguarani	0.0009	0.8896	100	34	Arroyo Fredes
Tupiguarani	0.0009	0.9135	100	23	Córrego Lalima
Tupiguarani	0.0007	0.9011	100	35	Arroyo Malo
Tupiguarani	0.0007	0.9219	100	26	Trevisan
Tupiguarani	0.0006	0.9224	100	26	Trevisan
Una	0.914	0.0114	400	5	Gruta do Salitre*
Una	0.8531	0.0262	400	5	Lapa do Boqueirão Soberbo I*
Una	0.8474	0.027	400	5	Bonsucesso*
Una	0.8005	0.042	400	5	Lapa do Boquete*
Una	0.7122	0.0733	400	5	Benedito Arruda
Una	0.7094	0.0366	300	6	GO-RV-02*
Una	0.7085	0.0747	400	5	GO-CP-02
Una	0.7056	0.0376	300	6	São João*
Una	0.6883	0.0428	300	6	MG-RP-01*
Una	0.6868	0.0433	300	6	Gruta do Gentio II*
Una	0.651	0.1012	500	5	Praça de Piragiba
Una	0.6328	0.1092	400	5	Lindomar Ribeiro Franco
Una	0.5807	0.0797	400	6	Morro da Janela I
Una	0.569	0.1433	300	5	Lourenço
Una	0.5383	0.1599	500	5	Morro da Janela I
Una	0.5346	0.1609	400	5	Torres do Rio Bonito 10
Una	0.515	0.1727	400	5	Diogo Lemes da Silva
Una	0.4974	0.1866	300	5	Peixe 2
Una	0.4927	0.1881	500	5	Ferraz Egreja
Una	0.4917	0.1231	300	6	MG-31
Una	0.4871	0.1256	300	6	MG-30
Una	0.4814	0.1287	300	6	MG-29
Una	0.4803	0.1291	300	6	MG-26
Una	0.4774	0.1311	300	6	MG-PA-11
Una	0.4754	0.1997	500	5	Loca da Panela
Una	0.4746	0.134	300	6	Lapa do Boqueirão Soberbo I
Una	0.4257	0.2368	500	5	Estiva 2
Una	0.4235	0.1663	400	6	Estiva 2
Una	0.4197	0.1691	400	6	Ramusse Albuquerque Nóbrega 1
Una	0.4116	0.2472	500	5	Ramusse Albuquerque Nóbrega 1
Una	0.4041	0.0925	200	8	MG-29
Una	0.3495	0.1641	400	7	Ferraz Egreja
Una	0.3485	0.1651	400	7	Loca da Panela
Una	0.336	0.1037	200	9	Bonsucesso
Una	0.3276	0.1406	300	8	Loca da Panela
Una	0.3132	0.0941	200	10	Diogo Lemes da Silva
Una	0.311	0.195	300	7	Lindomar Ribeiro Franco
Una	0.3085	0.1559	200	8	Peixe 2
Una	0.3049	0.1249	200	9	Gruta do Salitre
Una	0.2943	0.2107	300	7	Morro da Janela I
Una	0.289	0.3508	500	5	Residencial Interlagos
Una	0.2885	0.2755	300	6	Buracão dos Bichos
Una	0.2758	0.2876	300	6	Sapucaí Phase
Una	0.2724	0.2898	300	6	Água Vermelha 2
Una	0.2653	0.1949	200	8	Lourenço
Una	0.2575	0.247	300	7	Diogo Lemes da Silva
Una	0.2547	0.2045	200	8	São João
Una	0.2514	0.2092	200	8	Gruta do Gentio II
Una	0.2491	0.2114	200	8	MG-RP-01
Una	0.248	0.3164	300	6	Bonsucesso
Una	0.2465	0.2123	300	8	Caverna Morro Azul 1
Una	0.2459	0.3969	400	5	Água Vermelha 2
Una	0.2456	0.3209	300	6	Jaraguá Phase
Una	0.2384	0.2235	200	8	GO-RV-02
Una	0.2376	0.4089	400	5	Topo do Guararema
Una	0.2371	0.4093	400	5	Carcará
Una	0.2346	0.4092	500	5	Caverna Morro Azul 1
Una	0.2345	0.3322	300	6	Torres do Rio Bonito 10
Una	0.2313	0.1371	200	11	Morro da Janela I
Una	0.2312	0.2763	300	7	Residencial Interlagos
Una	0.2228	0.3462	300	6	GO-CP-02
Una	0.2186	0.2463	200	8	Sapucaí Phase
Una	0.2161	0.3543	400	6	Residencial Interlagos
Una	0.2067	0.222	200	9	GO-CP-02
Una	0.2041	0.311	300	7	Lapa do Boquete
Una	0.2008	0.3174	300	7	Ferraz Egreja
Una	0.2006	0.1969	200	10	Walgimiro de Matos I
Una	0.1936	0.2059	200	10	Bairro da Serra 19
Una	0.1924	0.2074	200	10	Bela Vista
Una	0.1922	0.2076	200	10	Alto do Laranjal
Una	0.1915	0.3876	500	6	SC-U-35
Una	0.1902	0.2442	200	9	Benedito Arruda
Una	0.1877	0.3928	500	6	Otto Aigner 2
Una	0.187	0.3939	300	6	Gruta do Salitre
Una	0.1869	0.2887	200	8	Jaraguá Phase
Una	0.1832	0.3396	300	7	Areia Branca 6
Una	0.1799	0.4045	400	6	Walgimiro de Matos I
Una	0.1791	0.4056	400	6	Bela Vista
Una	0.179	0.4059	400	6	Bairro da Serra 19
Una	0.179	0.4058	400	6	Fazenda Marrecas IV
Una	0.1786	0.3466	300	7	Barro Branco
Una	0.178	0.3475	300	7	Barro Branco 14
Una	0.178	0.4071	400	6	Alto do Laranjal
Una	0.1763	0.3028	300	8	Carajá 1
Una	0.1752	0.265	200	9	Torres do Rio Bonito 10
Una	0.1748	0.4849	500	5	Torre de Pedra
Una	0.1733	0.4132	400	6	Caverna Morro Azul 1
Una	0.173	0.2055	200	11	Fazenda Marrecas IV
Una	0.172	0.3104	300	8	Estiva 2
Una	0.1699	0.4918	500	5	Bairro da Serra 19
Una	0.1697	0.1036	100	17	Ferraz Egreja
Una	0.168	0.4944	500	5	Bela Vista
Una	0.1677	0.4948	500	5	Alto do Laranjal
Una	0.1666	0.4965	500	5	Walgimiro de Matos I
Una	0.1655	0.4251	400	6	Torre de Pedra
Una	0.1651	0.4986	500	5	Fazenda Marrecas IV
Una	0.1614	0.5061	400	5	Caçapava I
Una	0.1605	0.3291	300	8	Ramusse Albuquerque Nóbrega 1
Una	0.1561	0.2331	200	11	Loca da Panela
Una	0.1556	0.2961	200	9	Lindomar Ribeiro Franco
Una	0.1472	0.4563	300	6	Benedito Arruda
Una	0.1451	0.2517	200	11	Ferraz Egreja
Una	0.1429	0.2543	200	11	Caverna Morro Azul 1
Una	0.1363	0.371	300	8	Barragem 7 Fundão
Una	0.1339	0.3759	300	8	Rio Portão 2
Una	0.1318	0.3067	200	10	Residencial Interlagos
Una	0.1235	0.3963	300	8	Linha Navegantes 2
Una	0.123	0.3976	300	8	Rio Jararaca
Una	0.1228	0.398	300	8	Habitação Zampierón 1
Una	0.1226	0.3984	300	8	Casa de Pedra
Una	0.1223	0.4	200	8	Engenho de Serra
Una	0.1222	0.5008	300	6	Caçapava I
Una	0.1212	0.4467	400	7	SC-U-35
Una	0.1201	0.4491	300	7	Torre de Pedra
Una	0.1201	0.4497	400	7	Parizinho 2
Una	0.1199	0.4054	200	8	Loca do Suim
Una	0.1194	0.45	300	7	Bairro da Serra 19
Una	0.1193	0.4504	300	7	Fazenda Marrecas IV
Una	0.1191	0.4507	300	7	Walgimiro de Matos I
Una	0.1184	0.4531	400	7	PM-01
Una	0.1181	0.4527	300	7	Alto do Laranjal
Una	0.1181	0.4085	300	8	Abrigo Bruacas
Una	0.118	0.4088	300	8	Porto Vitória
Una	0.118	0.409	300	8	Serelepe
Una	0.1179	0.2784	200	12	Rio do Meio
Una	0.1178	0.4534	300	7	Bela Vista
Una	0.1174	0.41	300	8	Palmeira 3
Una	0.1174	0.4103	300	8	Nhapindazal
Una	0.1167	0.4567	400	7	Cueva 3 de Mayo
Una	0.116	0.3095	200	11	Nhapindazal
Una	0.1152	0.3114	200	11	Serelepe
Una	0.1149	0.4162	200	8	Mané do Juquinha
Una	0.1145	0.4617	400	7	Boa Vista 2
Una	0.1137	0.4632	400	7	Parizinho 1
Una	0.1112	0.4239	200	8	Buracão dos Bichos
Una	0.1112	0.4235	300	8	Rio das Onças 5
Una	0.1095	0.1833	100	18	Fazenda Marrecas IV
Una	0.1093	0.594	300	5	Loca do Suim
Una	0.1082	0.4745	400	7	Otto Aigner 2
Una	0.1074	0.5971	300	5	Engenho de Serra
Una	0.1072	0.2198	100	16	Gruta do Salitre
Una	0.1067	0.3613	200	10	Lapa do Boquete
Una	0.1066	0.4779	400	7	Itá
Una	0.1051	0.1936	100	18	Loca da Panela
Una	0.1043	0.3685	200	10	Estiva 2
Una	0.1041	0.2105	100	17	Caverna Morro Azul 1
Una	0.1038	0.6055	300	5	Mané do Juquinha
Una	0.1022	0.5386	500	6	Parizinho 1
Una	0.1021	0.5401	500	6	PM-01
Una	0.102	0.3425	200	11	Palmeira 3
Una	0.102	0.5391	500	6	Parizinho 2
Una	0.1015	0.4895	400	7	Três Árvores
Una	0.1015	0.5415	500	6	Cueva 3 de Mayo
Una	0.1013	0.5405	500	6	Boa Vista 2
Una	0.1009	0.2185	100	17	Walgimiro de Matos I
Una	0.1	0.6068	500	5	Abrigo Bruacas
Una	0.0996	0.5453	400	6	Serelepe
Una	0.099	0.6094	500	5	Carajá 1
Una	0.0985	0.4952	400	7	Cel. Passos Maia
Una	0.0983	0.5479	400	6	Nhapindazal
Una	0.0981	0.5494	400	6	Praça de Piragiba
Una	0.0972	0.3036	200	13	SC-U-35
Una	0.0968	0.6132	500	5	Serelepe
Una	0.096	0.6145	500	5	Nhapindazal
Una	0.0959	0.457	200	8	MG-31
Una	0.0943	0.4609	200	8	MG-30
Una	0.0939	0.4619	200	8	MG-PA-11
Una	0.0938	0.2367	100	17	Bela Vista
Una	0.0937	0.6194	500	5	Palmeira 3
Una	0.0935	0.3133	200	13	Otto Aigner 2
Una	0.0934	0.396	200	10	Ramusse Albuquerque Nóbrega 1
Una	0.0933	0.5593	400	6	Palmeira 3
Una	0.0926	0.2393	100	17	Alto do Laranjal
Una	0.0924	0.622	500	5	Rio das Onças 5
Una	0.0923	0.3171	200	13	Itá
Una	0.0912	0.5644	400	6	Rio das Onças 5
Una	0.091	0.4693	200	8	MG-26
Una	0.091	0.5143	400	7	SC-AG-40
Una	0.091	0.5145	400	7	SC-CR-06
Una	0.0898	0.5171	400	7	SC-AG-77
Una	0.0895	0.5179	400	7	Murchão
Una	0.0895	0.5176	400	7	SC-AG-76
Una	0.0894	0.5182	400	7	João Roque Vingla VII
Una	0.0894	0.5184	400	7	SC-AG-12
Una	0.0892	0.4409	200	9	Lapa do Boqueirão Soberbo I
Una	0.0891	0.519	400	7	SC-AG-18
Una	0.0887	0.4412	200	9	Areia Branca 6
Una	0.0886	0.5202	400	7	Patrocínio Firmino Vieira
Una	0.0886	0.52	400	7	Euclides Granzoto
Una	0.0886	0.5201	400	7	SC-AG-75
Una	0.0885	0.63	500	5	Induma
Una	0.0883	0.521	400	7	João Roque Vingla VIII
Una	0.0881	0.5215	400	7	Posto Fiscal
Una	0.088	0.5216	400	7	Ari Duarte I
Una	0.0877	0.5225	400	7	Leopoldo 5
Una	0.0876	0.5705	300	6	Carcará
Una	0.0875	0.5232	400	7	Orival da Costa
Una	0.0875	0.5232	400	7	Leopoldo 7
Una	0.0873	0.6328	500	5	Marechal Luz
Una	0.0871	0.4829	300	8	Marechal Luz
Una	0.087	0.2907	100	15	GO-CP-02
Una	0.0869	0.5245	400	7	Darci
Una	0.0868	0.5247	400	7	Luís Carlos 1
Una	0.0866	0.5253	400	7	Edineia
Una	0.0864	0.6345	500	5	Gruta do Ribeirão Herta
Una	0.0861	0.5265	400	7	Manno 1
Una	0.0859	0.486	300	8	Enseada 1
Una	0.0859	0.527	400	7	Valdomiro 2
Una	0.0858	0.6359	500	5	Enseada 1
Una	0.0857	0.5276	400	7	Luís Carlos 1
Una	0.0857	0.5275	400	7	João da Silva 3
Una	0.0856	0.5757	500	6	Três Árvores
Una	0.0855	0.5281	400	7	Pedro Oliveira 1
Una	0.0854	0.5284	400	7	DiCarli
Una	0.0854	0.5282	400	7	Valmor Baggio 2
Una	0.0853	0.2595	100	17	Torre de Pedra
Una	0.085	0.2606	100	17	Bairro da Serra 19
Una	0.0849	0.3157	100	14	MG-PA-11
Una	0.0849	0.5293	400	7	Valmor Baggio 1
Una	0.0848	0.6379	500	5	Itacoara
Una	0.0846	0.4519	200	9	Barro Branco 14
Una	0.0835	0.455	200	9	Barro Branco
Una	0.0809	0.5889	400	6	Itacoara
Una	0.0804	0.5417	400	7	Campos de Lages
Una	0.0804	0.5904	400	6	Enseada 1
Una	0.0802	0.4641	200	9	Torre de Pedra
Una	0.0801	0.5909	400	6	Marechal Luz
Una	0.0798	0.6491	500	5	Rio do Meio
Una	0.0789	0.6506	500	5	Tapera
Una	0.0787	0.6508	500	5	Base Aérea
Una	0.0785	0.5924	300	6	Topo do Guararema
Una	0.0784	0.357	100	13	Água Vermelha 2
Una	0.0778	0.4701	300	9	SC-CL-64
Una	0.0777	0.4704	300	9	SC-CL-56
Una	0.0776	0.4708	300	9	Rincão dos Albinos
Una	0.0775	0.4707	300	9	SC-CL-46
Una	0.0773	0.4717	300	9	SC-CL-43
Una	0.0773	0.4718	300	9	SC-CL-63
Una	0.0773	0.4716	300	9	SC-CL-50
Una	0.0772	0.4722	300	9	SC-CL-51
Una	0.0771	0.4722	300	9	SC-CL-94
[truncated: 1,294 more rows]
