# Supplementary material for: Archaeological expansions in tropical South America during the late Holocene: Assessing the role of demic diffusion
Source: PLoS One. 2020 Apr 27;15(4):e0232367. doi: 10.1371/journal.pone.0232367 (PMC7185720; doi:10.1371/journal.pone.0232367)
Supplement: S3 Table — *No parameter combination achieved a score higher than 0. **Models of Una expansion executed without considering the earliest date for Gruta do Gentio II. (ODS) [file pone.0232367.s003.ods]

## Sheet: Params
Culture	Origin	Maximum population density	Fission threshold	Catchment radius	Leap distance	Permanence	Fitness score
Saladoid-Barrancoid	La Gruta	0.26	76	10	170	16	0.76
Saladoid-Barrancoid	La Gruta	0.87	175	20	0	10	0.67
Saladoid-Barrancoid	La Gruta	0.93	118	30	0	26	0.64
Saladoid-Barrancoid	Corporito	0.26	126	10	170	18	0.49
Saladoid-Barrancoid	Corporito	0.53	285	20	0	23	0.35
Saladoid-Barrancoid	Corporito	1	59	30	0	30	0.36
Saladoid-Barrancoid*	Saladero	0.33	153	10	240	16	0.32
Saladoid-Barrancoid*	Saladero	0.44	97	20	0	30	0.4
Saladoid-Barrancoid*	Saladero	0.79	104	30	0	22	0.22
Saladoid-Barrancoid*	El Mayal 2	0.94	67	10	230	26	0.12
Saladoid-Barrancoid*	El Mayal 2	0.54	50	20	0	18	0.25
Saladoid-Barrancoid*	El Mayal 2	0.64	124	30	210	18	0.22
Incised-Punctate	Corozal	0.38	50	10	250	29	0.54
Incised-Punctate	Corozal	0.86	257	20	240	10	0.46
Incised-Punctate	Corozal	0.31	119	30	200	16	0.58
Incised-Punctate	Saladero	0.88	120	10	240	19	0.62
Incised-Punctate	Saladero	0.68	148	20	190	13	0.68
Incised-Punctate	Saladero	0.69	86	30	200	21	0.7
Tupiguarani	Bela Vista	0.8	215	10	170	15	0.15
Tupiguarani	Bela Vista	0.86	162	20	240	13	0.3
Tupiguarani	Bela Vista	0.3	189	30	250	10	0.4
Tupiguarani	Abraham	0.98	289	10	170	11	0.23
Tupiguarani	Abraham	0.43	77	20	0	11	0.24
Tupiguarani	Abraham	0.34	74	30	0	28	0.25
Tupiguarani	Grajaú	0.73	212	10	230	30	0.31
Tupiguarani	Grajaú	0.58	50	20	0	17	0.35
Tupiguarani	Grajaú	0.55	248	30	0	10	0.42
Una	Gruta do Gentio II	0.58	283	10	0	28	0.4
Una	Gruta do Gentio II	0.89	88	20	0	29	0.05
Una*	Gruta do Gentio II	-	-	30	-	-	0
Una	Gruta do Salitre	0.48	290	10	220	16	0.36
Una	Gruta do Salitre	0.72	60	20	0	25	0.2
Una	Gruta do Salitre	0.38	300	30	0	23	0.09
Una**	GO-CP-02	0.77	142	10	0	13	0.43
Una**	GO-CP-02	0.94	62	20	0	30	0.38
Una**	GO-CP-02	0.61	78	30	0	30	0.07
Una**	Loca da Panela	0.22	50	10	0	10	0.32
Una**	Loca da Panela	0.4	203	20	0	27	0.31
Una**	Loca da Panela	0.82	61	30	0	25	0.25
